# Supplementary material for: Metabolite and transcript markers for the prediction of potato drought tolerance
Source: Plant Biotechnol J. 2017 Oct 17;16(4):939–50. doi: 10.1111/pbi.12840 (PMC5866952; doi:10.1111/pbi.12840)
Supplement: Supplementary file 4 — Table S1 Cultivar identifier, cultivar name, breeding company and drought tolerance expressed as the deviation of relative starch yield from the experimental median (DRYM) for the 31 potato cultivars used in this study. [file PBI-16-939-s009.xlsx]

## Sheet: Sheet1
Supplemental Table S1:Cultivar identifier, cultivar name, breeding company and drought tolerance expressed as the deviation of relative starch yield from the experimental median (DRYM) for the 31 potato cultivars used in this study.
Cultivar_ID	Cultivar	Breeder	drought tolerance (DRYM)
382	Desiree		0.0202344
2673	Alegria	Norika	-0.0342072
2674	Milva	Berding	-0.0479055
2675	Saturna	Europlant	0.0409289
2853	Ulme	Bavaria	-0.00100756
2854	Eldena	Europlant	0.0271819
2855	Eurobravo	Europlant	-0.0357946
2856	Euroflora	Europlant	-0.0585085
2857	Euronova	Europlant	-0.00866645
2858	Euroresa	Europlant	-0.0424711
2859	Eurostarch	Europlant	-0.00426676
2860	Eurotango	Europlant	-0.022666
2861	Kuras	Europlant	-0.036977
2862	Tomensa	Europlant	-0.000565966
2863	Tomba	Europlant	0.00277244
2864	Jumbo	Firlbeck	-0.0191481
2865	Logo	Firlbeck	-0.0210903
2866	Maxi	Firlbeck	-0.0340692
2867	Power	Firlbeck	0.0595065
2868	Sommergold	Firlbeck	0.0647792
2869	Jasia	Niehoff	-0.00908237
2870	Albatros	Norika	0.0624203
2871	Karlena	Norika	0.0956732
2875	Maxilla	Norika	0.0270903
2876	Pirol	Norika	-0.0131037
2877	Burana	Saka	-0.00946475
2878	Golf	Saka	0.0203308
2879	Priamos	Saka	0.0883247
2880	Ramses	Saka	-0.0312037
2881	Sibu	Saka	0.0583435
2882	Verdi	Saka	0.027199
