# Supplementary material for: Metabolite and transcript markers for the prediction of potato drought tolerance
Source: Plant Biotechnol J. 2017 Oct 17;16(4):939–50. doi: 10.1111/pbi.12840 (PMC5866952; doi:10.1111/pbi.12840)
Supplement: Supplementary file 5 — Table S2 Description of the field trials (F1–F5, and F7) and cultivation in agricultural environments (type A) of 31 potato cultivars. [file PBI-16-939-s001.xlsx]

## Sheet: Sheet1
Supplemental Table S2: Description of the field trials (F1 - F5, and F7) and cultivation in agricultural environments (type A) of 31 potato cultivars. Timing of the trials, stress index and watering are listed. Pooling strategies and replication of the GC-MS based metabolome profiling and the qRT-PCR based gene expression analysis are appended. T = number of treatment levels: 1 optimal, 2 optimal…
TrialID	Location (Elevation in m a.S.)	T	n	pl	Trial Start (Date)	Trial End (Date)	Sampling (Date)	Sampling (Days after Planting)	Water control (L/m²)	Water drought (L/m²)	Stress index (SI)	DYRM	GC-MS	qRT-PCR
F1	52°24’N13°04’E (31)	2	4 (8)	8	2011-04-21	2011-09-01	2011-06-20	60	329.76	274.32	0.249507	x	x	x
F2	52°57’N10°08’E (70)	2	2	31	2011-04-11	2011-09-02	2011-07-07	87	451	361	0.086	x	x	NA
F3	52°24’N13°04’E (31)	2	4 (8)	8	2012-04-15	2012-08-18	2012-06-19	65	360.88	319.74	0.140354	x	x	x
F4	54°04’N12°20’E (37)	2	2	6	2012-04-19	2012-08-28	2012-07-03	75	234.5	20	0.442513	x	x	x
F5	52°57’N10°08’E (70)	2	2	31	2012-04-16	2012-09-14	NA	NA	401.5	316.5	0.115	x	NA	NA
F7	54°04’N12°20’E (37)	2	2	6	2013-04-25	2013-09-19	2013-06-27	63	426.7	24	0.583	x	x	NA
A1	48°54’N12°29’E (329)	1	1	20	2011-04-18	2011-09-06	2011-07-13	86	427	NA	NA	NA	x	NA
A2	54°04’N12°40’E (23)	1	1	16	2011-04-19	2011-08-29	2011-06-23	65	628	NA	NA	NA	x	NA
A3	53°21’N12°29’E (80)	1	1	20	2011-04-29	2011-09-22	2011-07-12	74	532.2	NA	NA	NA	x	NA
A4	48°53’N13°22’E (383)	1	1	16	2011-04-15	2011-09-01	2011-07-06	82	379.5	NA	NA	NA	x	NA
A5	54°04’N12°20’E (37)	1	1	20	2011-04-12	2011-09-27	2011-06-27	76	622.7	NA	NA	NA	x	x
A6	53°27’N08°04’E (1)	1	1	16	2011-04-19	2011-09-17	2011-07-12	84	350.3	NA	NA	NA	x	x
A7	48°34’N11°16’E (438)	1	1	20	2011-04-11	2011-09-26	2011-06-28	78	410	NA	NA	NA	x	NA
A8	54°28’N09°49’E (8)	1	1	20	2011-04-11	2011-09-03	2011-06-29	79	551.5	NA	NA	NA	x	x
A9	54°28’N09°49’E (8)	1	1	20	2012-05-03	2012-09-05	2012-07-26	84	378	NA	NA	NA	x	x
A10	48°54’N12°29’E (329)	1	1	20	2012-04-27	2012-09-10	2012-08-07	102	381.1	NA	NA	NA	x	NA
A11	54°04’N12°40’E (23)	1	1	12	2012-04-24	2012-08-25	2012-07-10	77	266	NA	NA	NA	x	NA
A12	53°21’N12°29’E (80)	1	1	20	2012-05-02	2012-10-22	2012-07-18	77	343.8	NA	NA	NA	x	NA
A13	48°53’N13°22’E (383)	1	1	16	2012-04-30	2012-08-17	2012-08-07	99	275.5	NA	NA	NA	x	NA
A14	54°04’N12°20’E (37)	1	1	20	2012-04-21	2012-09-15	2012-07-12	82	183.7	NA	NA	NA	x	x
A15	53°27’N08°04’E (1)	1	1	16	2012-04-30	2012-08-27	2012-07-17	78	249.2	NA	NA	NA	x	x
A16	48°34’N11°16’E (438)	1	1	20	2012-04-20	2012-08-27	2012-08-07	109	339.4	NA	NA	NA	x	NA
