# Supplementary material for: Metabolite and transcript markers for the prediction of potato drought tolerance
Source: Plant Biotechnol J. 2017 Oct 17;16(4):939–50. doi: 10.1111/pbi.12840 (PMC5866952; doi:10.1111/pbi.12840)
Supplement: Supplementary file 6 — Table S3 List of 298 transcript marker candidates including the subsets of 169, 88 and 43 transcript marker. [file PBI-16-939-s002.xlsx]

## Sheet: Sheet1
Supplemental Table S3: List of the expression values of 15 reference candidate genes investigated in 124 samples. The numbers are Ct values obtained by qRT-PCR measurements.
Trial ID	Cultivar ID	Treatment	3	4	5	9	11	17	25	27	30	31	47	50	55	66	68
P2	2870	control	27.8824	24.1211	NA	27.0207	25.8609	25.9553	24.9897	24.7222	25.7599	24.1156	28.3748	27.4423	27.8242	NA	29.1411
P2	2673	control	28.7035	26.7473	28.872	28.1375	26.6852	28.1103	26.439	26.772	28.5028	25.4587	27.3261	27.9823	28.3718	NA	28.9706
P2	2877	control	26.0388	22.6841	NA	25.4347	24.2875	25.2116	24.5591	22.9447	25.1663	22.9699	25.597	25.9697	26.3067	23.8489	25.6565
P2	382	control	27.833	25.7087	27.2047	27.525	26.2389	27.6539	25.8302	28.0823	NA	25.4016	26.867	27.887	27.9184	NA	27.9616
P2	2854	control	28.1811	26.8695	29.8701	28.1306	26.039	27.1961	25.5349	30.1035	32.1244	26.367	26.9773	28.4637	27.4963	27.9772	27.9772
P2	2855	control	27.4692	25.734	NA	27.0587	24.7224	26.7389	24.8176	26.2245	27.6091	25.9951	26.1307	27.1558	26.5643	25.9303	27.8493
P2	2856	control	26.9611	26.0477	NA	26.9732	25.3709	26.089	25.3579	24.8686	26.8351	25.1402	NA	26.9821	27.2886	NA	27.8763
P2	2857	control	27.0743	25.2253	NA	26.3479	25.1133	26.084	24.8946	26.1745	27.249	24.952	26.3871	26.4724	27.0836	28.4364	27.0772
P2	2858	control	28.8102	25.9727	29.2832	27.7304	23.5478	27.5518	26.367	27.477	27.9252	26.2298	26.5319	28.5112	28.1042	29.4629	27.6836
P2	2859	control	26.9247	26.2218	26.0183	26.0698	24.6417	25.5967	24.6325	25.9362	26.4799	25.3012	26.4893	25.9894	26.3412	NA	25.0258
P2	2860	control	26.3556	25.2741	26.4951	25.6061	23.5835	24.4465	23.9351	25.0903	26.6306	24.7215	25.6561	25.5959	25.9259	25.8317	24.6324
P2	2878	control	24.7965	23.4088	24.5638	23.5691	22.0716	23.2159	22.8215	23.3876	24.0983	23.2992	23.8372	23.886	24.3267	NA	23.5075
P2	2869	control	24.7432	24.171	24.4326	23.946	22.6705	23.7088	22.9005	23.8678	24.6832	23.5408	24.1692	24.1792	24.934	23.6392	23.6392
P2	2864	control	27.2273	27.3094	27.0371	26.6884	25.3448	26.3692	25.1976	26.7372	26.5372	26.1052	26.9085	26.6839	27.5757	NA	25.6459
P2	2871	control	25.8397	26.6151	27.3842	25.9127	24.6885	25.5011	24.204	NA	26.402	24.2447	26.0385	25.3501	26.8542	28.7815	24.9684
P2	2861	control	25.7783	25.2892	25.42	24.67	23.2791	24.6797	23.4941	24.851	25.6282	25.1627	24.6495	24.6092	24.2559	NA	26.4378
P2	2865	control	24.4817	23.7665	23.9957	23.8434	21.97	23.5337	22.4995	23.7731	23.5084	22.6151	24.2294	23.7044	24.1343	NA	24.9038
P2	2866	control	23.948	23.601	23.9664	23.354	22.0779	23.0428	21.914	23.3085	23.4914	23.1037	23.8805	23.4777	23.9621	25.5352	25.5352
P2	2875	control	26.659	26.1669	NA	26.3509	24.8544	25.8178	25.0748	26.6835	27.0705	25.459	26.9917	26.6537	26.9034	NA	28.3224
P2	2674	control	NA	NA	NA	NA	NA	NA	NA	NA	NA	NA	NA	NA	NA	NA	NA
P2	2876	control	25.2841	24.127	25.2358	24.7778	23.1097	24.1485	23.5605	24.5017	24.6166	23.6314	25.0749	24.4091	24.9489	26.7648	26.7252
P2	2867	control	26.2268	25.6553	NA	24.8959	23.5915	24.5502	23.536	24.2453	24.0937	23.206	NA	26.0571	25.9117	NA	25.968
P2	2879	control	25.2437	24.6608	NA	24.6179	23.5607	24.3323	23.2542	23.9315	24.9263	23.7295	25.1452	25.182	25.6468	NA	28.3245
P2	2880	control	26.2471	24.2576	24.9296	24.904	23.9853	24.3986	23.154	24.1668	24.8606	23.4213	24.9831	24.9591	25.8085	28.2036	25.3015
P2	2675	control	26.2376	25.1821	25.981	25.1592	24.4367	25.2373	23.9407	25.2232	26.275	24.663	25.7742	25.6419	26.0327	28.169	24.1648
P2	2881	control	26.259	26.0787	25.9067	25.6572	24.4034	25.2293	24.0315	25.9436	25.9827	24.924	26.1245	25.9194	26.1663	25.4489	25.4489
P2	2868	control	27.8475	26.1217	NA	26.9109	25.3335	26.3112	24.967	27.1335	24.9059	26.3337	27.0852	27.6512	26.9039	NA	24.7779
P2	2863	control	24.8262	23.4461	24.187	23.7743	23.8226	23.8904	23.3642	23.2106	24.2421	22.9543	24.5815	24.1109	NA	27.4548	23.9791
P2	2862	control	24.5606	24.6759	24.6541	23.9747	23.6276	24.06	23.3184	24.2968	25.311	23.9669	25.373	24.468	25.079	NA	24.8098
P2	2853	control	24.2476	22.7841	NA	24.0806	22.4786	22.5597	22.2389	23.9524	25.6757	22.9633	24.8609	24.0403	25.0172	NA	25.2152
P2	2882	control	27.6747	24.8782	25.7076	27.6147	25.1696	25.9846	25.2214	26.7306	26.8336	25.43	26.0053	26.9428	27.5947	NA	28.6495
P2	2870	drought	25.7701	23.5094	25.1856	26.5399	24.3169	25.1954	24.3303	24.4604	25.2719	23.5979	25.7182	25.4688	26.9704	NA	24.8778
P2	2673	drought	24.9582	22.512	24.9094	25.133	23.869	24.4229	24.1245	23.5462	23.9672	21.5625	25.1077	24.1353	25.9598	NA	22.9771
P2	2877	drought	25.0918	22.8874	24.6142	26.1261	23.6937	23.7461	24.1144	24.4726	24.9495	23.149	25.5756	23.9542	25.5743	24.0667	24.0667
P2	382	drought	25.5099	23.3228	25.3005	26.973	23.8586	24.7391	25.0705	23.9745	24.2525	23.1299	27.028	25.0934	26.441	NA	24.1089
P2	2854	drought	NA	NA	NA	NA	NA	NA	NA	NA	NA	NA	NA	NA	NA	NA	NA
P2	2855	drought	25.0408	23.2915	24.9231	26.7492	23.5355	25.2569	25.2723	25.0507	24.8287	23.2218	NA	24.538	25.6281	25.7561	25.5664
P2	2856	drought	29.0716	24.0984	26.1973	30.9866	25.6693	26.3563	26.2711	26.2326	27.101	24.1753	23.8109	28.2168	28.3052	NA	25.1356
P2	2857	drought	27.1678	23.8894	NA	27.9669	25.6068	26.0107	25.1419	26.0052	26.4002	24.4014	28.2001	27.0198	27.7611	26.1949	25.4527
P2	2858	drought	27.2454	24.6954	26.7146	NA	NA	26.995	27.2675	26.0722	27.7999	24.7081	NA	NA	30.3247	26.6655	26.6077
P2	2859	drought	24.9004	24.1749	24.5839	25.0978	23.7981	24.1833	22.8911	23.7467	24.7984	23.0373	26.2009	24.276	25.5436	NA	23.127
P2	2860	drought	24.5801	23.126	25.0377	25.6733	23.4041	23.9524	23.2853	23.6187	24.8749	22.9534	NA	24.1057	25.3674	22.8244	22.8244
P2	2878	drought	24.4585	22.3945	23.5227	24.8577	23.4885	23.8929	22.9759	23.7856	NA	22.1387	24.7177	24.3404	25.111	NA	22.9649
P2	2869	drought	24.9349	22.7517	24.6675	25.5792	24.985	24.3552	23.5807	23.7553	25.4055	22.79	25.7665	24.2219	27.0563	25.8719	23.5522
P2	2864	drought	26.7048	23.7724	NA	28.088	26.178	26.514	25.1899	26.1292	26.8078	24.1649	NA	26.5398	27.8672	NA	25.2934
P2	2871	drought	NA	NA	NA	NA	NA	NA	NA	NA	NA	NA	NA	NA	NA	NA	NA
P2	2861	drought	24.9978	25.0722	24.986	25.8763	23.9316	25.2258	23.8902	23.6756	26.5296	22.5486	25.5483	25.1503	26.5662	22.7072	22.7072
P2	2865	drought	25.3905	25.7126	25.2212	25.9235	24.0413	25.0792	23.956	24.311	25.9247	21.8115	25.6986	25.9226	26.7103	NA	23.766
P2	2866	drought	23.8748	23.9989	23.8954	24.9237	22.5698	23.6365	22.8206	23.5209	24.2094	21.6643	24.6809	24.844	24.7176	25.4938	23.2817
P2	2875	drought	25.381	25.0586	24.6322	26.4802	24.9903	25.5672	24.0873	24.122	26.1768	22.7993	25.7404	24.693	27.0785	NA	24.4512
P2	2674	drought	NA	NA	NA	NA	NA	NA	NA	NA	NA	NA	NA	NA	NA	NA	NA
P2	2876	drought	NA	NA	NA	NA	NA	NA	NA	NA	NA	NA	NA	NA	NA	NA	NA
P2	2867	drought	25.1594	25.0056	26.2711	27.1289	24.1274	24.623	24.7702	24.2117	26.0101	22.6809	NA	25.3216	26.8728	NA	24.3532
P2	2879	drought	24.2895	24.9301	NA	25.2208	23.5901	24.1111	24.0897	24.2069	25.2067	22.3517	25.349	24.4443	25.4437	NA	23.9267
P2	2880	drought	27.1404	27.978	28.6857	27.8029	25.9196	26.7659	26.466	26.867	28.0335	28.7941	NA	27.9578	29.267	25.1903	25.1903
P2	2675	drought	24.9546	24.8685	25.6825	25.7587	23.6825	24.2301	23.9582	24.9781	25.9772	22.748	24.7462	24.701	25.6263	24.4912	23.3173
P2	2881	drought	25.0646	24.9594	25.1348	25.8745	23.6313	24.405	23.8531	24.9373	25.9391	23.1169	25.0122	25.3907	25.7493	24.2292	24.4402
P2	2868	drought	26.1675	25.7117	26.1841	26.7798	24.8535	25.9902	24.7999	25.6442	26.2755	23.9083	26.4653	27.1153	27.0173	NA	25.136
P2	2863	drought	26.1845	26.5526	25.8536	25.4817	24.0001	25.2072	23.9545	25.5468	26.8335	24.5698	25.2983	25.3605	26.4469	28.7029	NA
P2	2862	drought	25.8786	25.1356	24.767	26.4267	23.2321	23.9294	23.7401	24.8498	25.5283	24.126	25.3575	25.2283	25.5646	NA	30.5218
P2	2853	drought	26.7379	25.5014	25.9472	27.3249	24.4918	24.0755	24.9092	25.7717	28.1563	24.9805	25.8036	26.6454	26.3892	NA	NA
P2	2882	drought	27.5171	25.7904	25.1699	27.3522	24.753	25.268	25.1511	24.8026	25.6793	24.8757	25.4409	25.9723	26.7076	NA	31.3467
F1	2870	control	24.7373	25.5741	24.3431	25.0356	22.2919	23.925	23.796	23.711	25.2698	22.5488	24.062	25.2947	24.2959	NA	26.8131
F1	2673	control	26.8201	25.5255	25.9129	27.0167	23.4528	25.3349	24.558	25.9676	26.376	23.8527	24.8782	26.8443	24.1231	NA	25.0614
F1	2877	control	24.3169	23.924	23.9235	24.3369	21.8935	23.4269	23.0635	24.7816	24.3808	23.7192	24.0529	24.6848	22.7608	NA	23.3408
F1	382	control	27.1788	26.1877	25.5115	27.2619	23.9234	25.425	24.9906	26.9819	27.2382	25.5957	25.4656	27.0377	24.0852	NA	26.5546
F1	2854	control	29.6381	NA	30.3239	30.0157	27.6971	29.321	28.5907	29.7741	31.4533	29.8845	NA	30.2606	25.1895	NA	29.7663
F1	2855	control	24.9015	NA	24.4798	25.9165	23.0547	24.2869	24.0205	24.1772	24.5655	24.475	24.5202	24.7442	23.3129	27.3206	27.3539
F1	2856	control	23.6554	23.8047	23.7527	23.5156	21.3456	23.3156	22.9731	23.2813	23.7681	24.1991	23.8213	23.8776	23.1091	NA	28.0568
F1	2857	control	24.8261	24.6475	25.8994	24.8231	23.2242	24.0826	24.1985	24.0505	23.7205	25.0867	25.1552	24.8056	22.8803	26.2833	28.2619
F1	2858	control	26.4761	25.0314	24.6015	26.0177	23.6067	24.7545	23.7749	24.2582	25.6193	24.1346	25.21	25.04	25.7829	25.3301	27.5136
F1	2859	control	25.4189	23.4678	22.5845	25.6314	21.6406	22.881	22.425	22.9359	23.7746	22.6109	23.361	22.9604	23.3437	NA	24.6296
F1	2860	control	26.4793	23.8004	24.5206	27.4088	22.6981	24.2579	23.0322	25.0276	25.7379	24.2636	24.1473	24.9781	24.7028	25.4664	25.2733
F1	2878	control	25.712	24.3274	23.8449	26.261	22.5979	23.6016	23.3	24.36	24.6528	23.6545	24.25	24.394	24.4336	NA	25.6899
F1	2869	control	25.1878	24.0447	23.427	25.6052	22.1413	23.2436	22.6754	23.4332	23.9318	23.3074	23.524	23.7	24.1058	25.4588	25.8143
F1	2864	control	23.7097	23.6548	24.7853	25.1202	21.5919	23.322	22.5662	22.7452	24.0297	22.3607	23.7144	23.2524	24.0527	NA	25.6166
F1	2871	control	23.7968	24.3241	25.1014	25.2931	21.9322	23.6101	22.9772	NA	23.3062	22.0199	24.2875	23.6511	24.0196	29.8988	27.2794
F1	2861	control	29.2656	25.5271	25.1917	29.5171	24.6585	26.3005	25.8279	29.1773	28.4919	27.7856	25.3096	27.7235	27.0253	NA	26.6899
F1	2865	control	24.4572	23.7517	22.9052	24.3929	22.1319	23.4535	22.6687	23.6218	24.1004	22.4306	23.8662	24.3246	24.4295	NA	24.6758
F1	2866	control	25.7623	24.5845	24.0635	25.8551	22.5343	23.89	23.7581	25.0143	24.9242	23.8309	23.5605	25.4893	25.9853	26.5893	25.6684
F1	2875	control	24.0345	23.7055	23.0733	24.1838	21.7014	23.1644	23.3505	23.9123	24.0474	22.7948	24.1303	23.6915	24.0977	NA	25.1798
F1	2674	control	NA	NA	NA	NA	NA	NA	NA	NA	NA	NA	NA	NA	NA	NA	NA
F1	2876	control	24.2211	25.2709	23.8945	25.0776	22.4782	23.7546	23.9782	25.3328	24.6783	24.1332	24.6576	24.4417	23.8713	27.6953	26.8949
F1	2867	control	24.4609	23.9557	NA	24.071	22.4983	24.2106	23.0082	22.691	23.9248	22.8192	24.0113	24.0774	25.9747	NA	27.7439
F1	2879	control	26.9853	25.1678	25.632	27.4853	24.473	26.6955	24.703	26.4068	26.652	25.3039	25.0702	26.5813	27.4083	NA	29.8229
F1	2880	control	23.7737	23.2958	22.9235	24.1436	22.1376	23.0869	22.874	22.2436	23.8665	22.1122	24.3209	22.9538	24.7376	26.2247	25.2665
F1	2675	control	26.9862	25.1195	NA	26.803	24.2988	25.878	24.9966	26.2717	26.4993	25.3686	24.7027	26.0157	26.6428	26.7669	25.9423
F1	2881	control	24.6279	24.3944	23.8716	25.2323	22.9771	24.0013	23.2833	24.1931	25.2457	23.6429	24.4561	24.715	25.4476	25.8561	25.1784
F1	2868	control	24.1334	23.7827	23.9745	25.2435	22.7672	23.8284	23.0441	23.5003	24.6592	23.1123	23.9263	24.43	24.6158	NA	24.8798
F1	2863	control	23.5626	23.687	23.2624	24.7487	21.9196	23.0097	23.0374	23.9578	24.3415	23.1115	23.7025	24.5364	25.1815	24.5851	24.5024
F1	2862	control	25.3072	24.5889	23.9972	25.9841	23.5954	24.0208	24.0921	25.0771	26.13	23.8992	25.3384	26.6296	25.9571	NA	25.5203
F1	2853	control	24.0792	23.1019	24.0444	24.8136	23.3821	23.0909	22.9834	22.2499	25.6602	22.2717	23.865	24.5182	26.9175	NA	22.5176
F1	2882	control	24.6624	23.2992	24.124	24.9952	23.1095	23.0922	22.8799	23.0517	24.1878	22.6156	23.9198	24.1535	26.7362	26.6369	23.2984
F1	2870	drought	25.1145	23.0699	23.3561	25.2599	23.0643	23.3842	23.0525	23.6857	24.9469	22.8685	23.582	24.6709	26.5063	NA	23.5674
F1	2673	drought	24.9227	23.8056	24.2867	25.5974	22.7692	24.2563	22.9981	23.947	24.7641	23.3596	24.1344	24.6473	26.5261	31.4605	23.5918
F1	2877	drought	23.6594	23.5498	22.6876	24.1089	21.5114	22.0753	22.1296	22.6856	23.2161	28.2416	22.9539	23.1896	25.7201	25.743	22.7921
F1	382	drought	24.5255	24.9216	23.8647	25.2793	22.1793	23.8722	23.9284	28.8849	25.2018	29.2858	23.9804	24.2841	26.6047	31.1846	24.868
F1	2854	drought	24.8701	23.3971	24.1774	25.0942	21.2753	23.5263	24.1553	23.8403	25.2859	22.9595	24.1323	24.4167	25.8479	26.2966	22.9343
F1	2855	drought	23.8346	23.044	22.9382	24.8827	20.8179	23.8659	23.7841	23.9391	25.0422	23.474	24.0206	23.9672	25.6356	24.0672	27.8769
F1	2856	drought	24.4244	23.2271	23.9374	23.7561	22.4911	23.4916	24.2361	22.7999	24.4308	22.9486	25.557	24.429	26.3567	NA	22.7767
F1	2857	drought	25.9847	24.0129	25.5817	25.4156	23.891	24.9873	24.5096	24.1435	24.9744	23.5976	26.6932	25.7906	27.9345	26.2224	29.4506
F1	2858	drought	23.5549	28.359	22.6984	23.5606	21.3276	23.1943	21.9798	23.7569	22.9813	22.3293	23.9604	23.4089	25.3111	29.2211	27.2002
F1	2859	drought	24.1624	22.2646	22.2327	24.4219	21.6268	23.0722	22.7984	29.6251	23.3475	22.2901	23.903	23.0105	25.3174	30.9382	22.9702
F1	2860	drought	25.6945	23.593	26.3768	27.2836	24.0343	25.9089	26.3802	25.7397	25.7536	24.2427	26.8087	25.7638	29.5072	23.1896	22.8465
F1	2878	drought	25.8315	NA	23.7559	26.6881	23.0579	24.9382	24.695	24.4184	24.9145	23.0376	24.5185	24.4703	26.8756	NA	25.7546
F1	2869	drought	24.0202	21.8931	23.8419	26.0417	22.3975	24.8672	24.8186	21.8935	23.3893	22.1217	25.1234	23.9526	26.7289	24.5727	22.6737
F1	2864	drought	24.1666	22.8927	24.2229	25.9868	23.2724	24.7328	27.179	24.2851	23.6913	21.5278	NA	24.8852	28.0362	NA	22.9159
F1	2871	drought	27.8623	25.8645	27.7863	27.5987	25.7338	26.5565	25.751	25.9618	26.6271	25.3497	NA	NA	27.88	29.8774	NA
F1	2861	drought	25.9992	24.7733	25.2263	26.7664	23.2296	25.5615	23.8593	25.0556	25.3167	24.9047	24.4259	NA	26.8099	NA	NA
F1	2865	drought	24.9717	23.8162	24.282	26.6115	21.8929	24.5883	22.9025	23.9443	24.2493	22.173	22.3684	NA	26.0662	NA	29.6418
F1	2866	drought	24.2789	23.5011	25.2239	25.8803	21.9701	24.0877	21.3173	24.4142	23.9969	22.8718	23.1097	32.8948	26.3409	30.5599	29.884
F1	2875	drought	24.1634	23.1675	24.255	25.0381	22.1693	24.1957	23.4099	24.5729	23.7094	23.0257	23.6772	NA	25.1564	NA	31.4131
F1	2674	drought	NA	NA	NA	NA	NA	NA	NA	NA	NA	NA	NA	NA	NA	NA	NA
F1	2876	drought	25.2327	25.0008	24.7911	24.5825	22.8898	24.2765	23.2744	24.3273	25.3733	23.3238	25.1239	24.8743	25.094	27.5344	28.0532
F1	2867	drought	23.7838	24.4199	24.4997	23.7116	21.8228	23.1273	22.8922	24.2947	23.9535	23.0191	24.4362	24.6781	24.0394	NA	23.2211
F1	2879	drought	24.8078	25.3271	24.7245	24.2689	22.1991	23.9559	22.9303	24.6194	24.7792	23.7539	24.6723	24.5813	24.8938	NA	27.8752
F1	2880	drought	24.9832	24.546	24.3175	23.7017	22.175	23.8167	22.9706	24.3314	24.2974	23.8743	24.3986	23.9625	24.4143	27.1927	25.0411
F1	2675	drought	25.3824	24.5639	24.6542	23.713	22.5148	23.7939	23.1618	23.5592	24.9111	23.8146	24.1427	24.4959	24.5519	27.1241	26.1673
F1	2881	drought	24.9844	24.2675	24.6289	23.6421	22.8248	24.3378	23.3472	24.2975	24.94	24.0511	24.6618	24.9474	24.2818	26.7759	22.9855
F1	2868	drought	24.678	23.8277	24.2833	23.7982	22.066	23.9352	22.359	23.6076	24.4267	23.3147	24.2571	24.6296	24.0104	NA	24.5989
F1	2863	drought	24.4652	25.8156	25.4213	25.9966	22.0772	23.8336	23.2167	24.5628	24.6536	23.6149	24.0898	24.1487	26.6094	26.3464	28.8361
F1	2862	drought	26.5661	26.5762	25.6872	28.1104	23.1795	24.9546	24.2755	26.4659	26.7537	25.7505	24.8213	26.1207	27.1473	NA	30.0013
F1	2853	drought	22.9055	24.856	24.2884	25.2349	21.668	23.3586	22.8385	23.5435	NA	22.6373	24.8665	22.9602	25.0652	NA	24.0055
F1	2882	drought	21.4373	23.0993	21.571	24.6792	19.1213	21.3366	21.5554	22.3308	22.174	21.3587	20.6477	21.0194	23.3452	31.5106	23.2485
Coeefficient of Variation (CV)			0.056926	0.0504058	0.0608619	0.0561552	0.0601273	0.053462	0.0520843	0.0641698	0.0608278	0.0650451	0.0484119	0.064388	0.0561895	0.0815732	0.0844698
p-values of ANOVA		cultivation	0.00014	0.0227	3.54e-06	0.0452	8e-10	6.15e-05	0.00311	0.0604	8.48e-05	0.376	3.32e-10	0.00989	0.000334	0.0133	0.466
		cultivar	0.467	0.352	0.0222	0.727	0.467	0.169	0.169	0.169	0.0222	0.316	0.169	0.57	0.904	0.00959	0.19
		treatment	0.102	0.28	0.519	0.732	0.463	0.581	0.754	0.463	0.463	0.122	0.754	0.412	0.0785	0.849	0.102
