# Supplementary material for: Metabolite and transcript markers for the prediction of potato drought tolerance
Source: Plant Biotechnol J. 2017 Oct 17;16(4):939–50. doi: 10.1111/pbi.12840 (PMC5866952; doi:10.1111/pbi.12840)
Supplement: Supplementary file 7 — Table S4 List of qRT‐PCR primer sequences that were used for transcript marker validation and quality checks. [file PBI-16-939-s003.xlsx]

## Sheet: Sheet1
Supplemental Table S4: List of 298 transcript marker candidates including the subsets of 169, 88 and 43 transcript marker. The table is filtered based on three columns (P, Q, R) meeting the following criteria: 1. higher expression in tolerant than sensitive cultivars under greenhouse and field conditions (corresponds to positive logFC). 2. significant change between tolerant and sensitive cultiva…
							ANNOTATION		DGE_GREENHOUSE_CONTROL			DGE_FIELD_CONTROL			FILTER_CONTROL			DGE_GREENHOUSE_STRESS			DGE_FIELD_STRESS			FILTER_STRESS			MAPMAN Annotation
top298	top169	top88	top43	Short Name	PGSC Transcript ID	PGSC Gene ID	Name	Median CPM of tolerant cultivars	GREENHOUSE_CONTROL_logFC	GREENHOUSE_CONTROL_PValue	GREENHOUSE_CONTROL_FDR	FIELD_CONTROL_logFC	FIELD_CONTROL_PValue	FIELD_CONTROL_FDR	TOL > SENS CONTROL	OVERLAP_GREENHOUSE_FIELD_CONTROL	OVERLAP_CONTROL_GREENHOUSE_FIELD_AND_TOL>SENS	GREENHOUSE_STRESS_logFC	GREENHOUSE_STRESS_PValue	GREENHOUSE_STRESS_FDR	FIELD_STRESS_logFC	FIELD_STRESS_PValue	FIELD_STRESS_FDR	TOL > SENS STRESS	OVERLAP_GREENHOUSE_FIELD STRESS	OVERLAP_STRESS_GREENHOUSE_FIELD_AND_TOL>SENS	mapman_bin	mapman_bin_name
yes	yes	yes	yes	400082012	PGSC0003DMT400082012	PGSC0003DMG401032203	Extensin	595.57	3.05296	1.18558e-05	0.00138653	3.77558	2.3451e-09	5.71806e-07	YES	YES	YES	4.6211	3.05115e-13	1.9715e-10	2.89134	0.00224604	0.0915634	YES	YES	YES	35_02	not assigned.unknown
yes	yes	yes	yes	400004539	PGSC0003DMT400004539	PGSC0003DMG400001804	Glutathione s-transferase	120.5	1.84534	5.70431e-06	0.000788415	1.39536	4.04254e-07	5.04751e-05	YES	YES	YES	1.31115	8.83976e-05	0.00588846	1.39706	9.70406e-06	0.001661	YES	YES	YES	26_09	misc.glutathione S transferases
yes	yes	yes	yes	400052517	PGSC0003DMT400052517	PGSC0003DMG400020377	70 kDa subunit of replication protein A	111.986	1.43712	4.10847e-05	0.00349301	1.34054	0.000114964	0.0049855	YES	YES	YES	1.59597	1.27314e-06	0.000195883	1.35029	0.00228127	0.0921275	YES	YES	YES	35_02	not assigned.unknown
yes	yes	yes	yes	400082023	PGSC0003DMT400082023	PGSC0003DMG400032207	Lipoxygenase	90.7059	2.20413	1.56582e-11	1.22637e-08	1.1359	4.57309e-05	0.00238299	YES	YES	YES	2.64712	1.01882e-07	2.30986e-05	1.18234	4.30332e-06	0.000919203	YES	YES	YES	17_07_01_02	hormone metabolism.jasmonate.synthesis-degradation.lipoxygenase
yes	yes	yes	yes	400030682	PGSC0003DMT400030682	PGSC0003DMG400011754	Gamma aminobutyrate transaminase isoform1	66.8953	1.35634	0.000330985	0.0157212	0.986256	1.60012e-05	0.00105181	YES	YES	YES	0.545678	0.027715	0.331271	1.20093	0.00029776	0.0221784	YES	NO	NO	19_03	tetrapyrrole synthesis.GSA
yes	yes	yes	yes	400027792	PGSC0003DMT400027792	PGSC0003DMG400010700	Hcr9-OR2A	56.3427	1.25013	1.22362e-05	0.00141819	1.0595	5.76106e-10	1.69205e-07	YES	YES	YES	0.979339	5.41291e-07	9.51715e-05	0.774209	0.0176208	0.355081	YES	NO	NO	30_02_11	signalling.receptor kinases.leucine rich repeat XI
yes	yes	yes	yes	400046308	PGSC0003DMT400046308	PGSC0003DMG400017976	Reticuline oxidase	56.2383	0.80578	0.000588654	0.0234789	0.67879	0.00196238	0.0449642	YES	YES	YES	0.539133	0.00623665	0.130806	0.603704	0.0223582	0.412765	YES	NO	NO	26_08	misc.nitrilases, *nitrile lyases, berberine bridge enzymes, reticuline oxidases, troponine reductases
yes	yes	yes	yes	400008547	PGSC0003DMT400008547	PGSC0003DMG400003305	Cytochrome P450	56.134	2.2714	3.2733e-06	0.000511882	1.89628	1.4522e-06	0.00014436	YES	YES	YES	1.42576	0.00407807	0.0977753	1.88432	2.07043e-08	1.18916e-05	YES	YES	YES	26_01	misc.cytochrome P450
yes	yes	yes	yes	400066873	PGSC0003DMT400066873	PGSC0003DMG400025996	RING finger protein	53.8088	1.10013	1.27564e-05	0.00145243	0.935249	1.21348e-06	0.000128015	YES	YES	YES	1.12749	1.63787e-07	3.55735e-05	0.878324	0.00258554	0.101405	YES	NO	NO	29_05_11_04_02	protein.degradation.ubiquitin.E3.RING
yes	yes	yes	yes	400068776	PGSC0003DMT400068776	PGSC0003DMG401026747	Conserved gene of unknown function	40.782	1.02091	0.000110596	0.00707542	0.935015	2.72129e-06	0.000246788	YES	YES	YES	0.71446	0.00931881	0.170335	0.825978	0.00476991	0.154297	YES	NO	NO	30_02_11	signalling.receptor kinases.leucine rich repeat XI
yes	yes	yes	yes	400068787	PGSC0003DMT400068787	PGSC0003DMG400026749	Conserved gene of unknown function	37.1563	1.18432	1.62598e-07	4.56795e-05	1.34107	1.03522e-11	4.45939e-09	YES	YES	YES	1.11657	2.88876e-05	0.00248876	1.07623	0.000688797	0.0409256	YES	YES	YES	30_02_11	signalling.receptor kinases.leucine rich repeat XI
yes	yes	yes	yes	400045689	PGSC0003DMT400045689	PGSC0003DMG400017718	Receptor protein kinase	34.3663	2.69934	2.68202e-08	1.00463e-05	2.44194	4.05935e-29	1.39444e-25	YES	YES	YES	2.09943	2.63386e-08	7.24198e-06	2.20765	1.93916e-10	2.27817e-07	YES	YES	YES	30_02_17	signalling.receptor kinases.DUF 26
yes	yes	yes	yes	400046445	PGSC0003DMT400046445	PGSC0003DMG400018024	Serine-threonine protein kinase, plant-type	32.7742	1.38472	1.00889e-07	3.03206e-05	1.54875	2.53889e-10	8.10126e-08	YES	YES	YES	1.2821	8.83115e-06	0.000979614	1.38777	6.23055e-06	0.00118408	YES	YES	YES	30_02_11	signalling.receptor kinases.leucine rich repeat XI
yes	yes	yes	yes	400017633	PGSC0003DMT400017633	PGSC0003DMG400006840	SBT4B protein	27.9995	1.38557	0.000460036	0.0195438	1.72823	8.265e-05	0.00381041	YES	YES	YES	1.35888	0.00012493	0.00763346	1.74632	0.000990688	0.0518327	YES	YES	YES	29_05_01	protein.degradation.subtilases
yes	yes	yes	yes	400020366	PGSC0003DMT400020366	PGSC0003DMG400007876	Ethylene-inducing xylanase	25.6955	1.11075	7.00948e-05	0.00508896	0.751535	0.000600039	0.0182454	YES	YES	YES	1.25167	7.06239e-07	0.000118529	0.788087	0.00462116	0.151764	YES	NO	NO	30_02_11	signalling.receptor kinases.leucine rich repeat XI
yes	yes	yes	yes	400015224	PGSC0003DMT400015224	PGSC0003DMG402005942	Beta-D-glucan exohydrolase	24.7701	2.85009	7.72595e-07	0.000161036	3.29736	6.37288e-32	2.74522e-28	YES	YES	YES	3.11555	2.69433e-15	2.4013e-12	2.43568	5.71545e-06	0.00111069	YES	YES	YES	10_06_01	cell wall.degradation.cellulases and beta -1,4-glucanases
yes	yes	yes	yes	400071445	PGSC0003DMT400071445	PGSC0003DMG400027797	TIR-NBS-LRR disease resistance	24.4071	2.32638	8.44447e-09	3.63397e-06	1.98477	3.23804e-16	2.46148e-13	YES	YES	YES	1.83035	2.46266e-09	8.73033e-07	1.79002	3.04722e-09	2.18773e-06	YES	YES	YES	20_01_07	stress.biotic.PR-proteins
yes	yes	yes	yes	400083859	PGSC0003DMT400083859	PGSC0003DMG400033634	Fatty acid desaturase	23.9663	3.63409	1.94571e-06	0.000349479	1.55918	2.47215e-05	0.00146548	YES	YES	YES	1.7999	0.0257619	0.317119	1.87186	0.00141452	0.0671624	YES	NO	NO	11_02_03	lipid metabolism.FA desaturation.omega 3 desaturase
yes	yes	yes	yes	400071885	PGSC0003DMT400071885	PGSC0003DMG400027968	Conserved gene of unknown function	21.7189	2.20235	3.17973e-06	0.000504877	1.9438	1.06293e-15	7.84931e-13	YES	YES	YES	1.73024	4.6251e-06	0.000580294	1.64621	1.1122e-06	0.00031589	YES	YES	YES	30_02_11	signalling.receptor kinases.leucine rich repeat XI
yes	yes	yes	yes	400049125	PGSC0003DMT400049125	PGSC0003DMG400019093	UDP-glucose:glucosyltransferase	21.269	1.24382	3.72435e-05	0.00326303	0.720579	0.00141886	0.0355349	YES	YES	YES	0.911774	0.000152936	0.00886273	0.677254	0.0165097	0.343219	YES	NO	NO	35_02	not assigned.unknown
yes	yes	yes	yes	400008092	PGSC0003DMT400008092	PGSC0003DMG400003120	Glutamyl-tRNA(Gln) amidotransferase subunit A	18.7142	1.0486	0.000383977	0.0171998	1.01437	6.68448e-07	7.67854e-05	YES	YES	YES	0.660069	0.00356941	0.0902016	0.945653	0.0015038	0.0700399	YES	YES	YES	26_08	misc.nitrilases, *nitrile lyases, berberine bridge enzymes, reticuline oxidases, troponine reductases
yes	yes	yes	yes	400031714	PGSC0003DMT400031714	PGSC0003DMG400012167	Multidrug resistance protein ABC transporter family	18.4125	1.57743	2.34502e-06	0.000406774	2.00839	1.49311e-13	9.18831e-11	YES	YES	YES	1.50558	4.57024e-08	1.14682e-05	1.78731	3.06105e-07	0.000108378	YES	YES	YES	34_16	transport.ABC transporters and multidrug resistance systems
yes	yes	yes	yes	400075512	PGSC0003DMT400075512	PGSC0003DMG400029361	Poly(ADP-ribose) glycohydrolase	18.373	1.05777	6.58182e-05	0.00486849	1.11418	1.55831e-06	0.000153725	YES	YES	YES	0.752224	0.00155617	0.0506845	0.861294	0.00108477	0.0552997	YES	YES	YES	29_05	protein.degradation
yes	yes	yes	yes	400027201	PGSC0003DMT400027201	PGSC0003DMG402010492	Acidic class II 1,3-beta-glucanase	16.7689	2.48653	0.000948135	0.0334618	1.34738	0.000641964	0.0192262	YES	YES	YES	1.38631	0.0603142	0.507052	1.68813	0.00540619	0.166946	YES	NO	NO	26_04_01	misc.beta 1,3 glucan hydrolases.glucan endo-1,3-beta-glucosidase
yes	yes	yes	yes	400041989	PGSC0003DMT400041989	PGSC0003DMG400016287	Desacetoxyvindoline 4-hydroxylase	15.934	1.0657	0.000508847	0.0211289	0.796339	0.00164354	0.0393943	YES	YES	YES	0.622271	0.0661677	0.531604	0.745888	0.0955573	0.863558	YES	NO	NO	17_05_01	hormone metabolism.ethylene.synthesis-degradation
yes	yes	yes	yes	400031370	PGSC0003DMT400031370	PGSC0003DMG400012024	O-methyltransferase	15.878	1.77544	0.000289962	0.0142208	2.11576	3.34082e-05	0.00187711	YES	YES	YES	2.50224	1.12927e-05	0.00117743	2.42711	9.84798e-06	0.00167454	YES	YES	YES	16_02	secondary metabolism.phenylpropanoids
yes	yes	yes	yes	400021608	PGSC0003DMT400021608	PGSC0003DMG402008383	Nbs-lrr resistance protein	14.5531	1.28139	1.71283e-06	0.000320796	0.887791	0.000143104	0.00596559	YES	YES	YES	1.41372	2.52615e-08	7.09682e-06	0.878919	0.00374037	0.132659	YES	NO	NO	20_01	stress.biotic
yes	yes	yes	yes	400049097	PGSC0003DMT400049097	PGSC0003DMG400019083	Conserved gene of unknown function	14.1867	1.40327	0.000609444	0.024122	1.59684	1.40848e-06	0.00014179	YES	YES	YES	1.6113	3.54577e-05	0.00291859	1.36475	0.000793113	0.0448066	YES	YES	YES	20_01	stress.biotic
yes	yes	yes	yes	400080813	PGSC0003DMT400080813	PGSC0003DMG400031476	Bacterial spot disease resistance protein 4	13.5713	1.5863	1.49362e-05	0.00164975	1.94682	2.67381e-12	1.32899e-09	YES	YES	YES	1.9259	6.11829e-09	1.97667e-06	1.8157	1.82281e-05	0.00267684	YES	YES	YES	20_01_07	stress.biotic.PR-proteins
yes	yes	yes	yes	400006231	PGSC0003DMT400006231	PGSC0003DMG400002427	Bacterial spot disease resistance protein 4	13.1472	1.24278	0.000992576	0.0345278	0.980173	1.65928e-05	0.00107158	YES	YES	YES	0.81863	0.000764014	0.030317	0.521304	0.0952647	0.862053	YES	NO	NO	20_01_07	stress.biotic.PR-proteins
yes	yes	yes	yes	400042362	PGSC0003DMT400042362	PGSC0003DMG400016429	Kinase	12.0671	1.68486	4.26005e-06	0.000629172	0.910768	6.28073e-05	0.00308886	YES	YES	YES	0.955208	0.000472155	0.0212601	0.794337	0.00679721	0.195201	YES	NO	NO	35_02	not assigned.unknown
yes	yes	yes	yes	400083025	PGSC0003DMT400083025	PGSC0003DMG400033028	Betaine aldehyde dehyrogenase	11.3745	1.36444	2.48229e-05	0.0023762	1.70349	8.33764e-08	1.28271e-05	YES	YES	YES	0.514721	0.0576118	0.496335	1.37152	0.000269665	0.0208676	YES	NO	NO	05_01	fermentation.aldehyde dehydrogenase
yes	yes	yes	yes	400036026	PGSC0003DMT400036026	PGSC0003DMG401013876	S-locus-specific glycoprotein S6	10.6256	3.36586	1.14172e-07	3.35329e-05	2.48246	1.67122e-10	5.68346e-08	YES	YES	YES	2.43998	8.77469e-07	0.000141744	2.53174	8.51125e-10	8.46084e-07	YES	YES	YES	30_02_17	signalling.receptor kinases.DUF 26
yes	yes	yes	yes	400037483	PGSC0003DMT400037483	PGSC0003DMG400014465	NADPH-dependent codeinone reductase	9.81037	1.32443	5.45493e-05	0.0042212	1.0661	8.98952e-06	0.000666717	YES	YES	YES	1.1558	2.35154e-05	0.00209579	0.682899	0.036341	0.534891	YES	NO	NO	03_05	minor CHO metabolism.others
yes	yes	yes	yes	400048114	PGSC0003DMT400048114	PGSC0003DMG400018695	Homoserine dehydrogenase family protein	9.4985	1.07799	0.000218091	0.0115745	1.47007	2.10594e-10	6.88988e-08	YES	YES	YES	1.26012	5.49869e-06	0.000667226	1.43139	1.90735e-06	0.000489262	YES	YES	YES	35_02	not assigned.unknown
yes	yes	yes	yes	400046899	PGSC0003DMT400046899	PGSC0003DMG400018216	TMV resistance protein N	9.16404	1.83902	1.97163e-05	0.00202217	1.34883	0.000145514	0.00603874	YES	YES	YES	1.73429	1.80538e-06	0.000259233	1.21934	0.00120589	0.0604019	YES	YES	YES	20_01_07	stress.biotic.PR-proteins
yes	yes	yes	yes	400035714	PGSC0003DMT400035714	PGSC0003DMG400013736	BED finger-nbs-lrr resistance protein	8.25371	1.88486	0.000335225	0.0158049	1.46764	4.75319e-05	0.00244438	YES	YES	YES	1.61821	0.000442011	0.0201164	1.12458	0.0033525	0.120849	YES	NO	NO	20_01	stress.biotic
yes	yes	yes	yes	400021019	PGSC0003DMT400021019	PGSC0003DMG400008138	Glucosyltransferase	8.16155	5.74346	1.06765e-23	4.59909e-20	4.8817	4.31615e-29	1.39444e-25	YES	YES	YES	4.22	3.44658e-24	8.90804e-21	4.56956	1.56707e-20	8.10049e-17	YES	YES	YES	26_02	misc.UDP glucosyl and glucoronyl transferases
yes	yes	yes	yes	400062379	PGSC0003DMT400062379	PGSC0003DMG400024277	Gene of unknown function	8.13468	1.57858	1.89771e-05	0.00196981	1.3302	6.48851e-07	7.52069e-05	YES	YES	YES	1.63136	1.96085e-07	4.18844e-05	1.73693	4.21486e-05	0.00511442	YES	YES	YES	35_02	not assigned.unknown
yes	yes	yes	yes	400028434	PGSC0003DMT400028434	PGSC0003DMG400010951	Conserved gene of unknown function	7.12005	1.78288	2.15955e-08	8.58702e-06	1.95594	1.60055e-09	4.17857e-07	YES	YES	YES	1.24486	0.0015916	0.0512287	1.50661	0.000153862	0.0137128	YES	YES	YES	35_02	not assigned.unknown
yes	yes	yes	yes	400008278	PGSC0003DMT400008278	PGSC0003DMG400003193	Conserved gene of unknown function	5.96797	1.44326	0.000125988	0.00773462	1.1503	0.00119213	0.0311546	YES	YES	YES	1.28448	0.00208711	0.0619328	1.13967	0.0184376	0.364884	YES	NO	NO	35_02	not assigned.unknown
yes	yes	yes	yes	400013094	PGSC0003DMT400013094	PGSC0003DMG400005111	PR1 protein	5.90392	3.88577	0.000749563	0.0282408	3.47529	1.43087e-08	2.78061e-06	YES	YES	YES	2.52158	0.00332422	0.0857463	4.3135	3.22166e-06	0.000717762	YES	YES	YES	20_01	stress.biotic
yes	yes	yes	yes	400049172	PGSC0003DMT400049172	PGSC0003DMG400019113	Methionyl-tRNA synthetase	5.63893	1.28723	0.000138978	0.00827653	1.37334	3.3571e-06	0.000296136	YES	YES	YES	1.00741	0.000196328	0.0107734	1.33514	0.000744584	0.0428608	YES	YES	YES	29_01_10	protein.aa activation.methionine-tRNA ligase
yes	yes	yes	no	400022684	PGSC0003DMT400022684	PGSC0003DMG400008796	Basic 30 kDa endochitinase	449.013	1.84273	0.000531316	0.0217974	1.56154	0.000166826	0.00667458	YES	YES	YES	1.74998	0.00141357	0.0472639	1.38748	0.00288456	0.108364	YES	NO	NO	20_01	stress.biotic
yes	yes	yes	no	400015222	PGSC0003DMT400015222	PGSC0003DMG401005942	Beta-D-glucan exohydrolase	132.563	7.6589	8.94996e-28	4.62642e-24	5.86503	1.82944e-17	1.63048e-14	YES	YES	YES	7.26724	6.06829e-48	7.84205e-44	3.79536	0.00029265	0.0218608	YES	YES	YES	10_06_01	cell wall.degradation.cellulases and beta -1,4-glucanases
yes	yes	yes	no	400045658	PGSC0003DMT400045658	PGSC0003DMG400017713	LRR receptor-like serine/threonine-protein kinase	119.77	1.55644	0.000220307	0.0116443	0.999579	5.02219e-05	0.00256529	YES	YES	YES	1.00899	0.0146661	0.230133	0.594963	0.102003	0.886351	YES	NO	NO	30_02_11	signalling.receptor kinases.leucine rich repeat XI
yes	yes	yes	no	400067633	PGSC0003DMT400067633	PGSC0003DMG400026299	Conserved gene of unknown function	70.5566	1.26545	4.2054e-05	0.00350332	0.881209	8.26756e-05	0.00381041	YES	YES	YES	1.08714	2.84424e-05	0.00247159	0.839827	0.00407156	0.139291	YES	NO	NO	35_02	not assigned.unknown
yes	yes	yes	no	400055478	PGSC0003DMT400055478	PGSC0003DMG400021542	CYP81B36	64.2013	1.50507	0.000144866	0.00854844	0.897771	0.000272365	0.00991486	YES	YES	YES	0.568741	0.0388737	0.40125	0.602665	0.073014	0.77341	YES	NO	NO	26_01	misc.cytochrome P450
yes	yes	yes	no	400025483	PGSC0003DMT400025483	PGSC0003DMG400009837	Gene of unknown function	62.3584	0.91188	0.00019351	0.0106346	0.817396	2.88453e-05	0.00165307	YES	YES	YES	0.737842	0.00271577	0.0740874	0.732518	0.00839196	0.225232	YES	NO	NO	35_02	not assigned.unknown
yes	yes	yes	no	400008982	PGSC0003DMT400008982	PGSC0003DMG400003501	Vacuolar protein sorting protein	46.4141	0.939423	2.55512e-05	0.00243688	1.25496	2.10273e-08	3.88553e-06	YES	YES	YES	0.912236	3.54493e-05	0.00291859	1.24103	1.83954e-05	0.00268615	YES	YES	YES	35_02	not assigned.unknown
yes	yes	yes	no	400057089	PGSC0003DMT400057089	PGSC0003DMG400022179	Zinc transporter	43.9767	1.35493	6.46275e-05	0.00479989	0.923327	0.000155128	0.00634605	YES	YES	YES	0.6069	0.0123832	0.205428	0.916547	0.0152007	0.326282	YES	NO	NO	34_12	transport.metal
yes	yes	yes	no	400095664	PGSC0003DMT400095664	PGSC0003DMG400045235	P69E protein	43.5616	1.17526	0.00121277	0.0397781	0.999824	0.00130749	0.0333269	YES	YES	YES	0.901507	0.00615664	0.129792	0.733536	0.112968	0.917325	YES	NO	NO	29_05_01	protein.degradation.subtilases
yes	yes	yes	no	400036569	PGSC0003DMT400036569	PGSC0003DMG400014095	2,4-dienoyl-CoA reductase	40.8259	2.67783	0.000374728	0.0169441	0.92605	0.000181981	0.00718088	YES	YES	YES	1.01404	0.0177293	0.256856	1.12738	0.00913205	0.236593	YES	NO	NO	26_22	misc.short chain dehydrogenase/reductase (SDR)
yes	yes	yes	no	400061076	PGSC0003DMT400061076	PGSC0003DMG400023764	Globulin	37.1706	1.56793	2.26036e-07	5.90115e-05	1.42168	9.5435e-05	0.00428976	YES	YES	YES	2.73496	8.3007e-10	3.2506e-07	1.83416	0.000237147	0.0188015	YES	YES	YES	33_01	development.storage proteins
yes	yes	yes	no	400068637	PGSC0003DMT400068637	PGSC0003DMG400026690	CONSTANS	37.0705	0.830158	0.000357471	0.0163815	0.955431	1.19709e-06	0.000127851	YES	YES	YES	0.968023	2.47946e-06	0.000346401	0.827218	0.00444259	0.147968	YES	NO	NO	27_03_07	RNA.regulation of transcription.C2C2(Zn) CO-like, Constans-like zinc finger family
yes	yes	yes	no	400010043	PGSC0003DMT400010043	PGSC0003DMG401003937	P69B protein	34.7038	1.5401	4.52469e-06	0.000660707	1.53124	1.60947e-07	2.27718e-05	YES	YES	YES	1.42992	0.000111554	0.00697384	1.33455	0.00112354	0.0570511	YES	YES	YES	29_05_01	protein.degradation.subtilases
yes	yes	yes	no	400018916	PGSC0003DMT400018916	PGSC0003DMG400007334	Vacuolar sorting receptor	31.7326	1.09377	0.00150148	0.0457632	0.816288	4.14422e-05	0.00218819	YES	YES	YES	0.482872	0.0415497	0.416238	0.570129	0.0587735	0.693635	YES	NO	NO	29_03_04_03	protein.targeting.secretory pathway.vacuole
yes	yes	yes	no	400083885	PGSC0003DMT400083885	PGSC0003DMG400033642	2,4-dienoyl-CoA reductase	30.4164	1.9243	0.00018693	0.0103901	1.08074	3.52232e-06	0.000307561	YES	YES	YES	0.780134	0.0347929	0.376232	1.27684	0.000817333	0.0456562	YES	NO	NO	26_22	misc.short chain dehydrogenase/reductase (SDR)
yes	yes	yes	no	400052507	PGSC0003DMT400052507	PGSC0003DMG400020376	Gene of unknown function	29.975	0.968075	0.000395458	0.017442	1.18206	9.20682e-07	0.000102129	YES	YES	YES	1.28481	1.84925e-07	3.98297e-05	1.18845	0.00145086	0.0683039	YES	YES	YES	35_02	not assigned.unknown
yes	yes	yes	no	400085907	PGSC0003DMT400085907	PGSC0003DMG400035478	Conserved gene of unknown function	28.786	1.56032	9.30033e-05	0.00628035	1.01835	1.34116e-06	0.000137554	YES	YES	YES	0.958842	0.000523809	0.0227535	0.99536	0.00187075	0.0815274	YES	YES	YES	35_02	not assigned.unknown
yes	yes	yes	no	400040520	PGSC0003DMT400040520	PGSC0003DMG400015678	10-hydroxygeraniol oxidoreductase	26.1961	1.11058	7.61505e-05	0.00539229	0.764934	0.000135136	0.0057345	YES	YES	YES	0.754653	0.101821	0.651402	1.0398	0.00471553	0.153143	YES	NO	NO	16_02_01_10	secondary metabolism.phenylpropanoids.lignin biosynthesis.CAD
yes	yes	yes	no	400007147	PGSC0003DMT400007147	PGSC0003DMG400002764	Conserved gene of unknown function	25.3029	0.873635	0.000209186	0.0111793	0.983077	1.29685e-06	0.000134687	YES	YES	YES	0.523069	0.0153699	0.236579	0.843432	0.00540639	0.166946	YES	NO	NO	35_02	not assigned.unknown
yes	yes	yes	no	400078439	PGSC0003DMT400078439	PGSC0003DMG403030532	Wall-associated kinase	24.7538	1.15753	8.38577e-06	0.00108914	0.743066	0.00038939	0.0132583	YES	YES	YES	0.853265	0.00669129	0.136391	0.537583	0.0875821	0.838979	YES	NO	NO	29_04_01_57	protein.postranslational modification.kinase.receptor like cytoplasmatic kinase VII
yes	yes	yes	no	400032496	PGSC0003DMT400032496	PGSC0003DMG400012481	Lipid binding protein	24.2029	3.28346	5.32014e-07	0.000118538	1.58198	8.74087e-05	0.00399146	YES	YES	YES	1.1105	0.0810017	0.589406	1.49713	0.00261325	0.101873	YES	NO	NO	26_21	misc.protease inhibitor/seed storage/lipid transfer protein (LTP) family protein
yes	yes	yes	no	400039751	PGSC0003DMT400039751	PGSC0003DMG401015362	ATORC3/ORC3	24.1395	1.30281	0.000991144	0.0345244	1.15151	9.91259e-06	0.000721693	YES	YES	YES	1.00227	0.00484952	0.110823	1.03318	0.00105287	0.0542084	YES	NO	NO	28_01	DNA.synthesis/chromatin structure
yes	yes	yes	no	400011032	PGSC0003DMT400011032	PGSC0003DMG400004319	Ankyrin repeat-containing protein	23.0762	1.95213	0.000549048	0.0223828	0.932292	9.99267e-05	0.00445294	YES	YES	YES	0.988148	0.00276666	0.0751124	0.82871	0.0162733	0.340843	YES	NO	NO	31_01	cell.organisation
yes	yes	yes	no	400046469	PGSC0003DMT400046469	PGSC0003DMG400018039	PhD-finger protein	20.0684	1.29528	3.50087e-05	0.00312012	1.49923	1.25729e-07	1.80532e-05	YES	YES	YES	1.43571	1.72027e-06	0.000252625	1.38693	6.63724e-05	0.00729984	YES	YES	YES	35_02	not assigned.unknown
yes	yes	yes	no	400094578	PGSC0003DMT400094578	PGSC0003DMG400044149	UDP-glucose:glucosyltransferase	19.6803	2.48359	1.56834e-05	0.00169604	2.1386	8.6689e-09	1.83653e-06	YES	YES	YES	2.03302	0.000170872	0.00972767	1.86721	0.000216552	0.0177682	YES	YES	YES	26_02	misc.UDP glucosyl and glucoronyl transferases
yes	yes	yes	no	400073546	PGSC0003DMT400073546	PGSC0003DMG401028570	Phosphoglycerate/bisphosphoglycerate mutase family protein	17.9422	1.47969	0.00154332	0.0467302	0.986266	2.62765e-05	0.00153787	YES	YES	YES	0.862991	0.0048021	0.110031	0.855845	0.00989758	0.248529	YES	NO	NO	04_01_12	glycolysis.cytosolic branch.phosphoglycerate mutase
yes	yes	yes	no	400062773	PGSC0003DMT400062773	PGSC0003DMG400024432	Exocyst subunit EXO70 A1	17.414	1.70704	9.47823e-10	4.89949e-07	1.47228	3.83322e-09	8.92553e-07	YES	YES	YES	1.94641	1.94297e-13	1.28764e-10	1.84333	2.87482e-08	1.43487e-05	YES	YES	YES	31_04	cell.vesicle transport
yes	yes	yes	no	400063550	PGSC0003DMT400063550	PGSC0003DMG400024710	Conserved gene of unknown function	15.8601	0.915	0.000387576	0.0172415	1.11767	1.42246e-06	0.00014195	YES	YES	YES	0.934844	6.77369e-05	0.00480969	0.860464	0.00622164	0.183768	YES	NO	NO	35_02	not assigned.unknown
yes	yes	yes	no	400036399	PGSC0003DMT400036399	PGSC0003DMG400014013	Flavonoid 3-hydroxylase	15.6078	4.11802	8.30225e-07	0.000168961	1.43443	1.9039e-05	0.0011886	YES	YES	YES	1.8296	0.00357894	0.0902016	2.26141	9.0414e-05	0.00928688	YES	YES	YES	26_01	misc.cytochrome P450
yes	yes	yes	no	400032442	PGSC0003DMT400032442	PGSC0003DMG400012466	Conserved gene of unknown function	15.4372	1.2916	0.000187831	0.0104178	1.28697	2.61839e-05	0.00153787	YES	YES	YES	1.38545	2.25202e-05	0.00203517	1.18688	0.00118861	0.0598848	YES	YES	YES	20_01_07	stress.biotic.PR-proteins
yes	yes	yes	no	400070431	PGSC0003DMT400070431	PGSC0003DMG400027381	Microtubule-associated protein	14.1749	1.96964	2.48917e-06	0.0004289	1.42864	2.49787e-07	3.33895e-05	YES	YES	YES	1.27259	3.95308e-06	0.000508315	2.06124	1.71018e-07	7.01609e-05	YES	YES	YES	31_01	cell.organisation
yes	yes	yes	no	400029621	PGSC0003DMT400029621	PGSC0003DMG400011391	Cytochrome b-c1 complex subunit 6	13.4414	1.01393	0.000362802	0.0165671	1.30017	3.0745e-11	1.20399e-08	YES	YES	YES	1.11582	4.39012e-05	0.00348058	1.15074	7.0673e-05	0.00757932	YES	YES	YES	09_05	mitochondrial electron transport / ATP synthesis.cytochrome c reductase
yes	yes	yes	no	400054780	PGSC0003DMT400054780	PGSC0003DMG400021261	TRANSPARENT TESTA 12 protein	13.1478	1.73386	1.08362e-07	3.21923e-05	0.780603	0.000614249	0.0185249	YES	YES	YES	0.876695	0.000440127	0.0201164	0.949678	0.0159479	0.336755	YES	NO	NO	34_99	transport.misc
yes	yes	yes	no	400046920	PGSC0003DMT400046920	PGSC0003DMG400018222	Conserved gene of unknown function	13.0798	0.942603	0.000673008	0.0259149	1.69537	1.00366e-10	3.60288e-08	YES	YES	YES	1.00927	5.54921e-05	0.00413328	1.5068	1.22743e-05	0.00202065	YES	YES	YES	35_02	not assigned.unknown
yes	yes	yes	no	400014121	PGSC0003DMT400014121	PGSC0003DMG400005538	Hcr2-0A	13.0532	2.77288	8.49159e-06	0.00109737	1.85566	9.35166e-07	0.000103292	YES	YES	YES	1.93359	0.000688145	0.0280091	2.18038	5.29887e-07	0.000165005	YES	YES	YES	30_02_11	signalling.receptor kinases.leucine rich repeat XI
yes	yes	yes	no	400071897	PGSC0003DMT400071897	PGSC0003DMG400027971	Receptor protein kinase	12.8857	1.8962	0.00012374	0.00765117	1.53628	2.9346e-10	9.02948e-08	YES	YES	YES	1.29824	0.000358545	0.0172371	1.27977	0.000666283	0.0399553	YES	YES	YES	30_02_11	signalling.receptor kinases.leucine rich repeat XI
yes	yes	yes	no	400010170	PGSC0003DMT400010170	PGSC0003DMG402003983	ATP binding protein	11.9402	2.22799	5.62407e-05	0.0042879	1.07657	0.000268031	0.00982629	YES	YES	YES	1.96665	6.78043e-07	0.000115294	0.923912	0.0324862	0.506722	YES	NO	NO	30_02_17	signalling.receptor kinases.DUF 26
yes	yes	yes	no	400066575	PGSC0003DMT400066575	PGSC0003DMG400025878	Phenylpropanoid:glucosyltransferase 1	9.49263	1.88437	3.18405e-06	0.000504877	1.13896	0.000467593	0.0149757	YES	YES	YES	2.20371	0.000151379	0.00883191	1.75353	5.58203e-05	0.00649878	YES	YES	YES	26_02	misc.UDP glucosyl and glucoronyl transferases
yes	yes	yes	no	400025322	PGSC0003DMT400025322	PGSC0003DMG400009774	Arabinose kinase	9.34759	2.18081	3.36476e-06	0.000517652	1.23485	0.000116396	0.00503917	YES	YES	YES	2.21034	5.89254e-06	0.000701837	1.44544	0.000155125	0.0137779	YES	YES	YES	03_08_01	minor CHO metabolism.galactose.galactokinases
yes	yes	yes	no	400066420	PGSC0003DMT400066420	PGSC0003DMG401025828	3-hydroxybutyryl-CoA dehydratase	8.46118	1.45941	1.94711e-06	0.000349479	1.48048	1.42067e-08	2.78061e-06	YES	YES	YES	1.37273	4.42388e-07	8.05209e-05	1.37482	1.30967e-05	0.00208949	YES	YES	YES	13_02_06_03	amino acid metabolism.degradation.aromatic aa.tryptophan
yes	yes	yes	no	400048108	PGSC0003DMT400048108	PGSC0003DMG400018692	Actin	8.12612	1.08114	0.000334702	0.0158049	1.4173	8.50495e-07	9.55734e-05	YES	YES	YES	1.23805	8.05527e-05	0.00550784	1.42213	5.13826e-06	0.00103312	YES	YES	YES	35_02	not assigned.unknown
yes	yes	yes	no	400083769	PGSC0003DMT400083769	PGSC0003DMG404033574	Gene of unknown function	7.61134	3.01993	6.91351e-12	5.95622e-09	2.50548	2.04545e-13	1.20152e-10	YES	YES	YES	2.2903	2.67782e-08	7.28537e-06	2.83478	4.36716e-06	0.000925194	YES	YES	YES	35_02	not assigned.unknown
yes	yes	yes	no	400050703	PGSC0003DMT400050703	PGSC0003DMG400019689	Gene of unknown function	7.14486	1.17035	0.000134182	0.00810297	0.988079	0.000406773	0.0137144	YES	YES	YES	0.97852	0.00203539	0.0606744	0.881036	0.00630601	0.183956	YES	NO	NO	35_02	not assigned.unknown
yes	yes	yes	no	400003036	PGSC0003DMT400003036	PGSC0003DMG400001203	Gene of unknown function	6.85358	1.37537	0.000666245	0.0258407	1.70064	0.00038408	0.0130962	YES	YES	YES	1.08749	1.50776e-05	0.00147055	1.39592	0.00392702	0.136203	YES	NO	NO	35_02	not assigned.unknown
yes	yes	yes	no	400021144	PGSC0003DMT400021144	PGSC0003DMG400008188	WRKY transcription factor	5.68312	2.24707	5.9738e-05	0.0044624	1.08566	0.000755683	0.0218472	YES	YES	YES	0.916555	0.149615	0.757457	0.772035	0.114087	0.921073	YES	NO	NO	27_03_32	RNA.regulation of transcription.WRKY domain transcription factor family
yes	yes	no	no			PGSC0003DMG400017997	Cytochrome P450	107.053	1.08236	0.000243228	0.0124239	1.57771	1.42309e-08	2.78061e-06	YES	YES	YES	1.3104	1.42632e-07	3.15083e-05	1.14199	0.000337937	0.0244659	YES	YES	YES	26_01	misc.cytochrome P450
yes	yes	no	no			PGSC0003DMG400034790	P69B protein	96.8714	2.23317	4.12807e-05	0.00349817	1.19557	0.000237517	0.00890981	YES	YES	YES	1.60286	0.00197457	0.0591364	1.01193	0.0473535	0.616765	YES	NO	NO	29_05_01	protein.degradation.subtilases
yes	yes	no	no			PGSC0003DMG400016357	Hcr9-OR2C	67.3959	1.06971	0.000248117	0.0126486	0.896557	6.44503e-07	7.52069e-05	YES	YES	YES	0.642731	0.00081306	0.0316236	0.620247	0.0538968	0.658949	YES	NO	NO	30_02_11	signalling.receptor kinases.leucine rich repeat XI
yes	yes	no	no			PGSC0003DMG400036713	Glyceraldehyde-3-phosphate dehydrogenase	65.7029	1.34585	0.000211722	0.0112828	1.50851	6.28624e-05	0.00308886	YES	YES	YES	1.53965	9.25724e-06	0.00100955	1.35037	0.00374171	0.132659	YES	NO	NO	01_03_04	PS.calvin cycle.GAP
yes	yes	no	no			PGSC0003DMG400006530	Conserved gene of unknown function	48.6414	4.11564	3.58902e-14	4.63809e-11	3.86775	1.52659e-19	1.97281e-16	YES	YES	YES	4.85242	3.60822e-21	7.1737e-18	3.75065	1.1249e-14	2.52343e-11	YES	YES	YES	17_05_02	hormone metabolism.ethylene.signal transduction
yes	yes	no	no			PGSC0003DMG402021049	Hcr9-OR2A	47.5243	1.1078	0.000183242	0.0102735	0.943008	1.7256e-08	3.2794e-06	YES	YES	YES	0.84716	3.79159e-05	0.00307202	0.643665	0.0467673	0.612497	YES	NO	NO	30_02_11	signalling.receptor kinases.leucine rich repeat XI
yes	yes	no	no			PGSC0003DMG400007793	Lipoxygenase	47.3434	1.24178	0.00108448	0.0367519	1.21447	1.0056e-07	1.50236e-05	YES	YES	YES	1.46441	0.00194378	0.0584853	1.1783	2.59396e-05	0.00351013	YES	YES	YES	17_07_01_02	hormone metabolism.jasmonate.synthesis-degradation.lipoxygenase
yes	yes	no	no			PGSC0003DMG401005482	E2F4,5	46.0259	0.905645	0.000207784	0.0111793	0.956875	1.29597e-06	0.000134687	YES	YES	YES	0.88961	9.19476e-06	0.00100955	0.752699	0.00806568	0.219207	YES	NO	NO	35_02	not assigned.unknown
yes	yes	no	no			PGSC0003DMG400011989	LRR receptor-like serine/threonine-protein kinase	41.3471	1.81819	0.000306536	0.0148366	1.36794	1.85231e-08	3.49451e-06	YES	YES	YES	1.08373	0.0338976	0.370382	0.983574	0.0109396	0.265488	YES	NO	NO	30_02_11	signalling.receptor kinases.leucine rich repeat XI
yes	yes	no	no			PGSC0003DMG400016424	Hcr9-OR2A	37.1409	1.16757	9.30409e-05	0.00628035	1.08486	1.50735e-10	5.26473e-08	YES	YES	YES	1.01351	2.6794e-06	0.000364483	0.910425	0.00627685	0.183949	YES	NO	NO	30_02_11	signalling.receptor kinases.leucine rich repeat XI
yes	yes	no	no			PGSC0003DMG400010923	Gene of unknown function	36.0977	0.807225	0.000209346	0.0111793	0.694852	0.000138342	0.00580453	YES	YES	YES	0.781219	0.00033304	0.0162717	0.747043	0.00859635	0.22817	YES	NO	NO	35_02	not assigned.unknown
yes	yes	no	no			PGSC0003DMG400026748	Serine-threonine protein kinase, plant-type	35.9017	1.09039	2.67686e-06	0.000453506	1.34225	7.62127e-10	2.14108e-07	YES	YES	YES	1.0256	0.000241391	0.0127326	1.1109	0.000223487	0.0180052	YES	YES	YES	30_02_11	signalling.receptor kinases.leucine rich repeat XI
yes	yes	no	no			PGSC0003DMG403016981	Resistance gene	33.0864	0.917853	0.00108495	0.0367519	1.11618	3.33251e-07	4.27468e-05	YES	YES	YES	1.13676	0.000293378	0.014781	0.955251	0.00036302	0.02578	YES	YES	YES	20_01_07	stress.biotic.PR-proteins
yes	yes	no	no			PGSC0003DMG400020899	Stress-induced receptor-like kinase	32.5631	1.21075	0.00109337	0.036892	1.0263	1.61026e-06	0.000156462	YES	YES	YES	0.851415	0.0058398	0.12529	1.05996	0.00474659	0.153928	YES	NO	NO	30_02_17	signalling.receptor kinases.DUF 26
yes	yes	no	no			PGSC0003DMG400021985	Gene of unknown function	31.2671	3.07141	7.10774e-06	0.000956806	2.84716	5.43569e-07	6.62692e-05	YES	YES	YES	2.92884	7.38945e-05	0.00514792	2.99192	2.10053e-07	8.24772e-05	YES	YES	YES	35_02	not assigned.unknown
yes	yes	no	no			PGSC0003DMG400007542	Conserved gene of unknown function	30.4843	0.819588	0.00160486	0.0481197	0.729719	0.000502107	0.0157877	YES	YES	YES	0.841454	5.86628e-05	0.00431966	0.688193	0.0130032	0.297454	YES	NO	NO	35_02	not assigned.unknown
yes	yes	no	no			PGSC0003DMG400002169	Glutathione-S-transferase	30.372	3.28058	1.51048e-05	0.00166006	1.65037	5.08244e-10	1.52745e-07	YES	YES	YES	1.58926	0.0162755	0.244837	1.614	0.00135848	0.0653841	YES	NO	NO	26_09	misc.glutathione S transferases
yes	yes	no	no			PGSC0003DMG402016981	Bacterial spot disease resistance protein 4	29.9435	1.14156	0.000176837	0.0100012	1.14858	1.62682e-07	2.28515e-05	YES	YES	YES	1.21563	5.99421e-07	0.000103328	1.10314	0.000110915	0.0109	YES	YES	YES	20_01_07	stress.biotic.PR-proteins
yes	yes	no	no			PGSC0003DMG401021049	Hcr9-OR2C	29.6581	1.10171	4.00943e-05	0.00346581	0.790749	2.09177e-05	0.00128418	YES	YES	YES	1.03305	5.13758e-07	9.09493e-05	0.600885	0.0513112	0.638205	YES	NO	NO	30_02_11	signalling.receptor kinases.leucine rich repeat XI
yes	yes	no	no			PGSC0003DMG400020809	Cytochrome P450	27.2891	3.16489	7.08834e-05	0.0051318	1.48051	4.06677e-06	0.000346897	YES	YES	YES	1.1173	0.0345695	0.375413	1.39178	0.0133958	0.303443	YES	NO	NO	26_01	misc.cytochrome P450
yes	yes	no	no			PGSC0003DMG400009633	N protein	26.9689	0.885189	0.00094042	0.033296	0.692813	0.00017437	0.00693349	YES	YES	YES	0.680055	0.00136641	0.0462848	0.530708	0.0399966	0.563754	YES	NO	NO	20_01_07	stress.biotic.PR-proteins
yes	yes	no	no			PGSC0003DMG400002167	Glutathion S-transferase	26.6755	2.98498	3.31622e-06	0.00051324	1.18093	0.00021802	0.00832342	YES	YES	YES	0.765743	0.19254	0.826468	1.60426	0.00624028	0.183866	YES	NO	NO	26_09	misc.glutathione S transferases
yes	yes	no	no			PGSC0003DMG400019484	UDP-glucose:glucosyltransferase	26.636	1.2505	8.79969e-06	0.00112038	0.956052	4.58541e-05	0.0023846	YES	YES	YES	0.938038	0.000119876	0.00739452	0.733234	0.00787984	0.216202	YES	NO	NO	26_02	misc.UDP glucosyl and glucoronyl transferases
yes	yes	no	no			PGSC0003DMG400020898	Conserved gene of unknown function	24.8968	1.33496	0.00146546	0.0449838	1.19573	1.24264e-08	2.48971e-06	YES	YES	YES	0.991991	0.00216903	0.0637121	1.01681	0.00248782	0.0982638	YES	YES	YES	30_02_17	signalling.receptor kinases.DUF 26
yes	yes	no	no			PGSC0003DMG400004553	Kinase	23.9328	1.14473	0.000202578	0.0110348	0.896021	1.62766e-05	0.00106233	YES	YES	YES	0.404899	0.148953	0.756948	0.951184	0.00070354	0.0415153	YES	NO	NO	30_02_17	signalling.receptor kinases.DUF 26
yes	yes	no	no			PGSC0003DMG401031172	PRA1 family protein F3	23.7819	2.55617	6.99732e-05	0.00508896	0.910122	0.000793523	0.0226623	YES	YES	YES	1.11053	0.0408537	0.412534	0.616506	0.105984	0.895213	YES	NO	NO	35_02	not assigned.unknown
yes	yes	no	no			PGSC0003DMG400002910	Cf-2.1	22.7854	1.76073	0.000455361	0.0194533	1.50223	1.37254e-05	0.000933541	YES	YES	YES	1.22706	6.23267e-05	0.00449971	1.38557	0.0010127	0.0526647	YES	YES	YES	30_02_11	signalling.receptor kinases.leucine rich repeat XI
yes	yes	no	no			PGSC0003DMG400031478	Leucine Rich Repeat family protein	22.4156	1.22131	1.26324e-05	0.0014511	1.21288	1.41775e-08	2.78061e-06	YES	YES	YES	1.2116	3.52241e-08	9.19599e-06	1.18416	4.77139e-06	0.000985515	YES	YES	YES	30_02_11	signalling.receptor kinases.leucine rich repeat XI
yes	yes	no	no			PGSC0003DMG400014056	Gene of unknown function	22.3775	1.33135	1.9447e-07	5.20118e-05	1.26054	4.39367e-08	7.2794e-06	YES	YES	YES	1.36274	9.31897e-08	2.15052e-05	1.19612	1.58095e-05	0.0024036	YES	YES	YES	35_02	not assigned.unknown
yes	yes	no	no			PGSC0003DMG400004727	Hcr2-0A	20.2487	3.00105	2.61041e-06	0.000446812	1.89078	3.56504e-08	6.06197e-06	YES	YES	YES	1.61621	0.00322507	0.083774	2.28245	3.66903e-07	0.000124776	YES	YES	YES	30_02_11	signalling.receptor kinases.leucine rich repeat XI
yes	yes	no	no			PGSC0003DMG400031548	Conserved gene of unknown function	19.8328	1.60221	9.63179e-05	0.00638781	1.7161	5.28303e-19	5.68938e-16	YES	YES	YES	1.92133	2.56993e-08	7.14219e-06	1.50477	1.02355e-07	4.4091e-05	YES	YES	YES	35_02	not assigned.unknown
yes	yes	no	no			PGSC0003DMG400021067	Hcr9-Avr9-hir2	19.6083	2.8697	1.38794e-06	0.000269719	1.94307	8.68437e-06	0.000648717	YES	YES	YES	2.06483	5.28122e-05	0.0040265	2.17686	1.25727e-05	0.00205667	YES	YES	YES	30_02_11	signalling.receptor kinases.leucine rich repeat XI
yes	yes	no	no			PGSC0003DMG400005539	Hcr2-0A	19.4573	3.1612	1.5516e-06	0.000297057	1.75718	2.68069e-06	0.000243962	YES	YES	YES	1.8271	0.000422852	0.0195511	2.13058	1.91192e-06	0.000489262	YES	YES	YES	30_02_11	signalling.receptor kinases.leucine rich repeat XI
yes	yes	no	no			PGSC0003DMG400010921	Conserved gene of unknown function	18.3807	1.51273	3.15406e-05	0.00287042	1.76669	1.23803e-06	0.000130074	YES	YES	YES	1.34562	0.00116566	0.04089	1.57869	0.000495203	0.0315247	YES	YES	YES	35_02	not assigned.unknown
yes	yes	no	no			PGSC0003DMG400024438	Hcr2-p3	17.5362	1.96113	5.84241e-05	0.00440242	1.6725	8.39541e-06	0.00063227	YES	YES	YES	1.47323	5.37446e-05	0.00406165	1.54665	0.000144002	0.0132451	YES	YES	YES	30_02_11	signalling.receptor kinases.leucine rich repeat XI
yes	yes	no	no			PGSC0003DMG400005542	Cf-2.2	17.4176	3.53168	6.29188e-07	0.000135517	2.11285	1.67858e-07	2.34511e-05	YES	YES	YES	2.32399	6.03982e-05	0.00440247	2.26007	4.11203e-07	0.000134531	YES	YES	YES	30_02_11	signalling.receptor kinases.leucine rich repeat XI
yes	yes	no	no			PGSC0003DMG400002170	Glutathione-S-transferase	15.7524	3.27715	2.68461e-06	0.000453506	1.65516	3.15906e-08	5.44326e-06	YES	YES	YES	1.50574	0.0163408	0.244837	1.73686	0.000474045	0.0310386	YES	NO	NO	26_09	misc.glutathione S transferases
yes	yes	no	no			PGSC0003DMG400005926	Cytochrome P450	14.8098	0.98454	0.00112143	0.0374664	1.14067	9.4967e-05	0.00427616	YES	YES	YES	1.27875	1.33822e-07	2.98169e-05	0.958901	0.00827278	0.22296	YES	NO	NO	26_01	misc.cytochrome P450
yes	yes	no	no			PGSC0003DMG400035878	Fatty acid desaturase	14.0403	3.95561	3.26803e-07	8.12168e-05	1.31543	0.000634923	0.0190374	YES	YES	YES	1.40743	0.0769318	0.574647	2.72	5.52811e-06	0.00108242	YES	NO	NO	11_02_03	lipid metabolism.FA desaturation.omega 3 desaturase
yes	yes	no	no			PGSC0003DMG400014739	M18S-3Ap	13.9678	1.74161	0.00145859	0.0448796	0.904712	0.000568767	0.0174033	YES	YES	YES	0.724499	0.107157	0.665925	0.995311	0.0185265	0.365448	YES	NO	NO	30_02_11	signalling.receptor kinases.leucine rich repeat XI
yes	yes	no	no			PGSC0003DMG400019498	Gene of unknown function	13.8556	1.38907	0.00153585	0.0466902	1.42053	2.26529e-09	5.62969e-07	YES	YES	YES	1.32894	1.72457e-05	0.00165086	1.10242	0.0035652	0.127098	YES	NO	NO	35_02	not assigned.unknown
yes	yes	no	no			PGSC0003DMG402029312	DNA binding protein	12.9768	1.70492	6.50153e-09	3.00069e-06	1.59394	6.42015e-10	1.82346e-07	YES	YES	YES	1.34591	6.99778e-07	0.000118212	1.39868	4.75417e-05	0.00568872	YES	YES	YES	27_03_67	RNA.regulation of transcription.putative transcription regulator
yes	yes	no	no			PGSC0003DMG400006732	Conserved gene of unknown function	12.7827	1.10196	0.00102214	0.0353033	1.25829	8.9666e-05	0.00408012	YES	YES	YES	1.0953	0.000294352	0.0148012	1.33728	0.00127348	0.0626697	YES	YES	YES	35_02	not assigned.unknown
yes	yes	no	no			PGSC0003DMG400003982	ATP binding protein	12.5846	1.80141	4.30422e-06	0.000632085	0.861672	0.00217249	0.0486826	YES	YES	YES	1.08631	0.00151714	0.0498247	0.761039	0.0449541	0.60174	YES	NO	NO	30_02_17	signalling.receptor kinases.DUF 26
yes	yes	no	no			PGSC0003DMG400004979	Gene of unknown function	12.0603	1.60568	0.000412874	0.0180561	1.51038	0.00182986	0.042531	YES	YES	YES	1.44779	0.000601181	0.0253477	1.34126	0.00168256	0.076027	YES	YES	YES	35_02	not assigned.unknown
yes	yes	no	no			PGSC0003DMG400016982	Bacterial spot disease resistance protein 4	12.029	1.73207	0.000143028	0.00846371	1.81814	1.57886e-06	0.000154057	YES	YES	YES	1.74976	6.3645e-07	0.000108938	1.67461	6.06892e-05	0.00691002	YES	YES	YES	20_01_07	stress.biotic.PR-proteins
yes	yes	no	no			PGSC0003DMG400014736	Serine-threonine protein kinase, plant-type	11.9949	2.06506	0.000274184	0.0135498	1.30076	2.58036e-07	3.40265e-05	YES	YES	YES	0.923164	0.0521517	0.470897	1.07298	0.008609	0.22817	YES	NO	NO	30_02_11	signalling.receptor kinases.leucine rich repeat XI
yes	yes	no	no			PGSC0003DMG400028591	Conserved gene of unknown function	11.7122	3.00299	3.81574e-06	0.000573381	2.16894	8.41416e-17	6.79601e-14	YES	YES	YES	1.73357	4.54674e-05	0.00356106	2.05936	9.87774e-10	9.45555e-07	YES	YES	YES	30_02_11	signalling.receptor kinases.leucine rich repeat XI
yes	yes	no	no			PGSC0003DMG400032496	Gene of unknown function	11.655	3.85304	2.56561e-23	8.28884e-20	3.49287	1.19742e-14	8.14436e-12	YES	YES	YES	3.32668	5.61507e-19	9.07044e-16	2.94062	1.09681e-09	9.77521e-07	YES	YES	YES	35_02	not assigned.unknown
yes	yes	no	no			PGSC0003DMG400002887	Serine/threonine-protein kinase bri1	10.7867	2.23182	9.68519e-10	4.9083e-07	1.61556	1.49243e-06	0.000147791	YES	YES	YES	2.41836	7.70856e-07	0.000127715	1.71771	0.000499572	0.0317246	YES	YES	YES	30_02_11	signalling.receptor kinases.leucine rich repeat XI
yes	yes	no	no			PGSC0003DMG400018045	Hcr9-OR2B	10.6745	1.64643	0.000514476	0.0212754	1.35187	9.68755e-05	0.00433191	YES	YES	YES	1.19263	0.000826795	0.03199	1.36246	0.000728129	0.0423856	YES	YES	YES	30_02_11	signalling.receptor kinases.leucine rich repeat XI
yes	yes	no	no			PGSC0003DMG401006653	Disease resistance protein	10.2537	1.83463	0.000108663	0.0069863	1.26628	0.000100574	0.00447405	YES	YES	YES	1.09085	0.000207554	0.0112895	1.31435	0.000484244	0.0312895	YES	YES	YES	20_01_07	stress.biotic.PR-proteins
yes	yes	no	no			PGSC0003DMG400017728	Conserved gene of unknown function	10.2356	2.20132	0.000469105	0.0198112	1.25475	0.000306289	0.0108891	YES	YES	YES	1.20818	0.013016	0.212381	1.12916	0.00897616	0.235054	YES	NO	NO	30_02_17	signalling.receptor kinases.DUF 26
yes	yes	no	no			PGSC0003DMG400007915	Conserved gene of unknown function	10.0678	2.17471	0.000154206	0.00900662	1.66615	0.000533102	0.0166207	YES	YES	YES	1.25976	0.00700744	0.141275	1.88787	3.69667e-05	0.00470661	YES	NO	NO	30_02_11	signalling.receptor kinases.leucine rich repeat XI
yes	yes	no	no			PGSC0003DMG400006655	Cf-2.1	9.99205	2.09503	5.2242e-05	0.00410967	1.66458	5.05226e-06	0.000422591	YES	YES	YES	1.37978	0.000718328	0.028964	1.50493	0.000993464	0.0518729	YES	YES	YES	30_02_11	signalling.receptor kinases.leucine rich repeat XI
yes	yes	no	no			PGSC0003DMG400006535	Conserved gene of unknown function	9.88807	3.86923	4.59514e-08	1.54241e-05	3.54254	4.1547e-08	6.92789e-06	YES	YES	YES	4.34013	2.32818e-07	4.81393e-05	3.21937	7.44984e-06	0.00135844	YES	YES	YES	17_05_02	hormone metabolism.ethylene.signal transduction
yes	yes	no	no			PGSC0003DMG400027966	Conserved gene of unknown function	9.73025	2.18475	2.17499e-05	0.0021456	1.80133	1.18223e-11	5.00917e-09	YES	YES	YES	2.03358	1.12953e-05	0.00117743	1.78531	7.4809e-06	0.00135844	YES	YES	YES	30_02_11	signalling.receptor kinases.leucine rich repeat XI
yes	yes	no	no			PGSC0003DMG400006527	Conserved gene of unknown function	9.43776	6.48173	6.12681e-23	1.75948e-19	4.9061	1.60346e-18	1.59396e-15	YES	YES	YES	7.40167	1.02083e-25	2.93161e-22	5.69267	1.83535e-23	1.58122e-19	YES	YES	YES	17_05_02	hormone metabolism.ethylene.signal transduction
yes	yes	no	no			PGSC0003DMG400004284	Disease resistance protein	9.17913	2.17526	0.000141205	0.00838984	1.07209	7.73764e-05	0.00364669	YES	YES	YES	1.52635	8.54336e-05	0.00578041	0.995245	0.0403902	0.566428	YES	NO	NO	30_02_11	signalling.receptor kinases.leucine rich repeat XI
yes	yes	no	no			PGSC0003DMG400005541	Hcr2-0A	8.65385	2.53803	3.9627e-05	0.00343691	1.57195	7.43516e-05	0.00353902	YES	YES	YES	1.28289	0.0117254	0.199818	1.72176	0.000615073	0.0374051	YES	NO	NO	20_01_07	stress.biotic.PR-proteins
yes	yes	no	no			PGSC0003DMG402015976	Conserved gene of unknown function	8.62292	1.10841	0.000621433	0.0244841	1.18898	0.000248021	0.00921172	YES	YES	YES	1.14606	0.0115374	0.197874	1.09679	0.0202306	0.388807	YES	NO	NO	30_02_11	signalling.receptor kinases.leucine rich repeat XI
yes	yes	no	no			PGSC0003DMG400009754	Gene of unknown function	8.485	1.30684	0.000434505	0.0186859	1.17687	9.29745e-06	0.000680742	YES	YES	YES	1.40253	7.64078e-06	0.000877705	1.0751	0.00379434	0.133954	YES	NO	NO	35_02	not assigned.unknown
yes	yes	no	no			PGSC0003DMG401002909	Cf-2.1	8.3922	2.33773	1.3394e-05	0.00151171	1.83174	4.56128e-05	0.00238163	YES	YES	YES	1.59891	1.82384e-05	0.0017322	1.95059	1.37651e-05	0.0021562	YES	YES	YES	30_02_11	signalling.receptor kinases.leucine rich repeat XI
yes	yes	no	no			PGSC0003DMG400025873	UDP-glucose:glucosyltransferase	8.09891	4.32471	8.76151e-11	5.52317e-08	1.46484	0.000161916	0.00653888	YES	YES	YES	1.20535	0.0540307	0.479603	2.34211	1.95253e-05	0.00283512	YES	NO	NO	26_02	misc.UDP glucosyl and glucoronyl transferases
yes	yes	no	no			PGSC0003DMG400031486	Conserved gene of unknown function	7.54976	2.48962	1.27521e-05	0.00145243	2.01041	2.80059e-12	1.36574e-09	YES	YES	YES	1.71986	1.50218e-06	0.000227049	1.90474	4.08006e-05	0.00506987	YES	YES	YES	30_02_17	signalling.receptor kinases.DUF 26
yes	yes	no	no			PGSC0003DMG400015677	Cinnamyl alcohol dehydrogenase	7.02719	1.65141	0.00013564	0.00817193	1.6236	8.28672e-08	1.28251e-05	YES	YES	YES	1.71898	5.71727e-08	1.36823e-05	1.32412	0.00227022	0.0919717	YES	YES	YES	16_02_01_10	secondary metabolism.phenylpropanoids.lignin biosynthesis.CAD
yes	yes	no	no			PGSC0003DMG400002908	Conserved gene of unknown function	7.02243	2.07389	0.000170926	0.00970935	1.65206	3.78953e-05	0.00205106	YES	YES	YES	1.16535	0.00675338	0.137223	1.02818	0.0192836	0.374921	YES	NO	NO	20_01_07	stress.biotic.PR-proteins
yes	yes	no	no			PGSC0003DMG400020016	Conserved gene of unknown function	6.8414	2.54003	4.78248e-05	0.00383876	1.89604	1.07614e-08	2.19006e-06	YES	YES	YES	1.31379	0.00535644	0.1189	1.44351	0.00467666	0.152628	YES	NO	NO	30_02_17	signalling.receptor kinases.DUF 26
yes	yes	no	no			PGSC0003DMG400016904	Gene of unknown function	6.71771	1.8363	1.84146e-06	0.000339849	1.66415	5.53956e-09	1.22372e-06	YES	YES	YES	1.64989	2.63691e-07	5.28321e-05	1.41612	7.22388e-05	0.00771523	YES	YES	YES	35_02	not assigned.unknown
yes	yes	no	no			PGSC0003DMG400026758	Myb-like DNA-binding protein	6.64988	4.46298	1.81442e-06	0.000337378	5.5785	3.13488e-08	5.44326e-06	YES	YES	YES	4.48599	1.99121e-07	4.21843e-05	5.80145	2.70732e-06	0.000641957	YES	YES	YES	27_03_25	RNA.regulation of transcription.MYB domain transcription factor family
yes	yes	no	no			PGSC0003DMG400010504	Conserved gene of unknown function	6.30571	1.97838	0.000614611	0.0242893	1.30415	3.39485e-05	0.0018992	YES	YES	YES	0.93758	0.0120634	0.202593	0.919037	0.0359936	0.532461	YES	NO	NO	30_02_17	signalling.receptor kinases.DUF 26
yes	yes	no	no			PGSC0003DMG401018044	Conserved gene of unknown function	6.22318	1.86836	0.00035435	0.0163465	1.28422	7.63833e-05	0.00360915	YES	YES	YES	1.12217	0.00846576	0.161124	1.42582	0.00256259	0.100657	YES	NO	NO	20_01_07	stress.biotic.PR-proteins
yes	yes	no	no			PGSC0003DMG402026747	Serine-threonine protein kinase, plant-type	6.1773	1.26284	0.000122287	0.00757946	1.1803	6.64632e-05	0.00321687	YES	YES	YES	1.05015	0.00716973	0.143329	0.735048	0.0780925	0.802127	YES	NO	NO	30_02_11	signalling.receptor kinases.leucine rich repeat XI
yes	yes	no	no			PGSC0003DMG402002164	Glutathione-S-transferase	5.83447	2.64539	0.000319476	0.0152911	1.01051	0.000871157	0.0245005	YES	YES	YES	1.53561	0.00380951	0.0931509	0.804031	0.089501	0.846102	YES	NO	NO	26_09	misc.glutathione S transferases
yes	yes	no	no			PGSC0003DMG400020832	Conserved gene of unknown function	5.8278	1.94472	0.000558242	0.0226149	1.95988	2.87265e-09	6.93893e-07	YES	YES	YES	1.51995	0.00100824	0.0364973	1.62646	3.33615e-05	0.00439929	YES	YES	YES	30_02_11	signalling.receptor kinases.leucine rich repeat XI
yes	yes	no	no			PGSC0003DMG400045947	Ubiquinone biosynthesis protein coq-8	5.65507	1.46206	0.000757158	0.0283935	1.66997	0.00130662	0.0333269	YES	YES	YES	2.38766	0.00981001	0.176036	2.27324	0.000692499	0.0410512	YES	NO	NO	34_16	transport.ABC transporters and multidrug resistance systems
yes	yes	no	no			PGSC0003DMG400038072	Fatty oxidation complex alpha subunit	5.6411	2.2788	0.000853232	0.030886	2.12405	7.63261e-05	0.00360915	YES	YES	YES	2.2874	1.00656e-05	0.00108398	2.4063	0.000507026	0.0321191	YES	YES	YES	35_02	not assigned.unknown
yes	yes	no	no			PGSC0003DMG400009407	Dead box ATP-dependent RNA helicase	5.49757	1.45312	0.00110692	0.0370588	1.29705	4.67584e-05	0.00241703	YES	YES	YES	1.59546	8.07187e-06	0.000919055	1.17371	0.0079166	0.216521	YES	NO	NO	27_01_02	RNA.processing.RNA helicase
yes	yes	no	no			PGSC0003DMG400003847	Gene of unknown function	5.36946	1.60519	0.00128548	0.0413604	2.06936	1.12972e-05	0.000795603	YES	YES	YES	1.21174	0.000518387	0.0226322	1.9129	5.94287e-05	0.00682664	YES	YES	YES	35_02	not assigned.unknown
yes	yes	no	no			PGSC0003DMG400010501	Gene of unknown function	5.19201	2.6457	2.6443e-10	1.51877e-07	1.47645	1.10145e-05	0.000782088	YES	YES	YES	2.15	2.24534e-09	8.29043e-07	1.43459	0.000808985	0.0454544	YES	YES	YES	35_02	not assigned.unknown
yes	yes	no	no			PGSC0003DMG400003478	Oxidoreductase, 2OG-Fe(II) oxygenase family protein	5.11979	3.25901	2.00135e-05	0.00203649	2.01999	0.000218628	0.00833431	YES	YES	YES	2.64484	2.43213e-05	0.00216017	1.20105	0.123843	0.954533	YES	NO	NO	17_06_01	hormone metabolism.gibberelin.synthesis-degradation
yes	no	no	no			PGSC0003DMG400016327		4.68443	3.14301	2.10328e-07	5.54708e-05	2.09261	1.34371e-07	1.91875e-05	YES	YES	YES	2.61814	9.79913e-06	0.0010597	2.05553	8.93679e-06	0.00156607	YES	YES	YES
yes	no	no	no			PGSC0003DMG400001268		4.65984	1.41457	5.60355e-05	0.0042849	2.0166	3.11671e-07	4.02772e-05	YES	YES	YES	1.27344	0.000162909	0.00935674	1.81655	0.000381261	0.0263478	YES	YES	YES
yes	no	no	no			PGSC0003DMG400002166		4.4957	3.01777	3.43622e-05	0.00308377	1.60823	8.02996e-06	0.000612219	YES	YES	YES	1.47733	0.0160442	0.243204	1.68775	0.000976324	0.0513956	YES	NO	NO
yes	no	no	no			PGSC0003DMG400017106		4.39515	2.42162	0.000559209	0.0226186	1.8521	5.53381e-07	6.71488e-05	YES	YES	YES	1.98089	0.000200092	0.0109567	1.4632	0.00382932	0.134657	YES	NO	NO
yes	no	no	no			PGSC0003DMG400030581		4.32383	2.10606	0.000959985	0.0336659	1.56863	0.000797351	0.0227465	YES	YES	YES	1.29898	0.0388377	0.401038	1.60501	0.00170276	0.076567	YES	NO	NO
yes	no	no	no			PGSC0003DMG400020023		4.28618	2.95104	0.000167525	0.00957931	1.62609	0.000234366	0.00883007	YES	YES	YES	2.08903	0.00202726	0.0605041	1.4429	0.0011935	0.0600142	YES	YES	YES
yes	no	no	no			PGSC0003DMG400002920		4.2648	1.84983	0.000156632	0.00909731	1.88467	7.05812e-09	1.5202e-06	YES	YES	YES	0.888068	0.0273158	0.328606	1.54962	0.000537405	0.0333889	YES	NO	NO
yes	no	no	no			PGSC0003DMG400003022		4.24632	5.72389	2.6497e-14	3.60443e-11	6.05299	8.88917e-11	3.23591e-08	YES	YES	YES	6.34458	1.66592e-19	2.87049e-16	4.31493	4.29989e-06	0.000919203	YES	YES	YES
yes	no	no	no			PGSC0003DMG400021784		4.20926	2.14848	0.000324414	0.0154701	1.49415	0.000577003	0.0176071	YES	YES	YES	0.514549	0.32012	0.945581	1.49263	0.00259025	0.101436	YES	NO	NO
yes	no	no	no			PGSC0003DMG400027967		4.14904	1.94935	0.00072471	0.0274328	1.95486	4.12253e-08	6.91889e-06	YES	YES	YES	1.63052	0.000247294	0.0128923	1.62689	0.000199441	0.0168132	YES	YES	YES
yes	no	no	no			PGSC0003DMG400015348		4.13234	1.46452	0.000895987	0.0320744	1.40738	0.000310705	0.0110158	YES	YES	YES	0.578854	0.181534	0.814023	1.02149	0.0499546	0.631747	YES	NO	NO
yes	no	no	no			PGSC0003DMG400006708		4.10993	2.98559	9.16768e-05	0.00625193	1.56566	0.000235317	0.00884012	YES	YES	YES	1.41487	0.0402521	0.409493	1.92178	0.0055582	0.171021	YES	NO	NO
yes	no	no	no			PGSC0003DMG400008733		4.0526	3.1433	8.71129e-05	0.00602011	3.11681	0.000859332	0.0242206	YES	YES	YES	2.83344	0.00083641	0.0322174	2.83431	0.00123499	0.0611485	YES	YES	YES
yes	no	no	no			PGSC0003DMG400027019		3.99547	4.16406	4.70236e-07	0.000107555	5.20254	5.08463e-23	1.0109e-19	YES	YES	YES	2.10602	0.00310952	0.0816512	4.80949	7.91505e-07	0.000232469	YES	YES	YES
yes	no	no	no			PGSC0003DMG400027914		3.89089	4.04985	5.31412e-06	0.000742425	1.33184	0.000954807	0.0263935	YES	YES	YES	1.11318	0.131857	0.719089	0.834589	0.100567	0.880808	YES	NO	NO
yes	no	no	no			PGSC0003DMG400033363		3.85871	2.14665	0.000281798	0.013873	1.87903	7.27951e-05	0.00347775	YES	YES	YES	1.09191	0.0286681	0.338182	1.752	0.000220769	0.0178871	YES	NO	NO
yes	no	no	no			PGSC0003DMG400022452		3.85102	2.80138	4.84704e-05	0.00387381	1.76072	1.69954e-07	2.36162e-05	YES	YES	YES	1.80566	0.000726762	0.0291668	1.36526	0.000768382	0.0439372	YES	YES	YES
yes	no	no	no			PGSC0003DMG400029187		3.83248	2.36507	1.17305e-05	0.00138069	1.84513	0.000299262	0.0106889	YES	YES	YES	2.1197	8.65383e-05	0.00580953	2.19253	0.000219621	0.0178871	YES	YES	YES
yes	no	no	no			PGSC0003DMG400010484		3.78869	2.64554	4.64014e-05	0.00377135	1.30772	0.00101985	0.0277051	YES	YES	YES	1.52733	0.00454085	0.105732	1.38657	0.000371717	0.0260437	YES	NO	NO
yes	no	no	no			PGSC0003DMG400023266		3.77538	6.13327	2.40268e-10	1.47857e-07	4.87291	7.85969e-10	2.17124e-07	YES	YES	YES	6.00949	4.98142e-10	2.07661e-07	4.71055	1.30185e-07	5.42704e-05	YES	YES	YES
yes	no	no	no			PGSC0003DMG400028640		3.72734	3.28025	2.60035e-11	1.92025e-08	2.95733	1.76558e-09	4.51814e-07	YES	YES	YES	3.03477	3.64155e-11	1.71126e-08	2.97001	1.60933e-09	1.26045e-06	YES	YES	YES
yes	no	no	no			PGSC0003DMG400033356		3.68542	1.93889	0.00075892	0.0283935	2.31398	4.96496e-05	0.00254107	YES	YES	YES	1.51326	0.00829819	0.158518	2.21849	0.000551774	0.0340874	YES	NO	NO
yes	no	no	no			PGSC0003DMG400041652		3.52001	4.04985	7.36132e-06	0.000980725	1.70218	0.000694414	0.0203952	YES	YES	YES	1.33965	0.106313	0.664978	2.18863	0.000137191	0.0127548	YES	NO	NO
yes	no	no	no			PGSC0003DMG400010495		3.48281	3.13037	2.87483e-07	7.21388e-05	1.68322	1.72155e-07	2.37942e-05	YES	YES	YES	1.25822	0.023845	0.304344	1.61855	0.00133817	0.0647682	YES	NO	NO
yes	no	no	no			PGSC0003DMG400022599		3.40487	3.0765	1.19233e-09	5.92636e-07	2.13164	1.15725e-05	0.000810578	YES	YES	YES	2.50671	3.56886e-06	0.000465862	2.80526	2.20856e-07	8.27282e-05	YES	YES	YES
yes	no	no	no			PGSC0003DMG400010952		3.37836	1.37914	0.000710361	0.0270882	1.36197	0.000254977	0.00940105	YES	YES	YES	0.892015	0.0312456	0.354849	0.889506	0.0191305	0.372886	YES	NO	NO
yes	no	no	no			PGSC0003DMG400024478		3.32882	5.19504	1.85401e-06	0.000339849	2.0478	3.63231e-07	4.60199e-05	YES	YES	YES	3.58261	8.72426e-06	0.000976136	1.57471	0.012773	0.294235	YES	NO	NO
yes	no	no	no			PGSC0003DMG400009314		3.30947	3.19462	3.54048e-08	1.23659e-05	2.27524	7.33521e-06	0.000578006	YES	YES	YES	2.1983	3.67742e-07	7.01186e-05	2.05304	1.64805e-05	0.00246429	YES	YES	YES
yes	no	no	no			PGSC0003DMG400016091		3.29355	3.03388	4.20678e-05	0.00350332	1.87541	0.000210065	0.00807936	YES	YES	YES	0.790971	0.233454	0.879828	1.6597	0.0127726	0.294235	YES	NO	NO
yes	no	no	no			PGSC0003DMG400029201		3.29016	3.22947	0.00102434	0.0353033	1.81052	0.00157837	0.0381972	YES	YES	YES	0.584856	0.493169	1	1.97135	0.0245476	0.433705	YES	NO	NO
yes	no	no	no			PGSC0003DMG400017097		3.28852	8.12564	1.18008e-08	4.76567e-06	6.76788	1.95889e-10	6.57527e-08	YES	YES	YES	5.79162	4.25694e-06	0.000541994	4.37946	5.07434e-06	0.00103269	YES	YES	YES
yes	no	no	no			PGSC0003DMG400021823		3.26664	2.66461	8.85279e-08	2.7347e-05	3.59924	2.10498e-10	6.88988e-08	YES	YES	YES	3.71358	1.12159e-11	5.79773e-09	3.03393	1.67507e-08	1.00684e-05	YES	YES	YES
yes	no	no	no			PGSC0003DMG400013500		3.23253	1.40252	0.000342417	0.0160619	1.33899	0.00031576	0.0111491	YES	YES	YES	1.05232	0.0203784	0.278014	0.965518	0.0299514	0.485649	YES	NO	NO
yes	no	no	no			PGSC0003DMG400001059		3.09247	2.85343	0.000113463	0.00724093	1.07	0.00194875	0.0447363	YES	YES	YES	0.807903	0.122927	0.699654	1.48057	0.00719266	0.202949	YES	NO	NO
yes	no	no	no			PGSC0003DMG400016756		3.04783	2.93854	8.61959e-10	4.54657e-07	1.94976	2.50622e-07	3.33895e-05	YES	YES	YES	2.78175	6.36839e-10	2.57183e-07	2.32202	5.20286e-07	0.000163991	YES	YES	YES
yes	no	no	no			PGSC0003DMG400040819		2.9394	4.61718	0.0003851	0.0172203	4.11438	0.000407515	0.0137144	YES	YES	YES	4.22467	0.00136187	0.0461927	3.03488	0.00578267	0.175627	YES	NO	NO
yes	no	no	no			PGSC0003DMG400032286		2.92572	2.48285	0.000173413	0.00982903	1.6308	1.5041e-05	0.000999356	YES	YES	YES	1.09109	0.0169553	0.250129	1.3909	0.000793989	0.0448066	YES	NO	NO
yes	no	no	no			PGSC0003DMG403009595		2.91098	2.02304	6.15302e-08	1.9394e-05	1.82097	3.59473e-05	0.0019768	YES	YES	YES	1.95406	3.71148e-09	1.27902e-06	2.72415	1.15231e-06	0.000320243	YES	YES	YES
yes	no	no	no			PGSC0003DMG401023866		2.88596	2.00529	0.000248767	0.0126567	1.90486	2.79132e-05	0.00160678	YES	YES	YES	1.40116	0.0129504	0.211766	1.53515	0.000670451	0.0401122	YES	NO	NO
yes	no	no	no			PGSC0003DMG400018782		2.86911	1.93227	0.000415745	0.018092	1.87756	0.000135573	0.00573491	YES	YES	YES	2.65393	9.0041e-09	2.77048e-06	2.5389	4.08934e-06	0.000888177	YES	YES	YES
yes	no	no	no			PGSC0003DMG400010662		2.82917	1.65435	0.00013634	0.00819499	1.65825	4.18857e-06	0.000356111	YES	YES	YES	2.022	3.76277e-05	0.00305825	1.53588	0.000841131	0.0463537	YES	YES	YES
yes	no	no	no			PGSC0003DMG400002941		2.77443	6.45755	5.36096e-18	1.15466e-14	7.1477	1.42882e-23	3.07744e-20	YES	YES	YES	6.66203	1.1722e-14	9.77309e-12	6.09793	2.11242e-17	9.09961e-14	YES	YES	YES
yes	no	no	no			PGSC0003DMG400015824		2.69337	2.05154	0.00139513	0.0437074	1.30216	0.00016436	0.00660334	YES	YES	YES	0.866397	0.0500425	0.460377	1.36951	0.00569626	0.17382	YES	NO	NO
yes	no	no	no			PGSC0003DMG400031547		2.66659	6.83736	6.08942e-07	0.000133379	5.82647	3.2728e-06	0.000289688	YES	YES	YES	4.4945	2.31761e-05	0.00207989	6.12844	7.29392e-07	0.000218404	YES	YES	YES
yes	no	no	no			PGSC0003DMG400005113		2.65509	5.53016	4.14599e-07	9.6538e-05	3.77422	2.00363e-06	0.000189691	YES	YES	YES	4.06862	4.63932e-05	0.00362259	6.07606	7.00844e-09	4.64462e-06	YES	YES	YES
yes	no	no	no			PGSC0003DMG400023299		2.47128	1.75544	0.000320635	0.0153182	1.44582	0.000646485	0.0193168	YES	YES	YES	1.18747	0.00218234	0.0639508	1.30738	0.000891166	0.0482874	YES	YES	YES
yes	no	no	no			PGSC0003DMG400016165		2.44096	2.40983	2.97535e-06	0.000480631	2.13816	1.10778e-06	0.000120301	YES	YES	YES	2.25054	0.000181241	0.0102278	2.01095	0.000313181	0.0229957	YES	YES	YES
yes	no	no	no			PGSC0003DMG400045937		2.43321	2.68746	6.65393e-09	3.01715e-06	2.74538	9.87135e-08	1.49011e-05	YES	YES	YES	2.9458	5.72796e-12	3.08427e-09	3.32308	1.31939e-09	1.06566e-06	YES	YES	YES
yes	no	no	no			EPlSTUG00000001213		2.4209	3.43344	6.09719e-09	2.86523e-06	2.54928	2.63321e-06	0.000241383	YES	YES	YES	2.97552	2.80693e-06	0.000377853	2.69721	2.72892e-05	0.0036545	YES	YES	YES
yes	no	no	no			PGSC0003DMG400004843		2.37131	2.48084	1.88683e-05	0.00196641	2.44655	2.74675e-07	3.60368e-05	YES	YES	YES	2.73349	7.44564e-08	1.74945e-05	1.89316	4.36657e-05	0.00527376	YES	YES	YES
yes	no	no	no			PGSC0003DMG400017103		2.36187	1.80161	0.000204328	0.0110714	1.37586	0.000706791	0.0206882	YES	YES	YES	1.53561	1.76639e-06	0.000255051	1.48016	0.00125245	0.0618093	YES	YES	YES
yes	no	no	no			PGSC0003DMG400005813		2.31308	6.21707	2.62257e-10	1.51877e-07	3.88715	3.75381e-10	1.14142e-07	YES	YES	YES	6.39382	1.4235e-15	1.47167e-12	4.03977	1.23095e-09	1.0263e-06	YES	YES	YES
yes	no	no	no			PGSC0003DMG400022196		2.30867	6.28783	6.21587e-06	0.00085455	5.18535	3.22155e-05	0.00182197	YES	YES	YES	5.67828	1.15094e-05	0.00117743	5.8193	7.13875e-06	0.0013274	YES	YES	YES
yes	no	no	no			PGSC0003DMG400027022		2.1613	4.08383	0.000634651	0.0247782	3.93124	1.08405e-05	0.000771855	YES	YES	YES	4.42521	2.19782e-05	0.00200017	4.46636	8.9677e-06	0.00156607	YES	YES	YES
yes	no	no	no			PGSC0003DMG400027369		2.11682	1.50254	0.0015467	0.0467556	1.47393	0.00035671	0.0123752	YES	YES	YES	1.09341	0.0114847	0.197363	1.07923	0.00588641	0.177942	YES	NO	NO
yes	no	no	no			PGSC0003DMG400006729		2.11592	3.18608	1.15658e-05	0.00138069	1.45794	0.000829507	0.0235857	YES	YES	YES	2.55957	0.00436868	0.102369	1.19569	0.0485996	0.623693	YES	NO	NO
yes	no	no	no			PGSC0003DMG400008628		2.08015	1.9341	0.00165108	0.0491524	1.89416	0.000219025	0.00833715	YES	YES	YES	1.56802	0.00174544	0.0543251	2.19887	0.00161187	0.0741287	YES	YES	YES
yes	no	no	no			PGSC0003DMG400021895		2.03441	3.85228	3.5135e-05	0.00312062	1.65324	0.00159651	0.0385279	YES	YES	YES	1.35607	0.058158	0.498723	1.88346	0.00174166	0.077612	YES	NO	NO
yes	no	no	no			PGSC0003DMG400017966		1.95933	2.3411	0.00112582	0.0375457	1.83745	0.000357237	0.0123769	YES	YES	YES	1.56762	0.0527442	0.474331	1.84308	0.00400075	0.137997	YES	NO	NO
yes	no	no	no			PGSC0003DMG400016985		1.94721	3.17841	8.28453e-07	0.000168961	1.56443	0.00011244	0.00490073	YES	YES	YES	1.98207	1.88036e-05	0.00176086	2.14794	7.51591e-06	0.00135844	YES	YES	YES
yes	no	no	no			PGSC0003DMG400018070		1.89686	1.8008	5.36052e-05	0.0041606	1.27745	0.00160789	0.0387303	YES	YES	YES	0.664922	0.104412	0.659529	1.26294	0.00753671	0.209664	YES	NO	NO
yes	no	no	no			PGSC0003DMG400000564		1.80306	3.58266	3.88893e-08	1.34018e-05	4.95755	2.78518e-15	1.99961e-12	YES	YES	YES	5.32687	2.61532e-15	2.4013e-12	3.85024	1.09347e-09	9.77521e-07	YES	YES	YES
yes	no	no	no			PGSC0003DMG400010949		1.79208	3.11118	8.15807e-07	0.000168683	1.71335	0.000126994	0.00545232	YES	YES	YES	1.46306	0.0130866	0.212995	1.63287	0.00272036	0.104009	YES	NO	NO
yes	no	no	no			PGSC0003DMG400025638		1.78817	3.97299	8.38953e-10	4.51741e-07	4.64209	6.69573e-15	4.67724e-12	YES	YES	YES	4.67953	1.05872e-15	1.14016e-12	4.59866	5.11699e-13	9.4467e-10	YES	YES	YES
yes	no	no	no			PGSC0003DMG400024693		1.76257	2.82943	1.40719e-05	0.00156768	1.27806	0.00210707	0.0475628	YES	YES	YES	0.858881	0.313214	0.94216	1.14928	0.0366666	0.538308	YES	NO	NO
yes	no	no	no			PGSC0003DMG400018253		1.75865	6.38263	3.90356e-11	2.7268e-08	5.61424	1.28883e-13	8.12465e-11	YES	YES	YES	5.43792	1.62412e-12	9.3282e-10	4.50531	6.75866e-11	8.73422e-08	YES	YES	YES
yes	no	no	no			PGSC0003DMG400011602		1.7472	2.93083	0.000236318	0.0122402	3.2045	0.00067679	0.02006	YES	YES	YES	3.51381	0.000100063	0.00643343	3.24701	0.000430687	0.0292935	YES	YES	YES
yes	no	no	no			PGSC0003DMG400020723		1.74198	3.07192	2.75064e-06	0.000458951	3.37388	4.76756e-09	1.0715e-06	YES	YES	YES	3.82835	2.87583e-08	7.66276e-06	3.08548	1.40333e-06	0.000381794	YES	YES	YES
yes	no	no	no			PGSC0003DMG400042063		1.73127	4.95907	1.04439e-11	8.70751e-09	3.32066	1.00854e-09	2.74386e-07	YES	YES	YES	4.48296	3.0712e-11	1.46997e-08	3.78582	2.54399e-09	1.89666e-06	YES	YES	YES
yes	no	no	no			PGSC0003DMG400041133		1.73004	2.66206	1.10554e-05	0.00135437	2.17728	0.00102844	0.0278381	YES	YES	YES	1.71073	0.0273193	0.328606	1.48992	0.002222	0.0907265	YES	NO	NO
yes	no	no	no			PGSC0003DMG400021458		1.70858	4.29155	0.000517346	0.0213021	2.63142	0.00153567	0.0374089	YES	YES	YES	3.84383	0.000244366	0.0128111	2.98429	0.000606731	0.0369848	YES	YES	YES
yes	no	no	no			PGSC0003DMG400024297		1.59493	2.66105	0.000553563	0.0225144	2.6475	0.00034324	0.0119722	YES	YES	YES	3.00967	3.6037e-05	0.0029475	2.33801	0.00457031	0.150477	YES	NO	NO
yes	no	no	no			PGSC0003DMG400046012		1.5884	3.50711	1.34527e-07	3.8633e-05	3.65507	1.25378e-07	1.80532e-05	YES	YES	YES	2.54953	4.90627e-06	0.000605465	2.87584	3.24917e-06	0.000717762	YES	YES	YES
yes	no	no	no			PGSC0003DMG400000194		1.51192	2.71048	7.43708e-05	0.00532462	1.64544	0.00126639	0.0326331	YES	YES	YES	1.68595	0.0162806	0.244837	1.6776	0.00999171	0.249513	YES	NO	NO
yes	no	no	no			PGSC0003DMG400016045		1.50014	6.0289	5.94108e-05	0.00445082	6.17919	2.02254e-06	0.000190783	YES	YES	YES	6.93892	1.84742e-05	0.00173631	6.56088	2.14855e-07	8.24772e-05	YES	YES	YES
yes	no	no	no			PGSC0003DMG400013120		1.49031	2.0295	0.000345516	0.0161195	2.57084	2.33587e-05	0.00140402	YES	YES	YES	2.35793	8.17055e-05	0.00556552	1.5772	0.0050808	0.160914	YES	NO	NO
yes	no	no	no			PGSC0003DMG400022069		1.47084	5.34662	5.02349e-06	0.000725347	3.14412	0.000116835	0.0050497	YES	YES	YES	5.6803	2.49265e-07	5.03321e-05	3.7929	3.50297e-05	0.00454964	YES	YES	YES
yes	no	no	no			PGSC0003DMG402002919		1.44275	2.34569	8.72187e-06	0.00111597	2.30385	9.10275e-05	0.00413028	YES	YES	YES	1.69933	0.000851824	0.0325612	2.18509	0.000200969	0.0168132	YES	YES	YES
yes	no	no	no			PGSC0003DMG400013135		1.41491	2.37447	0.000460504	0.0195438	2.3612	3.54822e-07	4.5176e-05	YES	YES	YES	2.20762	0.000291361	0.0147081	2.07143	0.000168017	0.0147706	YES	YES	YES
yes	no	no	no			PGSC0003DMG400038616		1.41006	2.41026	4.19213e-05	0.00350332	2.10233	0.0012563	0.0324898	YES	YES	YES	2.47591	1.62722e-05	0.0015693	1.90084	0.0198249	0.383242	YES	NO	NO
yes	no	no	no			PGSC0003DMG400020494		1.4037	2.40338	5.28634e-05	0.00411897	1.56992	0.000253356	0.00935464	YES	YES	YES	1.88985	0.003397	0.0871021	2.11599	0.000118116	0.0114338	YES	YES	YES
yes	no	no	no			PGSC0003DMG400015480		1.33841	2.83596	0.000783091	0.0290801	7.14507	2.79891e-10	8.71575e-08	YES	YES	YES	3.69723	3.91828e-06	0.00050636	4.44417	1.50608e-05	0.00231703	YES	YES	YES
yes	no	no	no			PGSC0003DMG400025556		1.30374	4.12599	2.46454e-10	1.48136e-07	1.77344	0.00205178	0.0465586	YES	YES	YES	3.12341	9.87297e-10	3.80861e-07	1.70089	0.00797658	0.217471	YES	NO	NO
yes	no	no	no			PGSC0003DMG400023135		1.30162	4.70159	2.43259e-11	1.8492e-08	2.61523	4.70591e-06	0.000396186	YES	YES	YES	3.81942	1.39802e-11	7.08497e-09	5.05032	2.44559e-11	3.71816e-08	YES	YES	YES
yes	no	no	no			PGSC0003DMG400036774		1.30093	2.79886	0.000304969	0.0148162	1.62878	0.00164324	0.0393943	YES	YES	YES	1.126	0.212268	0.853038	1.6003	0.020496	0.39211	YES	NO	NO
yes	no	no	no			PGSC0003DMG402023845		1.26354	3.10498	0.00060083	0.0238908	1.68205	0.00184929	0.0428286	YES	YES	YES	0.611218	0.53761	1	1.69309	0.0285706	0.473659	YES	NO	NO
yes	no	no	no			PGSC0003DMG400018575		1.26005	2.95317	1.56851e-06	0.000298087	3.76983	8.17259e-11	3.01755e-08	YES	YES	YES	3.12936	1.76295e-06	0.000255051	2.63263	1.34596e-05	0.00213422	YES	YES	YES
yes	no	no	no			PGSC0003DMG400014741		1.17981	2.33535	4.32372e-05	0.00357032	1.73873	0.000277701	0.0100807	YES	YES	YES	2.07472	4.98431e-05	0.00384551	1.86781	0.00129602	0.0629644	YES	YES	YES
yes	no	no	no			PGSC0003DMG400005780		1.15472	1.83162	0.000313294	0.0150789	1.68263	0.00130698	0.0333269	YES	YES	YES	2.31541	0.000650822	0.026828	1.08942	0.0303402	0.489497	YES	NO	NO
yes	no	no	no			PGSC0003DMG401013923		1.14089	2.79179	2.96906e-06	0.000480631	2.81667	0.000193387	0.00755028	YES	YES	YES	3.20297	2.72797e-06	0.000369147	3.20389	4.80441e-06	0.000985515	YES	YES	YES
yes	no	no	no			EPlSTUG00000003611		1.11776	2.25213	0.000714665	0.0272036	2.30912	0.000163746	0.00659218	YES	YES	YES	2.49304	0.000246762	0.0128923	1.67002	0.0544862	0.663956	YES	NO	NO
yes	no	no	no			PGSC0003DMG400022657		1.10918	4.63372	2.68802e-07	6.81124e-05	5.52701	7.38143e-18	6.81359e-15	YES	YES	YES	4.36111	1.26207e-05	0.0012742	8.05601	6.7203e-11	8.73422e-08	YES	YES	YES
yes	no	no	no			PGSC0003DMG400016066		1.1041	5.79935	6.06781e-08	1.93616e-05	3.90498	0.000476961	0.0151651	YES	YES	YES	4.68275	6.79905e-09	2.16949e-06	4.43849	2.91063e-06	0.000683892	YES	YES	YES
yes	no	no	no			PGSC0003DMG400013263		1.03498	3.6783	0.000673792	0.0259149	2.6669	0.000506923	0.0159197	YES	YES	YES	2.95774	4.34714e-05	0.00345989	2.50838	6.7223e-05	0.00733249	YES	YES	YES
yes	no	no	no			PGSC0003DMG400016905		1.02972	4.04925	6.37824e-07	0.000136241	4.67841	4.21e-06	0.000356759	YES	YES	YES	3.31254	2.79932e-08	7.53659e-06	3.17824	0.000435583	0.0293944	YES	YES	YES
yes	no	no	no			PGSC0003DMG400033041		1.02738	2.49002	9.63426e-05	0.00638781	2.28745	0.000108312	0.00474478	YES	YES	YES	1.15215	0.0155942	0.23934	1.76409	0.00974779	0.245858	YES	NO	NO
yes	no	no	no			PGSC0003DMG400010488		0.999881	3.77726	2.10239e-05	0.00211433	1.83251	2.31869e-05	0.00139886	YES	YES	YES	1.31108	0.162381	0.783151	2.44072	0.000526476	0.0329669	YES	NO	NO
yes	no	no	no			PGSC0003DMG400040421		0.964089	3.5221	3.33371e-07	8.20601e-05	2.47121	1.14516e-06	0.000122812	YES	YES	YES	2.92808	7.6726e-07	0.000127715	2.66315	1.29556e-05	0.00208949	YES	YES	YES
yes	no	no	no			PGSC0003DMG401002177		0.948753	3.04287	0.000849907	0.0308088	2.13628	3.61672e-05	0.00198453	YES	YES	YES	0.698259	0.448904	0.99771	1.64731	0.0393279	0.559113	YES	NO	NO
yes	no	no	no			PGSC0003DMG400002406		0.947072	2.98708	0.000113903	0.00725106	6.58334	1.8898e-11	7.753e-09	YES	YES	YES	4.08971	1.20218e-09	4.50312e-07	5.15157	2.46069e-08	1.29794e-05	YES	YES	YES
yes	no	no	no			PGSC0003DMG400033075		0.881967	2.40172	0.00109336	0.036892	3.27405	6.63762e-07	7.65874e-05	YES	YES	YES	1.23181	0.0226613	0.295362	3.04794	4.4774e-06	0.000938505	YES	NO	NO
yes	no	no	no			PGSC0003DMG401015074		0.813683	3.1702	5.55219e-05	0.00427089	6.32417	2.783e-11	1.10661e-08	YES	YES	YES	3.07821	2.46042e-07	5.00725e-05	3.23962	1.48248e-05	0.00229439	YES	YES	YES
yes	no	no	no			PGSC0003DMG400023964		0.736544	3.95738	1.952e-07	5.20118e-05	4.64962	6.02908e-07	7.19022e-05	YES	YES	YES	3.82797	5.96686e-07	0.000103328	3.37088	2.14367e-07	8.24772e-05	YES	YES	YES
yes	no	no	no			PGSC0003DMG400014644		0.734513	6.37879	8.85677e-05	0.00610432	5.31578	0.000113162	0.00492387	YES	YES	YES	6.52845	4.45564e-05	0.00351099	5.25264	0.000132454	0.0124488	YES	YES	YES
yes	no	no	no			PGSC0003DMG401029354		0.727898	3.15105	0.00165023	0.0491524	3.07977	0.00106653	0.0286247	YES	YES	YES	3.11725	0.00115413	0.0406398	2.52855	0.0416384	0.57478	YES	NO	NO
yes	no	no	no			PGSC0003DMG400028637		0.727627	2.77621	0.000345258	0.0161195	6.64224	2.64187e-05	0.00153787	YES	YES	YES	2.76015	0.000442085	0.0201164	6.61755	3.03491e-06	0.000706669	YES	YES	YES
yes	no	no	no			PGSC0003DMG400016703		0.724113	2.80508	0.000101786	0.00664333	2.42459	3.19041e-06	0.000283366	YES	YES	YES	2.22628	0.000908467	0.0337845	2.92447	5.31502e-05	0.00621593	YES	YES	YES
yes	no	no	no			PGSC0003DMG400006343		0.705921	6.04328	2.92624e-08	1.08045e-05	4.87145	1.21259e-06	0.000128015	YES	YES	YES	6.47575	1.03103e-08	3.06297e-06	5.98624	2.5364e-08	1.31112e-05	YES	YES	YES
yes	no	no	no			PGSC0003DMG400025522		0.683827	4.43293	7.53853e-09	3.30239e-06	3.71438	9.67399e-08	1.47079e-05	YES	YES	YES	4.3838	2.23022e-06	0.000316716	4.96829	2.58055e-07	9.46508e-05	YES	YES	YES
yes	no	no	no			PGSC0003DMG400016596		0.68252	2.19767	0.000875274	0.0314636	3.50383	2.96799e-09	7.10284e-07	YES	YES	YES	2.29459	0.0222121	0.290975	2.58251	1.55178e-05	0.00237321	YES	NO	NO
yes	no	no	no			PGSC0003DMG400025547		0.66351	3.13724	9.00952e-06	0.0011359	3.06808	9.22413e-05	0.00416068	YES	YES	YES	3.25445	9.44971e-05	0.00621469	2.61862	0.000219619	0.0178871	YES	YES	YES
yes	no	no	no			PGSC0003DMG400044318		0.650908	4.70747	3.56294e-07	8.52663e-05	4.66456	2.27318e-12	1.15201e-09	YES	YES	YES	4.37137	9.67008e-06	0.00105014	3.15841	1.41895e-05	0.00220929	YES	YES	YES
yes	no	no	no			PGSC0003DMG400035945		0.566091	3.33037	3.36456e-05	0.00303205	2.23879	0.000158988	0.00645086	YES	YES	YES	3.68095	9.59195e-07	0.000153984	3.03703	2.27071e-05	0.00318038	YES	YES	YES
yes	no	no	no			PGSC0003DMG401018966		0.489003	4.19196	0.000154721	0.00900662	6.55094	3.10465e-06	0.000278581	YES	YES	YES	6.09674	3.56517e-08	9.21455e-06	5.25524	0.000277426	0.0211515	YES	YES	YES
yes	no	no	no			PGSC0003DMG400045984		0.477342	5.64407	1.38266e-07	3.92706e-05	5.69099	0.00015551	0.00634962	YES	YES	YES	2.68401	0.00135267	0.0459411	3.5655	0.00557686	0.171391	YES	NO	NO
yes	no	no	no			PGSC0003DMG400009817		0.476293	3.75344	0.000570162	0.0229539	4.45248	0.000246006	0.00918826	YES	YES	YES	2.95784	0.00142827	0.0475711	2.88732	0.00175188	0.0777933	YES	YES	YES
yes	no	no	no			PGSC0003DMG400021013		0.371281	3.2257	0.000944975	0.0334115	4.5856	0.0002833	0.0102122	YES	YES	YES	2.76995	0.0174188	0.254063	3.71259	0.00150399	0.0700399	YES	NO	NO
yes	no	no	no			PGSC0003DMG400038702		0.357263	3.8245	0.000271487	0.0135199	2.27662	0.00145079	0.0360897	YES	YES	YES	1.61433	0.0787229	0.581668	1.35889	0.0543222	0.663115	YES	NO	NO
yes	no	no	no			PGSC0003DMG400038135		0.319353	4.13979	4.39783e-05	0.00361995	5.49533	2.05728e-07	2.78389e-05	YES	YES	YES	4.96559	2.47801e-05	0.00219338	2.79582	0.00629152	0.183949	YES	NO	NO
yes	no	no	no			PGSC0003DMG400028863		0.318512	3.13204	0.00056778	0.0229294	3.03593	0.000925637	0.0256146	YES	YES	YES	2.53546	0.00393372	0.0953761	2.23043	0.015665	0.332139	YES	NO	NO
yes	no	no	no			PGSC0003DMG400038408		0.312916	5.1781	0.0010032	0.0348037	6.08698	7.92045e-05	0.00370185	YES	YES	YES	4.60061	0.000590018	0.0250404	4.51527	0.000371822	0.0260437	YES	YES	YES
yes	no	no	no			PGSC0003DMG401029739		0.311673	4.82573	0.00027294	0.0135401	2.75524	0.00137033	0.0345904	YES	YES	YES	3.1016	0.0190116	0.267163	2.97748	0.00298673	0.111072	YES	NO	NO
yes	no	no	no			PGSC0003DMG400033062		0.310495	3.01972	0.00127776	0.0412298	2.28088	6.68578e-05	0.00322992	YES	YES	YES	0.517348	0.833864	1	1.99356	0.0266926	0.453283	YES	NO	NO
yes	no	no	no			PGSC0003DMG400027476		0.310371	5.34828	3.80915e-06	0.000573381	4.9379	0.00075934	0.0219039	YES	YES	YES	4.59725	0.000133822	0.00802495	1.28177	0.224565	1	YES	NO	NO
yes	no	no	no			PGSC0003DMG400014729		0.309858	6.08517	0.000160206	0.0092426	4.99218	0.000673658	0.0200339	YES	YES	YES	4.4115	0.00187113	0.0568955	4.68541	0.000173952	0.0151379	YES	YES	YES
yes	no	no	no			PGSC0003DMG400022016		0.308765	6.0004	6.21746e-05	0.00463102	2.65354	0.00137507	0.0346732	YES	YES	YES	1.86847	0.131135	0.717621	4.97492	4.01191e-07	0.000134531	YES	NO	NO
yes	no	no	no			PGSC0003DMG400024751		0.24113	5.50285	0.000544105	0.0222163	8.69214	3.14026e-08	5.44326e-06	YES	YES	YES	3.17177	0.0557164	0.487986	3.43099	0.00728347	0.204841	YES	NO	NO
yes	no	no	no			PGSC0003DMG402007461		0.193508	5.67428	0.000375874	0.0169544	4.89496	0.000105166	0.00462267	YES	YES	YES	5.45472	0.000730129	0.0291668	3.91936	0.00464358	0.152114	YES	NO	NO
yes	no	no	no			PGSC0003DMG400042033		0.102662	5.58311	8.39695e-05	0.00586561	5.3192	3.79327e-05	0.00205106	YES	YES	YES	6.10186	7.07478e-05	0.00498242	7.04842	0.000284868	0.0214656	YES	YES	YES
