# Supplementary material for: Metabolite and transcript markers for the prediction of potato drought tolerance
Source: Plant Biotechnol J. 2017 Oct 17;16(4):939–50. doi: 10.1111/pbi.12840 (PMC5866952; doi:10.1111/pbi.12840)
Supplement: Supplementary file 8 — Table S5 List of the expression values of 15 reference candidate genes investigated in 124 samples. [file PBI-16-939-s004.xlsx]

## Sheet: Sheet1
Supplemental Table S5: List of qRT-PCR primer sequences that were used for transcript marker validation and quality checks together with their PGSC gene identifier.
Short Name	PGSC Transcript ID	PGSC Gene ID	Gene Name	Forward primer sequence	Reverse primer sequence	Model
400004539	PGSC0003DMT400004539	PGSC0003DMG400001804	Glutathione s-transferase	TCTTGCACTTGGTTGGATGGCG	GGCAAGTGTTGTTTGATTGCCGG	Training + Validation
400006231	PGSC0003DMT400006231	PGSC0003DMG400002427	Bacterial spot disease resistance protein 4	GCCACTTGCTCCTCTTCTAAGAAAC	ACTGGCCTCTGCTCCTCCTTATC	Training + Validation
400008092	PGSC0003DMT400008092	PGSC0003DMG400003120	Glutamyl-tRNA(Gln) amidotransferase subunit A	CATTTGGACGGACTGACCTGAC	GGATCCCGAGATTGCTGCATAC	Training + Validation
400008278	PGSC0003DMT400008278	PGSC0003DMG400003193	Conserved gene of unknown function	TGTGCCTGCAAATGTAGCATGGG	GGACAGTTCCAGTACTACCATCACC	Training + Validation
400008547	PGSC0003DMT400008547	PGSC0003DMG400003305	Cytochrome P450	TGCAGGAACAGAGACCACATCG	CATTGAGCAAACGCTCGTTCC	Training + Validation
400013094	PGSC0003DMT400013094	PGSC0003DMG400005111	PR1 protein	ACTGCAGGATGCAACACTCTGG	CATCGAACCACATCTTCACAGC	Training + Validation
400015224	PGSC0003DMT400015224	PGSC0003DMG402005942	Beta-D-glucan exohydrolase	CAGTTGTTGCTGCTTGGCTTC	CGATCGCCGACATTCATAGG	Training + Validation
400017633	PGSC0003DMT400017633	PGSC0003DMG400006840	SBT4B protein	GGTGCACATCCTGAATGGAGTC	GTGACCTGCTCCCATGTCTAGTG	Training + Validation
400020366	PGSC0003DMT400020366	PGSC0003DMG400007876	Ethylene-inducing xylanase	GGCAACAGTCCACATTCGTTTGAG	AGCTTTGATGGCAGGGTTGGTG	Training + Validation
400021019	PGSC0003DMT400021019	PGSC0003DMG400008138	Glucosyltransferase	GGAGGAAACAAGAAGCCCTAATGAG	CCAAGAGCCCATTGGTTTAGTCC	Training + Validation
400021608	PGSC0003DMT400021608	PGSC0003DMG402008383	Nbs-lrr resistance protein	GCGACGCCTCACCAAATTACAG	GGGAAATGTTGGACCACAGAGAG	Training + Validation
400027201	PGSC0003DMT400027201	PGSC0003DMG402010492	Acidic class II 1,3-beta-glucanase	ATGCACGATTTGTTGGTCCAGC	AGCCCTAGATATGTCGCGGTTG	Training + Validation
400027792	PGSC0003DMT400027792	PGSC0003DMG400010700	Hcr9-OR2A	TGCAGGGCCTACAATTTCTTCTCC	TGGTTGAAGCAATCTGTCCACTG	Training + Validation
400028434	PGSC0003DMT400028434	PGSC0003DMG400010951	Conserved gene of unknown function	GCCTTCGCCATAGGAATCTCGTG	CGGGATAGGAGCATCCATGATGG	Training + Validation
400030682	PGSC0003DMT400030682	PGSC0003DMG400011754	Gamma aminobutyrate transaminase isoform1	AGCTGTCCTTGTAAGCCCTGAAG	TAATAGCTTCCAATGCCACCGC	Training + Validation
400031370	PGSC0003DMT400031370	PGSC0003DMG400012024	O-methyltransferase	ACCTCACGTCTCCTCCTCAAAG	TGCTGAGTGAATGCCATGGATCC	Training + Validation
400031714	PGSC0003DMT400031714	PGSC0003DMG400012167	Multidrug resistance protein ABC transporter family	TCAACCGACTGCTCCACTAGTTC	TCCCACTACCTGTCCTGCCAAC	Training + Validation
400035714	PGSC0003DMT400035714	PGSC0003DMG400013736	BED finger-nbs-lrr resistance protein	CACTGGAACATGCTCTGGTTGG	TAAGGCTCGGGAGACAATCAGG	Training + Validation
400036026	PGSC0003DMT400036026	PGSC0003DMG401013876	S-locus-specific glycoprotein S6	ATTCAGGCCTGGGAGCTTTG	CCCTGCATTCACTTCCAAACAC	Training + Validation
400037483	PGSC0003DMT400037483	PGSC0003DMG400014465	NADPH-dependent codeinone reductase	TGGTTATCGTCACTTTGACACAGC	GAGTCCGCGTTGTAGCGTTTC	Training + Validation
400041989	PGSC0003DMT400041989	PGSC0003DMG400016287	Desacetoxyvindoline 4-hydroxylase	CTGAAGCGCTTGGTCTCAACC	GCTTTCCAGCTCCAAGAGTTAGC	Training + Validation
400042362	PGSC0003DMT400042362	PGSC0003DMG400016429	Kinase	GTGCACTCAAGAGATCCCAACG	GTCCCAAGGGTCGTGAAGTTCC	Training + Validation
400045689	PGSC0003DMT400045689	PGSC0003DMG400017718	Receptor protein kinase	GACTCCATCCCTGCGAAATGTC	TTACGTCCCTTCGCCTTGAGTG	Training + Validation
400046308	PGSC0003DMT400046308	PGSC0003DMG400017976	Reticuline oxidase	TACTACCACCGACGCTGTTGTTC	GCGATGAACGTTGCTCGTATC	Training + Validation
400046445	PGSC0003DMT400046445	PGSC0003DMG400018024	Serine-threonine protein kinase, plant-type	GGGTCCTTTCAAGAACCTCTCGAG	GGGCATCGCGGGACACTAAATC	Training + Validation
400046899	PGSC0003DMT400046899	PGSC0003DMG400018216	TMV resistance protein N	CGGGACATGGGCAGAGAAATAG	TAGTGCCACAACCGGGTACG	Training + Validation
400048114	PGSC0003DMT400048114	PGSC0003DMG400018695	Homoserine dehydrogenase family protein	CGAAGAATCCGGGATGACATAGAC	CAGCTAGGACACCAGCTTCTGTGG	Training + Validation
400049097	PGSC0003DMT400049097	PGSC0003DMG400019083	Conserved gene of unknown function	CACTTTCCTCTTGTTATCGGCTGAC	TGCATCCGATCACCTTAAGTTCC	Training + Validation
400049125	PGSC0003DMT400049125	PGSC0003DMG400019093	UDP-glucose:glucosyltransferase	GCTAAGAAACTCGCGGACAGAGG	AGGAGGAAGTTCGGGTAATTCTGG	Training + Validation
400049172	PGSC0003DMT400049172	PGSC0003DMG400019113	Methionyl-tRNA synthetase	GGAGGCATTTCCATTAGTAGACTCG	CAAGGCCACTAACAACAGTTCTGG	Training + Validation
400052517	PGSC0003DMT400052517	PGSC0003DMG400020377	70 kDa subunit of replication protein A	GGGTTGTCACTGCAGAGTATGTTC	TGCCCAGTTGATGAGTTCTATTGCC	Training + Validation
400062379	PGSC0003DMT400062379	PGSC0003DMG400024277	Gene of unknown function	TGCAGGATTCACATTACACCGAC	TGCAACATCATGGCCATTCAAGG	Training + Validation
400066873	PGSC0003DMT400066873	PGSC0003DMG400025996	RING finger protein	GGCCAGTGAACTTTCCTCATGTC	CGGATACAAGCACAACGGACAC	Training + Validation
400068776	PGSC0003DMT400068776	PGSC0003DMG401026747	Conserved gene of unknown function	TCAGTGAGCAACATGGTAGGTTTGG	CCCGAGGGTATTTCACTGTACAGC	Training + Validation
400068787	PGSC0003DMT400068787	PGSC0003DMG400026749	Conserved gene of unknown function	GCGCCACATCATCAAAGCATAGATC	AGCATAAGAAGTGCAATTCCCAGC	Training + Validation
400071445	PGSC0003DMT400071445	PGSC0003DMG400027797	TIR-NBS-LRR disease resistance	CCCATTGCCATCATCACCGACC	GGCGTTTGAAATGTCGTCTTGGC	Training + Validation
400071885	PGSC0003DMT400071885	PGSC0003DMG400027968	Conserved gene of unknown function	CAGGACTCCAGCCTTGTGAAAG	AGTACCAGTGCTCCCATAACAGG	Training + Validation
400075512	PGSC0003DMT400075512	PGSC0003DMG400029361	Poly(ADP-ribose) glycohydrolase	AGGAGGTGGTGCTCTCGTTAGG	CGCTTCATTGTCTGCCATGC	Training + Validation
400080813	PGSC0003DMT400080813	PGSC0003DMG400031476	Bacterial spot disease resistance protein 4	TGCAAACTGGGATCACGGTACTC	CCAATGCTCATCCAAGTTCTTTCGC	Training + Validation
400082012	PGSC0003DMT400082012	PGSC0003DMG401032203	Extensin	GTGGTCGTGGCAAGAGAAGTTG	GCATGGATATGGTCGTGGAAAG	Training + Validation
400082023	PGSC0003DMT400082023	PGSC0003DMG400032207	Lipoxygenase	CCCATCACAACTTCAAGCAACAAC	CGCCGCATTAATTACGGGTTCATC	Training + Validation
400083025	PGSC0003DMT400083025	PGSC0003DMG400033028	Betaine aldehyde dehyrogenase	GCCGTCTGAACTAGCATCAGTTACC	TTGTCCACATGAGGATGAGATGC	Training + Validation
400083859	PGSC0003DMT400083859	PGSC0003DMG400033634	Fatty acid desaturase	GGGTCATTGGCCATGAATGTG	GGAACCTGTGTTTGCATGGTG	Training + Validation
400003036	PGSC0003DMT400003036	PGSC0003DMG400001203	Gene of unknown function	CTCGTGAATCTGGCGTACCG	CTCCTTCACTACCAGCCACGTC	Training
400007147	PGSC0003DMT400007147	PGSC0003DMG400002764	Conserved gene of unknown function	GATCGTCTTCAGCAGGATGTGC	GGTACCCAGTCACAACCAATCG	Training
400008982	PGSC0003DMT400008982	PGSC0003DMG400003501	Vacuolar protein sorting protein	TTTGGTTTGTGCGCACTTTCCC	AGCTCATGACCAAGAAGAAGGGAG	Training
400010043	PGSC0003DMT400010043	PGSC0003DMG401003937	P69B protein	CCTCACCTTAGTGGCTCTGCAATC	GCCCTCGATGGATTAACATGTCC	Training
400010170	PGSC0003DMT400010170	PGSC0003DMG402003983	ATP binding protein	GAGGGATCAAGAAGGCTCCTG	GAGTGATGCCACACCTTTCCTC	Training
400011032	PGSC0003DMT400011032	PGSC0003DMG400004319	Ankyrin repeat-containing protein	GGGATCATTGGGTGCTAAGTGAAG	ACACAGCCATAGTGCACCCTC	Training
400014121	PGSC0003DMT400014121	PGSC0003DMG400005538	Hcr2-0A	CGAGGAGCTAGTGTCTATGGAAGTG	TGGCATTCGTTTCCATTCATTGCC	Training
400015222	PGSC0003DMT400015222	PGSC0003DMG401005942	Beta-D-glucan exohydrolase	AGGACCCACTGGCTGACCTTAG	GACAAGCGATTTCCTTACTGCTTC	Training
400018916	PGSC0003DMT400018916	PGSC0003DMG400007334	Vacuolar sorting receptor	TCTAGTTAGAGGGTGGAGCAACTG	AGATGCAACGACTGTGGGTTATG	Training
400021144	PGSC0003DMT400021144	PGSC0003DMG400008188	WRKY transcription factor	CCCTTCAACAAGCTGATCCAACTC	TCCTTCACTTCCCTCCTCTCGC	Training
400022684	PGSC0003DMT400022684	PGSC0003DMG400008796	Basic 30 kDa endochitinase	GGAAGTTGGCAACCATCTAGCAC	CATTACCATGGCCACATTCCAC	Training
400025322	PGSC0003DMT400025322	PGSC0003DMG400009774	Arabinose kinase	TCTCTGCGTCTGTGGAGTTGTG	ATGAGCTGAGAGGTTGCAAAGG	Training
400025483	PGSC0003DMT400025483	PGSC0003DMG400009837	Gene of unknown function	ACCTCGCATTACCGAGTTGAGC	TGATCCAATTTCCAGCAGAACG	Training
400029621	PGSC0003DMT400029621	PGSC0003DMG400011391	Cytochrome b-c1 complex subunit 6	CGGACGAGGAAGTTGTTGACCC	TGCTTGCTCCCTGATTCATCACC	Training
400032442	PGSC0003DMT400032442	PGSC0003DMG400012466	Conserved gene of unknown function	CAGCGCAAGTCGAATTCCAAG	TCACCTTAAGTTCCTCCAGGTGTTC	Training
400032496	PGSC0003DMT400032496	PGSC0003DMG400012481	Lipid binding protein	TGCGGAGTGTTGTGATCCATTG	ACAAGCCTTAGGAAGTGCAAGTG	Training
400036399	PGSC0003DMT400036399	PGSC0003DMG400014013	Flavonoid 3-hydroxylase	TGAGGCTGCATTCCGTTGTACC	TCAACGACACAATCTTCCATGGCC	Training
400036569	PGSC0003DMT400036569	PGSC0003DMG400014095	2,4-dienoyl-CoA reductase	CGGACCTCAACGTGCAATC	GAGCTCACACTCCCTCTAACACC	Training
400039751	PGSC0003DMT400039751	PGSC0003DMG401015362	ATORC3/ORC3	GCTGTGATGGAGCTGCAGATTAC	CCACTCTCTGCACACAGTCAGG	Training
400040520	PGSC0003DMT400040520	PGSC0003DMG400015678	10-hydroxygeraniol oxidoreductase	CTTTCTTGATCAGTCGCGATCC	GCAACTTCCAGCCACTAGCTTC	Training
400045658	PGSC0003DMT400045658	PGSC0003DMG400017713	LRR receptor-like serine/threonine-protein kinase	GGGAAAGGAGGGTTCGGAAGTG	CCCTGTCAATGCCCTTACCTCATTC	Training
400046469	PGSC0003DMT400046469	PGSC0003DMG400018039	PhD-finger protein	AGGATGGAGAAGCAAGAAGTCGTC	GGATGGATCTGCGTGACTTTGGC	Training
400046920	PGSC0003DMT400046920	PGSC0003DMG400018222	Conserved gene of unknown function	GGTGAAGTGTATGCTGCTCTGC	CTGACGAGGGACAGTTCAGCTC	Training
400048108	PGSC0003DMT400048108	PGSC0003DMG400018692	Actin	CATGTTGCAGCTAACCATCTTCG	TATTGCCTTTGGTGCTGAGAGG	Training
400050703	PGSC0003DMT400050703	PGSC0003DMG400019689	Gene of unknown function	GAGGAACACTCGCTCACGCTTC	GGCCAAGGACCTGTCGAAAC	Training
400052507	PGSC0003DMT400052507	PGSC0003DMG400020376	Gene of unknown function	CACCAAACACCATCTCCACACC	ATAGGACGCAAGCGTGAACTCC	Training
400054780	PGSC0003DMT400054780	PGSC0003DMG400021261	TRANSPARENT TESTA 12 protein	TGGGCCTATACGTGCTCCTTTC	AAAGCCCAGTACTCCAAGCATACC	Training
400055478	PGSC0003DMT400055478	PGSC0003DMG400021542	CYP81B36	CAGAATGTACCCTGCAGGACCTC	TCACAAGCAACATTGTACCTCCAG	Training
400057089	PGSC0003DMT400057089	PGSC0003DMG400022179	Zinc transporter	ATGATCCCAAATCGCCCTTTAC	GCAAAGATCCAGTCTGCAACAAC	Training
400061076	PGSC0003DMT400061076	PGSC0003DMG400023764	Globulin	TCAGTTTGGGAAGCAGCATCTCC	ACGGCACCCTTAGCAATCTTGG	Training
400062773	PGSC0003DMT400062773	PGSC0003DMG400024432	Exocyst subunit EXO70 A1	TGCAATGCCTCTCGATTCAAGGG	AGCGCTCTTGATACTCCACTGC	Training
400063550	PGSC0003DMT400063550	PGSC0003DMG400024710	Conserved gene of unknown function	GCTCAAACTACGTTCCTCCTTCG	CCAACAGAGCGAGCAAATCG	Training
400066420	PGSC0003DMT400066420	PGSC0003DMG401025828	3-hydroxybutyryl-CoA dehydratase	CATGTCGTGTGGGTTAGGCAC	TCCCACGCTTGAATACCACCAG	Training
400066575	PGSC0003DMT400066575	PGSC0003DMG400025878	Phenylpropanoid:glucosyltransferase 1	CATGGGATGGGCTTCTTTGC	CGGAGCTAATTTCATCCTTGTGAG	Training
400067633	PGSC0003DMT400067633	PGSC0003DMG400026299	Conserved gene of unknown function	CTGCAATGGACATGGGATCTG	CCTTCTAATCCTGCTGGCATCC	Training
400068637	PGSC0003DMT400068637	PGSC0003DMG400026690	CONSTANS	GGTCCAGTCGTTGATGGATTCCC	CGTCATTGCACTGTGGTCTGGTAC	Training
400070431	PGSC0003DMT400070431	PGSC0003DMG400027381	Microtubule-associated protein	CCTAAATTGTCATGCGGTGGTG	GAAAGCGCTCGGACTTCTTTG	Training
400071897	PGSC0003DMT400071897	PGSC0003DMG400027971	Receptor protein kinase	GGTCTTTGCGGCAATGTAGTAGG	GAGGATGACAAGTGCTCCCATAAC	Training
400073546	PGSC0003DMT400073546	PGSC0003DMG401028570	Phosphoglycerate/bisphosphoglycerate mutase family protein	AGACGTTGAGAGAGATCGGCGG	GGCTCTTCCTTCACACCCATCAC	Training
400078439	PGSC0003DMT400078439	PGSC0003DMG403030532	Wall-associated kinase	GGCCGATTTGCATGAACATTGCC	CGCAGTGTATTACGTCAGAAGCATG	Training
400083769	PGSC0003DMT400083769	PGSC0003DMG404033574	Gene of unknown function	TGCCCAGGACTCCATATTCAAACG	TGCGTGCTTCTCTGTACCTTTGC	Training
400083885	PGSC0003DMT400083885	PGSC0003DMG400033642	2,4-dienoyl-CoA reductase	GGATCCATGGAAAGACCTGACC	AGTTTGTCAACACGACGAGCAG	Training
400085907	PGSC0003DMT400085907	PGSC0003DMG400035478	Conserved gene of unknown function	GCTCAGACATACTCACACGGGC	CAGCAGAGGTGGAAAGAAGGGAG	Training
400094578	PGSC0003DMT400094578	PGSC0003DMG400044149	UDP-glucose:glucosyltransferase	GTGGTTGGAATTCGACCCTTG	CATTGTACTGAACCAACGCCAAC	Training
400095664	PGSC0003DMT400095664	PGSC0003DMG400045235	P69E protein	TCTCGCGGACCAAGTAGAGCTAG	AGCAAGGATATTAACACCAGGACCG	Training
reference gene 27	PGSC0003DMT400037585 PGSC0003DMT400037588 PGSC0003DMT400037589	PGSC0003DMG400014497	AP-2 complex subunit β1 (β-adaptin B)	AGAGAATCGATCAGGGCTGTTGG	AGTTTCCGCAGTCACATGGTCC	Reference
reference gene 4	PGSC0003DMT400030611	PGSC0003DMG400011723	Paramyosin	GCTAGATGGCAGGGAAACATCAAC	TGGCCAGCACATGTATCTTGGC	Reference
reference gene 50	PGSC0003DMT400080569	PGSC0003DMG400031374	Zinc finger CCCH domain-containing protein 17	TACGATATTGGCCGCTCTGCTG	TCTATGCTGCACCCTACCAGAG	Reference
reference gene 9	PGSC0003DMT400068116 PGSC0003DMT400068117	PGSC0003DMG400026492	ATP binding protein	ATGGGAATGGGCTTGGTGTCAG	TGTGAAGGGCTCGTTCCAAGAG	Reference
Rubisco small subunit	PGSC0003DMT400050381	PGSC0003DMG400019584	Rubisco small subunit	GGTATGGACCACAACCACAACA	GCAATATAGGCAACGACTCGTGA	Quality Control
GAPDH3’ version 1	PGSC0003DMT400044944	PGSC0003DMG400017433	GAPDH	TTCAACATCATCCCTAGCAGCACT	TAAGGTCGACAACAGAAACATCAG	Quality Control
GAPDH5’ version 1	PGSC0003DMT400044944	PGSC0003DMG400017433	GAPDH	AAGGACAAGGCTGCTGCTCAC	AACTCTGGCTTGTATTCATTCTCG	Quality Control
GAPDH3’ version 2	PGSC0003DMT400044944	PGSC0003DMG400017433	GAPDH	TCCCGTGTGATTGATTTGATCTGC	AACAAGAAAGACCACTCCCGGC	Quality Control
GAPDH5’ version 2	PGSC0003DMT400044944	PGSC0003DMG400017433	GAPDH	GGTCGTTTGGTTGCTAGAGTTGC	GTGCTTCCATTGTCCATGTACTG	Quality Control
