# Supplementary material for: Metabolite and transcript markers for the prediction of potato drought tolerance
Source: Plant Biotechnol J. 2017 Oct 17;16(4):939–50. doi: 10.1111/pbi.12840 (PMC5866952; doi:10.1111/pbi.12840)
Supplement: Supplementary file 9 — Table S6 List of the expression values of marker candidate genes investigated in the samples used in this study. [file PBI-16-939-s010.xlsx]

## Sheet: Sheet1
Supplemental Table S6: Corrected normalized metabolome data of experimental field and agronomic field trials, F1-F4, F7 and A1-A16. Original intensities of each metabolite were normalized to the average original intensity (response) of all annotated analytes in a sample and log10-transformed. Transformed data were corrected for analytical batch and sequence effects according to the procedure desc…
									Analyte Description
									Class	Phenylpropanoids	MSTs	Polyhydroxy Acids	MSTs	Amino Acids	Sugars	Phenylpropanoids	MSTs	Sugars	MSTs	N-Compounds	Sugars	MSTs	MSTs	Sugars	Acids	Sugar Conjugates	MSTs	Sugars	Acids	Acids	Acids	Acids	Phosphates	Polyols	Sugars	Phosphates	MSTs	N-Compounds	MSTs	Polyhydroxy Acids	Phosphates	N-Compounds	MSTs	MSTs	Phosphates	Acids	Amino Acids	Amino Acids	Polyols
									Name	Quinic acid, 4-caffeoyl-, trans-	A311002-101	Gluconic acid	A288003-101	Glutamic acid	Glucose	Ferulic acid, trans-	A214003-101	Maltose	A114002-101	Dopamine	Fructose	A211001-101	A300001-101	Raffinose	Benzoic acid	Salicylic acid-glucopyranoside	A316003-101	Sucrose	Glutaric acid, 2-oxo-	Shikimic acid	Glycolic acid	Succinic acid	Glucose-6-phosphate	Arabitol	Ribose	Inositol-1-phosphate	A148006-101	Ethanolamine	A175010-101	Threonic acid	Fructose-6-phosphate	Noradrenaline	A143002-101	A159003-101	Phosphoric acid monomethyl ester	Maleic acid	Glycine	Pyroglutamic acid	Ribitol
									MPIMP-ID Golm Metabolome Database	M000004	NA	M000508	NA	M000036	M000040	M000651	NA	M000048	NA	M000080	M000606	NA	NA	M000049	M000347	M001182	NA	M000044	M000571	M000607	M000517	M000074	M000513	M000588	M000582	M000724	NA	M000096	NA	M000078	M000510	M000079	NA	NA	M000507	M000076	M000031	M000037	M000155
									Sum Formula	C16H18O9	NA	C6H12O7	NA	C5H9NO4	C6H12O6	C10H10O4	NA	C12H22O11	NA	C8H11NO2	C6H12O6	NA	NA	C18H32O16	C7H6O2	C13H16O8	NA	C12H22O11	C5H6O5	C7H10O5	C2H4O3	C4H6O4	C6H13O9P	C5H12O5	C5H10O5	C6H13O9P	NA	C2H7NO	NA	C4H8O5	C6H13O9P	C8H11NO3	NA	NA	CH5O4P	C4H4O4	C2H5NO2	C5H7NO3	C5H12O5
									KEGG-ID	NA	NA	C00257	NA	C00025	C00031	NA	NA	C00897	NA	C03758	C00095	NA	NA	C00492	C00180	NA	NA	C00089	C00026	C00493	C00160	C00042	C00092	C01904	C08353	C01177	NA	C00189	NA	C01620	C00085	C00547	NA	NA	NA	C01384	C00037	C02238	C00474
									CAS-ID (Metabolite)	NA	NA	526-95-4	NA	56-86-0	50-99-7	537-98-4	NA	69-79-4	NA	51-61-6	57-48-7	NA	NA	512-69-6	65-85-0	NA	NA	57-50-1	328-50-7	138-59-0	79-14-1	110-15-6	56-73-5	488-82-4	50-69-1	NA	NA	NA	NA	7306-96-9	643-13-0	51-41-2	NA	NA	NA	110-16-7	56-40-6	NA	488-81-3
									CAS-ID (Analyte)	NA	NA	34290-52-3	NA	NA	34152-44-8	10517-09-6	NA	NA	NA	55606-74-1	56196-14-6	NA	NA	NA	2078-12-08	NA	NA	19159-25-2	60022-87-9	55520-78-0	33581-77-0	40309-57-7	55530-73-9	14199-73-6	56196-08-8	55568-91-7	NA	5630-81-9	NA	38191-88-7	55530-74-0	56114-59-1	NA	NA	18291-81-1	23508-82-9	5630-82-0	213608-51-6	32381-53-6
									Chemical Derivative	Quinic acid, 4-caffeoyl-, trans- (6TMS)	NA	Gluconic acid (6TMS)	NA	Glutamic acid (2TMS)	Glucose (1MEOX) (5TMS) BP	Ferulic acid, trans- (2TMS)	NA	Maltose (1MEOX) (8TMS) MP	NA	Dopamine (4TMS)	Fructose (1MEOX) (5TMS) BP	NA	NA	Raffinose (11TMS)	Benzoic acid, (1TMS)	Salicylic acid-glucopyranoside (5TMS)	NA	Sucrose (8TMS)	Glutaric acid, 2-oxo- (1MEOX) (2TMS) MP	Shikimic acid (4TMS)	Glycolic acid (2TMS)	Succinic acid (2TMS)	Glucose-6-phosphate (1MEOX) (6TMS) MP	Arabitol (5TMS)	Ribose (1MEOX) (4TMS) MP	myo-Inositol-1-phosphate (7TMS)	NA	Ethanolamine (3TMS)	NA	Threonic acid (4TMS)	Fructose-6-phosphate (1MEOX) (6TMS) MP	Noradrenaline (5TMS)	NA	NA	Phosphoric acid monomethyl ester (2TMS)	Maleic acid (2TMS)	Glycine (3TMS)	Pyroglutamic acid (2TMS)	Ribitol (5TMS)
									Analyte GMD-ID	0292159D-8EE5-4B0B-9756-17EF4F55263A	0474C672-D911-40E4-8AB7-15FA4D072A9C	05AEE292-E223-48B5-B0B6-DA88D117139D	05BC1ED4-187E-41DB-AFA6-C4529B8FCFA3	0929C255-892A-4196-B906-54A5D809FA72	0A2B3536-2245-4C0E-BDBC-495766EEEC67	0AE47E69-3FA6-471B-BFDF-AF84E4D3201F	0AECCB48-4FB5-4C79-8E80-2BFDC2703B65	0BB65B2B-76BE-4ED5-A03C-BB659DF547A8	0F3D1985-DBA7-4525-92F5-CEF822A2A08F	1045C80F-7C97-4B11-9675-318064A3F56B	12B82BD8-2DD4-433A-B4C8-7985B4738402	12D39077-7A6C-4BA8-9EBB-CFFF87CD9770	150F8364-E67C-4913-831F-832187652123	176F3289-5E77-4E1B-8695-FA71478F18F9	17B178C8-9728-450B-A13A-7CCC5FC301C9	190602A3-5AC5-405A-9328-8BD78D23B174	1982CFBF-461A-4256-AEAA-DD89D18F28FE	19EBA91E-4D0E-493E-8297-3466769C0C1B	1CFD4B4B-DB79-44CC-A47E-7806308FDDA9	1E0DFE20-FCD1-43DF-8DE2-901E95A51523	1E854A72-598B-45D4-AB19-E3914F2AEE09	1F4C55C2-6F41-4B79-B994-AACDF9D87C19	249EA5FD-66E6-4293-838B-586365A336F4	27BCCCEB-7C09-4CB7-A5AB-891E281CA4DA	2FEA82F2-B180-4B7E-BE29-AF06A31C90C7	30BFBC24-D16F-448F-AEAC-057AEF97B2A7	3481B26E-85C6-4D1A-ADD4-4E7981B65BA7	3771176A-F95B-494A-8172-E57260AC372C	37DD0B78-3C22-48DE-8471-4F2D8779D90B	37EC4174-F358-4860-9D99-98104BE33A70	38ABF99F-2098-4214-83E5-4FC5270C1C6F	3AEA26F8-8B7D-4864-AB5E-F1CACB05D741	3DD5CD2F-352D-4ACF-ACCC-B5B6D7BAC5C9	4361A302-5783-46B0-8921-2EC08F235ACD	4485ADB0-AF5F-4A51-BF60-702F4C975DE2	46281168-46DA-4EA3-ABD6-4FC3EE6997B2	4CA0F2AD-18D5-4044-8350-504FFE609B2C	4F0FA9B6-514F-4FF4-98CC-0009BC08EB80	507D17F8-DDEC-4560-919B-B7D729ECE611
Sample Description
Trial ID	Cultivar ID	Treatment	Internal Standard	AvgAnnotated	log10(Internal Standard)	log10(AvgAnnotated)	Sequence ID	Batch ID	Chromatogram GMD-ID	A317001-101	A311002-101	A200001-101	A288003-101	A154002-101	A191001-101	A210001-101	A214003-101	A274001-101	A114002-101	A208001-101	A188004-101	A211001-101	A300001-101	A337002-101	A128003-101	A258003-101	A316003-101	A264001-101	A158004-101	A181002-101	A106002-101	A134001-101	A233002-101	A171012-101	A168002-101	A243001-101	A148006-101	A128002-101	A175010-101	A156001-101	A232002-101	A216001-101	A143002-101	A159003-101	A119001-101	A133003-101	A133001-101	A153002-101	A173001-101
A1	382	control	4644.84	3474.89	3.66697	3.54094	7	14044if	BC60FDE8-765E-4EC0-8DB0-AF4FF987DEAB	5.26163	5.51171	NA	3.56884	5.02352	5.18602	2.83338	3.55723	3.31874	4.79204	4.12867	5.47554	4.7217	4.70059	4.8899	3.52007	4.27445	3.76204	5.56683	3.47386	4.89946	3.70865	3.80153	3.96607	3.94188	3.84868	2.74101	4.07153	5.48348	5.08516	5.18467	3.76449	3.92413	3.51763	4.75978	3.48409	3.59499	4.95003	4.60128	5.52073
A1	2673	control	6841.84	5029.67	3.83517	3.70154	43	14044if	E2AEF854-8BB4-45BB-A039-B27BB7B5B7D8	5.17988	5.4653	2.64795	3.26155	4.92674	4.84841	2.81835	3.61219	3.01594	5.15608	3.65294	5.32632	4.40224	4.43871	4.41186	3.72511	3.98516	3.27063	5.56293	4.16445	4.48121	3.66433	4.59991	3.96711	3.75777	3.7725	2.44288	3.84852	5.66763	5.03879	5.14799	3.72352	3.75613	3.69303	4.60572	3.12273	3.57132	4.55451	4.50062	5.33011
A1	2674	control	7629.36	5059.71	3.88249	3.70413	55	14044if	2D6D9A67-BFB5-4186-BE38-106CDDFC451F	5.09611	5.41337	NA	3.09915	4.96809	4.8903	2.82812	3.48425	3.07037	5.07826	3.51163	5.26988	4.07404	4.45383	4.47914	3.65267	3.767	3.13239	5.58237	3.07665	4.49744	3.62607	3.89832	3.81317	3.69038	3.74322	2.6508	3.99833	5.66803	4.97982	5.0066	3.71199	3.25644	3.64705	4.52143	3.52893	3.64013	4.54555	4.61289	4.92599
A1	2675	control	6217.98	4855.15	3.79365	3.6862	35	14044if	64650B74-2FAA-421F-927B-BDC97A0FCA79	5.00649	5.30282	2.00291	3.41928	4.93868	5.30231	2.99433	4.03517	3.21264	5.14679	4.05977	5.47774	4.57789	4.41552	3.89039	3.64742	4.18995	3.169	5.56389	3.95338	4.52222	3.63482	4.40138	3.96628	3.65299	3.67204	2.61963	4.0728	5.67009	4.88019	5.11685	3.79717	4.14191	3.68965	4.5491	3.43763	3.44374	4.68993	4.54148	4.8275
A1	2853	control	8168.09	5274.53	3.91212	3.72218	39	14044if	BA53C083-F006-4C24-95A9-29ED1B02E057	5.16961	4.92493	NA	3.42244	4.932	4.71579	2.86286	3.745	3.51195	5.17168	4.31066	5.22829	4.32867	4.64727	3.8288	3.8289	3.98057	3.49962	5.57452	3.18849	4.71033	3.69046	3.86746	4.11809	3.68274	3.85929	2.69304	4.15435	5.66329	5.06163	5.23159	3.81403	3.83922	3.66663	4.62116	3.43394	3.33345	4.80195	4.74167	4.92205
A1	2854	control	3700.69	3987.85	3.56828	3.60074	47	14044if	714536A2-4BC8-4500-91C4-9317A78DA16C	5.07205	5.00858	NA	3.31519	5.00466	5.31262	2.81299	3.72931	3.09411	5.15543	3.74817	5.59724	4.6448	4.30533	4.15984	3.68473	3.73683	3.03403	5.59916	2.99009	4.61599	3.4885	3.84048	4.01675	3.68152	3.56139	2.39858	3.9712	5.7159	4.76135	5.069	3.57184	3.49616	3.75127	4.39214	3.24914	3.36121	4.47711	4.50398	4.7863
A1	2854	control	3151.89	3100.96	3.49857	3.4915	9	14044if	A9786909-AC07-4E49-8D23-3131188A5CA9	5.21988	5.42443	NA	3.55358	5.04007	5.42976	2.58001	3.71615	3.10843	4.74013	3.79884	5.55888	4.71667	4.63776	4.6968	3.74819	4.06256	3.45582	5.54892	2.91907	4.53652	3.64906	3.87258	4.0304	3.85104	3.71646	2.41554	4.09498	5.69842	4.82687	5.23459	3.74805	3.52184	3.70775	4.64459	3.559	3.55741	4.8177	4.55484	4.91721
A1	2855	control	4779.77	4236.97	3.67941	3.62706	49	14044if	6B7DCDF3-4658-497E-9739-265A8CC9CC76	4.99157	4.7237	3.33895	3.06049	4.98529	5.64554	2.85096	3.9769	3.26067	5.17563	3.89908	5.67056	4.58928	4.28445	3.3741	3.73371	4.05548	2.85874	5.62522	3.48887	4.85018	3.64563	4.03047	3.716	3.83197	3.71421	2.48571	3.99011	5.7052	4.97455	4.97639	3.56403	3.54336	3.71175	4.36528	3.21911	3.34886	4.81681	4.53656	4.83507
A1	2856	control	6384.19	4099.48	3.80511	3.61273	11	14044if	6BD15AF0-945F-4AA4-AEC3-64BDC18DF591	5.13359	5.38595	NA	3.58016	5.14897	4.53927	2.72842	3.13704	2.94664	5.11884	4.08607	4.90177	4.26329	4.70851	4.52142	3.63754	4.10194	3.13565	5.55758	3.41937	4.52126	3.51609	4.00237	3.84772	3.78379	3.6247	2.42203	4.07343	5.66695	5.0695	5.1348	3.48199	2.95162	3.74382	4.48214	3.42974	3.13994	4.36588	4.64603	5.00632
A1	2857	control	8527.89	5951.23	3.93084	3.77461	13	14044if	1890F396-A0A8-44ED-A003-21B56DE75397	5.0775	5.43108	2.10373	3.30203	4.93075	4.9472	2.79237	3.55163	3.19666	5.02203	4.12287	5.32857	4.59792	4.72995	4.57383	3.73095	4.22718	3.32214	5.57523	2.93729	4.71909	3.69762	3.74161	4.19368	3.72566	3.38543	2.45892	4.12185	5.59507	4.92084	5.08787	3.97994	3.69592	3.6499	4.43287	3.45925	3.24751	4.79651	4.55838	4.89486
A1	2858	control	6797.02	4402.02	3.83232	3.64365	15	14044if	E399BF29-4BB5-4067-97AD-A1EEA31993EC	5.11423	5.31302	2.07577	3.25535	5.10186	4.65368	3.31761	3.33223	3.35912	5.12341	3.85249	5.06365	4.00037	4.44601	3.73992	3.74035	4.07151	3.32605	5.55282	3.99888	4.74328	3.73764	4.43031	4.06303	3.89708	3.62506	2.50082	4.20794	5.64002	5.02962	5.12698	3.98358	3.38236	3.72954	4.55002	3.49568	3.36627	4.79831	4.61785	5.07216
A1	2860	control	7821.67	5270.73	3.8933	3.72187	51	14044if	82C7B136-6DC0-4901-9DF3-9FD6CA856641	4.39752	5.42446	1.97481	3.46192	4.9731	5.13376	2.83966	3.57598	3.29228	5.11003	4.14743	5.36822	4.52044	4.7575	5.00166	3.77694	4.29278	2.3761	5.58871	2.82799	4.748	3.67936	4.03689	4.11111	3.63238	3.63681	2.40685	4.06363	5.65288	4.76912	5.14701	3.88598	3.36763	3.64962	4.51732	3.43565	3.5177	4.68456	4.6661	4.7454
A1	2860	control	8657.81	5219.04	3.93741	3.71759	17	14044if	B0DF6AFA-A225-43E0-9EB0-205AA0AC4E77	4.37267	5.50183	1.99289	3.44315	5.00704	5.02833	2.86395	3.36528	3.14164	5.10927	4.20551	5.39131	4.43555	4.83802	4.8712	3.7336	4.23541	2.61965	5.55511	2.80298	4.74555	3.65337	3.8736	3.99688	3.57471	3.62523	2.35496	4.00477	5.62	4.79032	5.07165	3.74709	3.41473	3.66487	4.39621	3.49012	3.59086	4.66509	4.64819	4.70975
A1	2864	control	8610.44	4742.66	3.93503	3.67602	21	14044if	27751841-87F7-4E3A-8F89-BEBB24CA85B3	4.96618	5.44442	NA	3.39048	5.03457	4.48393	3.11604	3.22471	3.01796	5.12098	4.11187	4.85529	4.21049	4.71623	4.29592	3.69183	4.00313	3.34201	5.57028	3.6724	4.57151	3.75038	4.32984	4.02801	3.82326	3.75937	2.25776	4.37413	5.66418	4.91933	5.27549	3.80666	3.57623	3.7125	4.50375	3.70855	3.42003	4.63231	4.62068	4.91858
A1	2865	control	6649.17	4391.51	3.82277	3.64261	25	14044if	B9AE9B33-272E-413A-A3BF-E94E0CC6C491	5.07518	5.05908	NA	3.27342	4.95774	5.16285	2.77154	3.68378	3.0804	5.15406	3.88918	5.50705	4.3582	4.72545	3.83797	3.80527	4.43285	3.63925	5.54286	3.20471	4.91498	3.77083	3.97926	4.32197	3.75559	3.77991	2.09917	4.3305	5.68327	4.73027	5.30239	4.07928	3.33037	3.71844	4.14608	3.67491	3.17691	4.91128	4.49931	4.7848
A1	2867	control	7198.52	4892.34	3.85724	3.68952	31	14044if	32F07880-A36B-42AB-AD95-F1BFD73BEDDD	5.1205	5.44426	2.34235	3.48527	4.96969	4.90711	2.86832	3.75801	3.18293	5.15137	3.59062	5.36988	4.74172	4.48747	4.14035	3.64226	3.85777	3.18515	5.5802	2.10471	4.47548	3.68699	3.99983	3.82697	3.65735	3.6807	2.56277	4.07965	5.66241	4.78152	5.38352	3.61887	3.56144	3.70382	4.54832	3.52395	3.57023	4.44438	4.61179	4.72138
A1	2868	control	5851.59	4422.28	3.76727	3.64565	59	14044if	464DA711-31D9-4508-8157-EB2DA05609D3	4.94377	5.04004	NA	3.31954	5.08841	4.79701	2.84897	3.3551	2.74403	5.19391	3.55491	5.27718	4.37375	4.44349	4.00654	3.7214	3.98239	2.88246	5.59078	2.94053	4.71606	3.6738	3.96605	4.02856	3.76323	3.84506	2.53709	4.21274	5.70221	5.00937	5.24836	3.71968	3.53692	3.70966	4.52337	3.61123	3.48039	4.65196	4.66416	4.99352
A1	2869	control	7219.33	5383.08	3.8585	3.73103	19	14044if	79F05A3A-756C-4E08-B4C9-77215455D65F	5.13045	5.06078	NA	3.18025	4.96842	5.28656	2.79397	3.92237	3.1114	5.12107	3.75702	5.44876	4.40871	4.56404	3.81124	4.01337	4.2561	3.5728	5.58355	3.19011	4.75182	3.62087	3.93484	4.14097	3.75483	3.89513	2.23743	4.1255	5.63459	5.09388	5.17509	3.90022	4.02467	3.63595	4.5563	3.53668	3.37522	4.91053	4.66622	4.91067
A1	2870	control	4568.56	4151.03	3.65978	3.61816	5	14044if	552E2EAF-3FAD-443F-8E47-0B8354B8FB3D	5.32073	5.44736	NA	3.61482	4.93831	5.63052	2.57361	3.62617	2.84116	4.64071	4.03215	5.49158	4.63005	4.60126	4.94795	3.60452	4.07268	3.58139	5.54233	3.62306	4.37709	3.37539	4.11763	3.90637	3.68937	3.56938	2.48669	3.94867	5.54405	4.60015	4.94403	3.59008	3.44226	3.39051	4.75092	3.37585	2.94094	5.048	4.2704	5.00284
A1	2871	control	6759.58	3846.59	3.82992	3.58508	23	14044if	3C8719F1-76DD-4E1C-8173-5A954D39C7FB	5.18128	5.36241	2.17199	3.05684	5.17978	4.46129	2.8658	3.38211	3.0529	5.14796	3.97123	5.11122	4.51449	4.46025	4.14026	3.78633	3.96954	3.30996	5.5676	3.75253	4.77835	3.73003	4.4264	4.01407	3.80138	3.58503	2.40362	4.26612	5.70584	5.15715	5.33919	3.78195	3.84973	3.74211	4.66556	3.29776	3.58416	4.61561	4.75862	4.88134
A1	2875	control	8135.89	5720.28	3.91041	3.75742	27	14044if	57BE0107-DAE5-463E-BDA9-1BCA121E720A	5.09505	5.33076	NA	3.43657	4.93198	4.86128	2.90924	3.37544	3.44255	4.92061	3.94395	5.26342	4.44792	4.54943	4.36388	3.90485	4.04286	3.57466	5.55991	3.00889	4.4274	3.654	4.06348	3.98533	3.80427	3.5612	2.82793	4.12331	5.62639	4.85811	5.26691	3.82208	3.61294	3.66875	4.588	3.4733	3.63296	4.77014	4.66087	5.04907
A1	2876	control	6366.61	4195.58	3.80391	3.62279	29	14044if	04CDBC6B-A70B-4F79-9F37-C2138094D588	5.05688	5.45405	2.34571	3.38587	5.08014	4.82684	2.87065	3.57052	3.051	5.15873	4.04416	5.3722	4.4468	4.51752	3.78236	3.71866	4.14242	3.24812	5.56636	2.4539	4.56973	3.77523	4.1086	3.78317	3.92289	3.4654	2.50979	3.99146	5.70319	4.91733	5.25505	3.66044	3.87119	3.7129	4.4576	3.33549	3.81945	4.61125	4.66183	4.85673
A1	2877	control	7625.44	5227.38	3.88226	3.71828	45	14044if	A3B17DCA-2ABA-4178-8D41-3EF06164A63E	5.23552	5.35377	NA	3.34559	4.96163	4.83187	2.7473	3.59345	3.03709	5.10655	4.05018	5.20653	4.23038	4.76485	4.15191	3.84062	3.9613	3.7755	5.56536	2.6889	4.85057	3.70412	3.98819	4.13325	3.73136	3.77043	2.37152	4.27015	5.66175	4.99287	5.34151	3.7357	3.38093	3.6691	4.51619	3.36526	3.48033	4.59011	4.5783	4.94846
A1	2879	control	6069.66	4524.91	3.78316	3.65561	33	14044if	72BB2509-ADCE-4BB6-A1E9-BF37A3AFDE15	5.14537	5.17575	3.28056	3.25329	5.13011	4.94132	2.73009	3.59766	3.11195	5.0748	3.91054	5.29379	4.41109	4.78281	4.3436	3.6987	4.12138	3.14235	5.5794	3.23119	4.65352	3.72004	4.19632	4.16738	3.78302	3.8357	2.3362	4.24988	5.67924	4.945	5.25782	3.81828	3.71138	3.68142	4.57888	3.66054	3.47771	4.65612	4.72373	4.82522
A1	2880	control	5571.83	4373.59	3.746	3.64084	57	14044if	71F3C058-34C5-47E2-AA9D-09BF8058A0C6	5.14703	4.86473	NA	3.37187	4.9114	5.3679	2.87453	3.63659	2.99362	5.10777	3.93484	5.52569	4.23454	4.40683	4.154	3.71628	3.76102	3.3461	5.56856	3.3287	4.69351	3.62838	4.35649	4.18304	3.74133	3.70217	2.36643	4.30493	5.69674	4.7446	5.40184	3.78857	3.29841	3.67653	4.47235	3.29273	3.23766	4.6141	4.3876	4.81337
A1	2881	control	8158.09	5614.58	3.91159	3.74932	37	14044if	4EB5265E-D24B-4A05-9930-631FC68CF01C	5.14865	5.39615	3.38072	3.34082	4.89951	4.84098	2.89979	3.91182	3.71656	5.11961	4.08608	5.33606	4.47956	4.72781	4.46149	3.75631	4.14035	3.57185	5.55357	3.48169	4.93401	3.66767	4.01289	4.19874	3.75048	3.83247	2.29602	4.30892	5.64101	4.86635	5.21828	3.98365	3.41853	3.63491	4.46701	3.65678	3.25573	4.65167	4.65078	4.98215
A1	2882	control	7512	5083.25	3.87576	3.70614	41	14044if	FDB58AFC-A9D3-4F5D-A34F-FDA0BFBCFB43	5.16574	5.10696	NA	3.64632	4.96879	4.97722	2.82614	3.88817	3.19584	5.1822	3.84172	5.39538	4.53126	4.36104	3.62316	3.68105	4.09094	3.40174	5.57448	4.10635	4.54256	3.65511	4.4407	4.07621	3.72199	3.72263	2.54829	4.01879	5.66288	4.77282	5.1868	3.77933	4.34527	3.66741	4.51202	3.28278	3.42552	4.60418	4.58884	4.81356
A10	382	control	6650.3	4060.3	3.82284	3.60856	63	14044if	C44FBBC9-E191-480B-87C8-DDD0815CF097	5.25543	5.21258	NA	3.03447	5.03811	4.69517	2.72383	3.68286	3.41008	5.17094	3.74157	5.12802	4.26179	4.5381	4.72934	3.71507	4.11323	3.37924	5.61099	3.35417	4.99735	3.76398	4.05094	4.19207	3.87504	3.69001	NA	4.34354	5.71832	4.86565	5.25494	3.97444	3.47774	3.70922	4.39768	3.57405	3.54582	4.89941	4.58067	5.26837
A10	2673	control	6257.31	4176.43	3.79639	3.62081	65	14044if	2DD9368C-287C-4EA3-9B16-6B30270E7880	5.2054	5.11623	NA	2.88025	4.96025	5.28075	2.77682	3.89932	3.34796	5.06285	3.45755	5.50415	4.44914	4.50067	4.60484	3.78613	4.17176	3.14872	5.58382	4.16662	4.89075	3.80336	4.50541	4.28827	3.78796	3.78371	NA	4.22983	5.70685	4.86515	5.09822	4.12939	2.62894	3.71548	4.42817	3.34291	3.44452	4.78819	4.51847	5.20141
A10	2674	control	6417.64	4413.96	3.80738	3.64483	28	14044if	FE1FA3E5-9ADF-480C-A8BD-081543BB1796	4.92725	4.67584	NA	2.69817	5.03003	5.53949	2.85355	3.83489	3.28172	4.88065	3.17668	5.60762	4.19078	4.47053	3.35714	3.78235	3.90543	2.85783	5.59774	2.99331	4.99165	3.77801	4.112	4.24394	3.66687	3.79855	NA	4.37366	5.69865	4.88393	5.20419	4.12458	2.70865	3.72679	4.21911	3.76157	3.65305	5.06302	4.67452	4.69605
A10	2675	control	9382.62	5765.33	3.97232	3.76082	18	14044if	EA8656C4-3250-49E1-90F0-11202E6F3EDC	5.0873	5.07454	1.9238	2.9469	4.95695	5.47007	2.933	4.17798	3.61266	5.04018	3.57116	5.47871	4.58706	4.7643	3.36231	3.72286	4.50271	3.61632	5.56594	3.83626	5.11741	3.69767	4.41394	4.64383	3.70453	3.81967	NA	4.46234	5.61775	4.90446	5.24266	4.2556	3.2515	3.63652	4.05	3.5887	3.21597	4.7036	4.7078	4.61512
A10	2853	control	5378.73	3928.99	3.73068	3.59428	8	14044if	BCC2166C-83C7-466C-A537-C59CC3E4ED85	5.25504	4.87922	NA	3.22023	5.24126	5.69371	2.8143	4.04847	3.55983	4.49413	4.30861	5.61434	4.60435	4.88671	3.96718	3.60755	4.21618	3.92292	5.54743	3.62533	5.29128	3.66295	4.2463	4.59448	3.84908	3.91603	NA	4.45781	5.51919	5.29794	5.37547	4.16423	3.46874	3.54445	4.19782	3.72398	3.3272	4.997	4.78274	4.6818
A10	2854	control	4038.77	3589.45	3.60625	3.55503	62	14044if	AF6F944B-BBAA-4AE7-9346-FA3FFB6CB856	4.94688	4.86271	NA	3.05024	4.99381	5.32623	2.75392	3.65346	3.19903	5.15965	3.70286	5.40092	4.34554	4.39966	4.10149	3.71846	3.98432	3.05645	5.60636	3.30297	4.82753	3.70376	4.11159	4.04313	3.80954	3.59005	NA	4.15873	5.74863	4.89936	5.02767	3.80738	2.54256	3.76042	4.40967	3.62698	3.63795	4.796	4.62747	4.67123
A10	2855	control	8171.53	6136.3	3.9123	3.78791	61	14044if	AE5A70A5-F468-4C09-8B70-CDB88A77E78B	5.09242	5.00119	2.45852	3.4287	4.81169	5.28536	2.81635	4.14538	3.56065	5.09276	3.21219	5.45043	4.73414	4.6348	3.63827	3.56564	4.24386	3.28727	5.57197	3.61559	5.02637	3.7703	4.25029	4.37582	3.77457	3.77027	2.06319	4.39708	5.61288	5.07844	5.18231	4.17855	2.86904	3.62705	4.23837	3.53024	3.27994	4.91417	4.6596	4.73285
A10	2856	control	5217.59	3632.84	3.71747	3.56025	60	14044if	00259DAD-8E7D-4FCE-A905-6D4C9D1BBA28	4.80826	4.86107	NA	3.28413	5.03977	5.00671	2.85035	3.37371	3.25106	5.09293	3.27293	5.48427	4.2241	4.46912	3.69882	3.73215	3.93604	2.77825	5.58979	2.69497	4.69109	3.78797	4.00295	4.28903	3.7041	3.62445	NA	4.34421	5.75231	5.11148	5.11042	3.99726	1.62872	3.79801	4.21162	3.87774	3.49515	4.76643	4.68664	4.82572
A10	2857	control	7103.11	4725.81	3.85145	3.67448	58	14044if	CBE79E91-F0E8-4E13-B94D-3693530BE4F2	5.12554	5.31289	NA	3.35485	4.93858	5.26184	2.86479	3.80218	3.60619	5.18744	3.73128	5.45979	4.38189	4.6649	4.47734	3.68901	4.35858	3.29664	5.60401	3.07971	4.84107	3.77207	3.91391	4.42854	3.75599	3.36218	NA	4.32166	5.68299	4.863	5.15998	4.21546	3.00075	3.7015	4.22666	3.54622	3.26959	4.83558	4.51495	4.64192
A10	2858	control	6878.3	4645.97	3.83748	3.66708	56	14044if	5449D6A7-0C02-4362-B1B1-F6E5F0480C00	5.20077	5.2886	NA	3.2054	5.00135	4.77688	3.24525	3.72192	3.47295	5.16179	3.6744	5.32587	4.0118	4.48104	3.9417	3.70788	4.31202	3.38827	5.60415	4.08434	4.79492	3.73864	4.33889	4.45253	3.83877	3.59995	2.16889	4.33561	5.68798	4.96729	5.16958	4.26751	3.09444	3.71049	4.39128	3.61366	3.47367	4.85125	4.57667	4.82507
A10	2859	control	7900.19	6011.29	3.89764	3.77897	54	14044if	0258A95A-F8C7-4A3E-91E9-76C7279F0532	5.13726	5.33643	2.2474	3.37916	4.9119	5.312	2.8533	3.8519	3.89318	4.92211	3.79259	5.44116	4.54204	4.70807	3.95059	3.57536	4.28779	3.77242	5.57996	3.23764	5.03644	3.58182	4.04867	4.37334	3.61038	3.68181	2.07927	4.334	5.6292	5.2251	5.12377	4.11841	2.78785	3.60962	4.23759	3.60449	3.03914	4.77409	4.47688	4.52892
A10	2860	control	6536.45	4728.53	3.81534	3.67473	52	14044if	7F1614DC-4BA8-4BED-ACAC-FB5C75FC27D5	3.9786	5.25495	3.12023	3.27924	4.99377	5.56146	2.80207	4.09378	3.56745	5.05095	3.75749	5.58529	4.65708	4.75305	4.53065	3.68587	4.26413	2.13067	5.59521	3.41487	5.03152	3.71207	3.9704	4.3406	3.56414	3.6475	1.97918	4.12724	5.68113	4.66188	4.96374	4.15314	2.85541	3.70603	4.198	3.62672	3.04111	4.78285	4.61428	4.50095
A10	2861	control	7435.95	5210.5	3.87134	3.71688	36	14044if	392C316D-E75E-4F79-A3A4-F57373419593	5.18414	5.22873	NA	3.33444	4.96923	5.35893	2.84958	3.74224	3.395	4.88525	3.80383	5.5158	4.27074	4.74939	3.9147	3.67952	4.08469	3.5537	5.60756	3.39692	4.94509	3.73124	4.05648	4.408	3.51344	3.63599	NA	4.32795	5.66978	5.11228	5.08066	4.1714	2.96001	3.67801	4.11932	3.76333	2.94624	4.95368	4.45672	4.55198
A10	2862	control	8683.23	6353.06	3.93868	3.80298	73	14044if	A357ECB7-7268-4ADA-8F2E-A8B688439FEF	5.0731	5.21489	2.27427	3.51396	4.85267	5.05102	2.90557	3.96122	3.60502	3.93658	3.48014	5.30718	4.4838	4.63951	3.39803	3.93397	4.17492	3.70839	5.56003	4.01074	4.97517	3.84937	4.24974	4.42223	4.20709	3.85109	1.99303	4.34735	5.64761	4.70177	5.28786	4.24201	2.8585	3.756	4.28032	3.42359	3.437	4.61176	4.3055	4.89093
A10	2863	control	7761.86	5037.83	3.88997	3.70224	12	14044if	268DE553-03A3-4B22-B59D-B28C2A62C41C	5.01414	5.0468	3.31507	3.61373	4.85261	5.51352	2.76371	3.99885	3.17648	4.99473	3.88273	5.45049	4.41517	4.752	3.55846	3.62748	4.08889	3.3018	5.55326	2.91401	4.94632	3.73228	3.85672	4.37366	3.72235	3.74912	NA	4.34305	5.6293	4.91443	5.20124	4.22103	2.76576	3.65899	4.19414	3.79357	3.12899	4.84548	4.39212	4.70905
A10	2864	control	7293.09	5001.53	3.86291	3.6991	46	14044if	573964E7-FD4A-4F8D-AFE2-00EF47CEFEC6	5.00997	5.09474	2.63484	3.18402	4.99713	5.21155	2.94671	3.77952	3.41366	5.13012	3.90563	5.40541	4.19201	4.68465	4.00338	3.68484	4.12781	3.25855	5.60181	3.98253	4.91796	3.7416	4.29953	4.48261	3.75671	3.78047	NA	4.3918	5.66749	4.84962	5.16895	4.24528	3.18644	3.66194	4.24923	3.78394	3.40153	4.81535	4.57361	4.73011
A10	2865	control	7387.83	4801.88	3.86852	3.68141	34	14044if	65D4F9FC-E416-4C34-959D-F266B2F2B733	5.12853	4.96764	2.03396	3.26936	4.94325	5.0513	2.82392	3.98224	3.51178	5.10855	3.79171	5.43269	4.28806	4.72657	4.0146	3.82265	4.45651	3.75572	5.54538	3.27276	5.02448	3.77842	4.002	4.52339	3.76605	3.77901	NA	4.31962	5.6698	4.85511	5.27033	4.30732	3.51984	3.67963	4.13374	3.8946	3.44282	5.02396	4.50989	4.61009
A10	2866	control	7892.75	5263.79	3.89723	3.7213	32	14044if	63EC82E5-25CB-450C-9BBA-21DC32258EBD	5.15279	5.12561	NA	3.0489	5.07025	5.26078	2.80586	3.87524	3.62546	5.06941	3.53205	5.42094	4.38655	4.66749	3.84749	3.64484	4.02985	3.61784	5.59538	3.94272	5.08597	3.79907	4.31958	4.53334	3.79748	3.81643	NA	4.31573	5.65464	4.90735	5.07681	4.31427	3.01451	3.66658	4.18324	3.76901	3.55606	4.87893	4.67054	4.80133
A10	2867	control	7067.14	4916.26	3.84924	3.69163	24	14044if	D6418D0C-3609-4800-B1AB-91F4128B10D4	5.08079	4.96584	NA	3.30538	5.15837	5.24221	2.8343	3.90389	3.51952	5.14522	3.4478	5.50421	4.57477	4.6817	3.872	3.67078	4.0835	3.26018	5.58904	3.25362	4.96162	3.8743	4.22967	4.34077	3.6195	3.73815	1.96664	4.25714	5.65315	4.87989	5.2778	4.13314	2.93772	3.68692	4.21346	3.7503	3.68138	4.7987	4.8111	4.67153
A10	2868	control	4870.42	3704.79	3.68757	3.56876	14	14044if	41AEF909-EA92-4965-8850-2A7FA5065C96	4.98127	4.87507	3.34201	2.99598	4.95001	5.253	2.04121	3.66992	3.05846	5.11234	3.4619	5.48114	4.24344	4.44818	4.22849	3.64579	3.85212	3.12759	5.55477	3.12645	4.92904	3.78881	3.96408	4.26585	3.80721	3.73907	NA	4.28709	5.72114	4.97447	5.22313	4.13717	3.52573	3.73866	4.33119	3.53388	3.19867	4.8826	4.61512	4.6802
A10	2869	control	6523.81	4191.47	3.8145	3.62237	48	14044if	3FC3FFAE-6104-41B3-8F4D-28A4C08D1EE1	5.03054	4.64132	NA	2.77504	5.026	5.67567	2.76464	4.07455	3.2924	5.22466	3.57065	5.66726	4.42435	4.51561	3.05456	3.9261	4.20506	3.23383	5.60438	3.12851	4.8996	3.72014	3.97267	4.35536	3.90435	3.8894	NA	4.33894	5.70924	4.9855	5.25731	4.11518	3.08649	3.73055	4.18947	3.48829	3.02895	4.81735	4.57385	4.65594
A10	2870	control	7565.14	5205.35	3.87882	3.71645	66	14044if	8B9E8F50-D48D-4637-BA9F-5E5C2C5FEAAC	5.24589	5.2644	NA	3.3114	5.07927	5.47383	2.81007	4.16326	3.54745	5.0324	3.80343	5.52799	4.77921	4.74462	4.31866	3.7413	4.21668	3.46487	5.60163	3.74258	5.0948	3.75605	4.33759	4.51997	3.76625	3.7485	NA	4.34863	5.65763	4.59796	5.10793	4.25333	2.78757	3.63457	4.19599	3.40231	3.28104	4.87181	4.66542	4.81204
A10	2871	control	5813.22	4271.33	3.76442	3.63056	44	14044if	ED4FC8BD-BFC4-448E-BAE5-20D5A496C612	5.12125	5.22201	NA	2.45722	5.1059	5.03275	2.78339	3.57695	3.20679	5.24971	3.73103	5.47023	4.42362	4.43582	4.25012	3.64698	3.84805	3.29935	5.56744	3.12576	5.04623	3.77668	4.14022	4.03337	3.62639	3.48165	2.04016	4.20827	5.70932	5.00512	5.14765	3.85951	3.32116	3.71989	4.30448	3.38304	3.58237	4.95789	4.68929	4.61963
A10	2875	control	6519.08	4723.24	3.81419	3.67424	30	14044if	AD748BA5-9085-4656-8DC5-8240C2AFB1B4	5.1042	5.00367	NA	3.25374	4.95908	5.48842	2.78157	4.03445	3.59126	5.18166	3.87111	5.53807	4.61448	4.57843	4.29401	3.83917	4.16347	3.48633	5.57738	3.21567	4.97102	3.71291	4.03063	4.15306	3.82624	3.63998	NA	4.22695	5.67514	4.72382	5.16104	3.86627	3.00359	3.68131	4.29789	3.72155	3.28804	4.85039	4.507	4.78867
A10	2876	control	6165.64	4462.87	3.78998	3.64961	26	14044if	2E3AB73E-70F8-46CA-A037-E70B22D62B9A	4.98585	5.3229	NA	3.32632	5.15155	4.88915	2.78165	3.58657	3.29679	4.82055	3.32909	5.43256	4.1011	4.58633	3.7375	3.72199	4.28857	3.28106	5.59663	2.09191	4.97286	3.75738	4.14495	4.1319	3.79587	3.46678	2.09193	4.38343	5.6838	4.89836	5.29444	3.88741	3.11005	3.72617	4.25049	3.62993	3.69065	4.90353	4.74001	4.78743
A10	2877	control	7386.98	4815.05	3.86847	3.6826	64	14044if	055E932C-A2D2-4786-8E99-DB0BEDAE8F46	5.17234	5.07816	NA	3.09278	4.93937	5.23799	2.74607	3.79243	3.32515	5.12776	3.83815	5.41615	4.24648	4.7322	4.20768	3.79243	3.97452	3.55491	5.60656	3.27522	5.12668	3.66296	4.22499	4.28118	3.66665	3.77585	NA	4.39449	5.68069	4.85967	5.35565	3.8952	2.89177	3.69423	4.33275	3.45224	3.39484	4.60016	4.55895	4.63311
A10	2878	control	6408.61	4758.82	3.80676	3.6775	50	14044if	ABFE71F8-9BBD-4772-BB1F-C616FB9DE9C0	4.98745	5.27426	NA	3.15249	5.02424	5.46066	2.77871	3.96021	3.62914	5.1589	3.97538	5.52109	4.47097	4.69103	4.11642	3.88765	4.22068	3.21508	5.60558	3.35865	5.00961	3.64743	4.18928	4.22285	3.67335	3.74237	NA	4.17681	5.68458	5.06247	5.04924	3.90638	3.15027	3.69802	4.12897	3.58037	3.13817	4.83179	4.58475	4.57845
A10	2879	control	7610.09	4592.91	3.88139	3.66209	22	14044if	18E3F04E-CA1C-4EEA-91BE-B8DCFB63D865	4.98616	5.02327	3.16261	2.97318	5.13276	5.51089	2.84653	3.91207	3.36082	4.78262	3.73305	5.52461	4.4233	4.74534	3.97481	3.69364	4.03299	3.21185	5.5816	2.85535	4.91276	3.84849	4.18552	4.52364	3.74538	3.7661	NA	4.37107	5.68336	4.87609	5.44309	4.29437	3.11364	3.69828	4.28759	3.70901	3.39185	4.90134	4.71937	4.54706
A10	2880	control	7405.42	4624.53	3.86955	3.66507	20	14044if	30F1B4FA-B877-4A8E-9273-6C4B9965120C	4.94257	4.58387	NA	3.18984	4.99715	5.46295	2.77021	3.87717	3.15483	5.01024	3.72255	5.55784	4.2895	4.59165	3.49589	3.73292	3.96508	3.17863	5.59947	3.62	4.9899	3.6808	4.30366	4.40707	3.79762	3.77212	NA	4.37829	5.67406	4.89703	5.35236	4.08361	3.06692	3.6999	4.27597	3.64267	3.58873	4.81566	4.58397	4.7716
A10	2881	control	7574.91	5052.59	3.87938	3.70351	16	14044if	A9BC96DD-10AE-4841-869D-F99357593C0F	4.97191	5.22312	3.22525	3.17568	5.03137	5.48507	2.87241	3.98683	3.61632	5.00564	3.59549	5.50035	4.39434	4.72816	4.10711	3.68939	4.24084	3.6254	5.57535	3.25964	5.07734	3.79716	4.08457	4.44928	3.87111	3.83646	NA	4.41763	5.62963	4.74058	5.19571	4.274	3.08548	3.66779	4.28346	3.54924	3.20673	4.83832	4.60614	4.81545
A10	2882	control	3804.52	3132.52	3.5803	3.49589	6	14044if	6BB56B77-EF23-470C-BFD4-D24088A69923	5.2126	5.36314	NA	3.97497	5.1015	5.05931	NA	3.90488	3.62202	4.58038	3.55887	5.41951	4.26677	4.85248	4.40574	3.31589	4.41663	3.96433	5.58881	4.39146	4.92094	3.73533	4.39822	4.77404	3.78328	3.6149	NA	4.30415	5.4637	4.78845	5.28709	4.51347	3.04661	3.50786	4.26318	3.52901	2.95362	4.98155	4.47609	4.87818
A11	382	control	7064.02	3545.55	3.84905	3.54968	76	14024if	7B294D3C-F0A4-4750-8712-5800D6300667	5.17191	4.76638	NA	3.19947	5.16075	5.42306	2.82725	3.94403	3.04104	5.23433	3.89132	5.58057	4.50447	4.5236	3.5016	3.69559	4.29104	3.52706	5.59966	3.68485	5.15158	3.67552	4.36812	4.4111	3.93461	3.91902	NA	4.41786	5.68678	5.12671	5.45903	4.1073	3.29619	3.70094	4.33674	3.82785	3.78934	4.50177	4.75339	4.89716
A11	2673	control	6121.03	3257.56	3.78682	3.51289	78	14024if	5F6C3BD7-A92D-41E0-A85F-1024426EDB15	5.04046	5.05467	NA	3.01613	5.11722	5.30471	2.74179	3.47663	3.13862	5.22873	3.61441	5.58998	4.47389	4.37603	3.94034	3.68124	3.63373	3.05508	5.56201	3.73198	4.74855	3.7992	4.38647	4.06093	3.7737	3.6578	NA	4.18347	5.63557	4.94235	5.1876	3.83747	3.14131	3.70474	4.41402	3.40024	3.90142	4.99532	4.78031	5.29619
A11	2674	control	1399.73	1598.36	3.14605	3.20367	72	14024if	05D7EBAB-4267-4162-A684-3537D2E3FCF1	4.48422	5.02434	2.3922	3.01598	4.67362	5.39238	2.85153	3.53829	NA	5.27812	3.58296	5.43692	4.23413	4.24098	4.20506	3.79464	3.39747	NA	5.47919	NA	4.58933	3.74882	3.88026	NA	4.00896	3.70626	NA	3.91905	5.74871	4.74923	5.0726	NA	3.23632	3.87066	4.67525	3.20559	3.4037	4.83791	4.42441	5.06903
A11	2675	control	6537.3	3565.12	3.8154	3.55207	74	14024if	70580B2A-566D-42A9-8099-1F1BEBEA3189	5.16271	4.66766	NA	3.09852	5.10063	5.10712	2.75175	3.80951	3.36995	5.62643	4.51643	5.46943	4.46417	4.6702	3.96074	3.67977	4.02889	3.42585	5.58515	2.86469	5.05389	3.63913	3.98176	4.06705	3.86199	3.85697	NA	4.39932	5.60004	5.07415	5.48285	3.76	3.81125	3.64977	4.4073	3.33361	3.03523	4.87984	4.72796	4.825
A11	2853	control	4573.59	3917.33	3.66026	3.59299	12	14024if	775065FA-202B-44C0-92A8-E2E42F53DFDB	5.04038	5.32897	NA	3.19262	5.12121	5.10748	2.99368	3.9402	3.49793	4.75153	4.20563	5.53492	4.79742	4.34088	3.87652	3.66352	4.22328	3.28983	5.55556	3.47919	4.93167	3.58902	4.18837	3.72804	3.73609	3.64061	2.47992	3.91572	5.61157	4.73883	5.07929	3.46349	3.79322	3.60569	4.39485	3.44995	3.29614	4.7435	4.71499	4.78495
A11	2854	control	3351.06	2789.68	3.52518	3.44555	14	14024if	F6D44195-0DF1-4B9D-A13F-5F0E8207D99A	5.23598	4.93451	2.75828	3.45059	5.08129	4.76371	NA	3.42427	3.1455	5.26136	3.87117	5.07165	4.55397	4.3163	4.21417	3.66363	4.0462	3.18143	5.539	3.18892	4.77586	3.74866	3.98303	3.92936	3.80464	3.46171	NA	4.02544	5.6809	4.92635	5.22296	3.66113	3.17853	3.73552	4.53445	3.38391	3.8655	4.71685	4.75638	4.88862
A11	2855	control	6415.12	3947.89	3.80721	3.59637	16	14024if	DECECD01-6577-4972-8580-27A98E9A75AF	5.02947	4.80264	NA	3.40761	5.26851	5.42564	2.50158	4.02989	3.25136	4.86963	3.61896	5.5404	4.56103	4.47454	3.67347	3.50958	4.10647	3.17022	5.58241	3.62961	4.71918	3.74377	4.03457	4.3831	3.84417	3.81245	2.54542	4.18197	5.6245	5.0707	5.11685	4.23603	3.17989	3.71359	4.31266	3.46848	3.58584	4.69289	4.76208	4.83095
A11	2856	control	3573.39	2741.4	3.55308	3.43797	18	14024if	93CD1E93-C095-447F-9D09-DAD71A0EB38E	5.2138	5.29384	NA	3.58851	4.8869	4.47182	NA	3.03308	3.22191	4.72849	3.54009	4.81128	4.37007	4.66253	4.5315	3.61552	3.9416	3.05964	5.57604	3.07346	4.54354	3.64028	4.06051	3.73324	3.82272	3.56702	NA	4.01713	5.72831	4.80999	5.24755	3.45733	2.56995	3.75337	4.44553	3.39282	NA	4.5124	4.26299	5.14142
A11	2857	control	6222.02	4130.42	3.79393	3.61599	20	14024if	58075617-6C18-4866-8173-BC8E2BC7163E	5.01916	5.47348	NA	3.1639	4.68621	4.91706	2.8715	3.42574	3.31881	4.47423	4.02556	5.37343	4.69206	4.65926	4.79229	3.73529	4.00089	3.14342	5.56339	2.29711	4.68145	3.70131	3.93752	3.74068	3.81415	3.19136	2.37501	4.276	5.67097	4.73396	5.26481	3.4424	3.56049	3.67906	4.34893	3.42979	2.47526	4.68068	4.37529	4.87573
A11	2858	control	5719.34	3615.28	3.75735	3.55814	22	14024if	3E197DD9-66B8-438C-BC1F-14A1AD6425A7	5.13807	5.15179	NA	3.00379	4.87663	5.27677	3.22916	3.76331	3.21516	4.86401	3.91369	5.49915	4.2673	4.50475	3.00438	3.7204	4.18105	3.46977	5.57699	3.80814	4.94266	3.76991	4.37045	4.57691	3.96425	3.68843	NA	4.33898	5.66633	4.92448	5.25596	4.3669	3.03121	3.69761	4.4044	3.64985	3.28345	4.62741	4.46001	5.06381
A11	2859	control	7514.91	4279.96	3.87592	3.63144	24	14024if	F973D75E-EC8C-4B96-B11F-92800AEE1F4C	5.05982	5.28009	NA	3.43216	4.87094	5.20507	2.9171	3.69676	3.40241	5.03563	3.77744	5.49132	4.42121	4.69897	3.49097	3.54819	4.29832	3.62305	5.56095	3.15588	4.99096	3.62966	4.1091	4.28863	3.80788	3.66598	NA	4.41581	5.62359	5.09675	5.3495	3.92784	3.17016	3.57251	4.20702	3.80853	2.55168	4.71381	4.43345	4.65258
A11	2860	control	4800	3529.14	3.68124	3.54767	26	14024if	6AC471C1-E39B-4E7B-BF37-C8F4A2823CBD	4.28687	5.32589	NA	3.35458	5.10563	5.03283	2.90773	3.61142	3.23028	5.33665	4.1709	5.48211	4.49973	4.7639	4.92411	3.66247	4.29517	2.31454	5.58635	2.80501	4.83094	3.61544	3.88504	3.74129	3.75481	3.47643	NA	3.97789	5.67493	4.72442	5.01281	3.36997	3.27076	3.6918	4.39237	3.19308	3.42189	4.62809	4.58068	4.72989
A11	2861	control	7171.72	4248.86	3.85562	3.62827	28	14024if	AFAE3EDA-69D2-4353-8C9A-0C064D97ECBA	5.03602	5.02739	NA	3.4235	4.91308	5.11217	3.02052	3.65399	3.35525	4.40612	3.95672	5.47361	4.18047	4.64342	3.91212	3.66809	4.08505	3.56381	5.59246	3.32363	4.8884	3.77157	4.26415	4.48041	3.81559	3.7029	NA	4.35446	5.67526	5.03501	5.19577	4.23724	3.45734	3.67734	4.34578	3.82996	NA	4.75715	4.42136	4.72667
A11	2862	control	5179.11	3150.75	3.71426	3.49841	30	14024if	A637CA37-43CD-4E4F-8256-559A1719ECE5	5.17517	5.32725	2.7512	3.52181	4.71562	4.9919	2.97279	3.50243	3.20598	4.73231	3.89396	5.3901	4.61411	4.43901	4.15855	3.60993	3.85124	3.72245	5.58797	3.41042	4.63587	3.76576	4.15679	3.77317	3.86295	3.59797	2.41638	4.33455	5.71202	4.62476	5.09537	3.56604	3.4348	3.77177	4.40079	3.30064	3.4466	4.69163	4.54826	4.77948
A11	2863	control	6200.36	3727.82	3.79242	3.57145	32	14024if	2817DB54-6D75-4D46-9FFA-D3572064EB29	5.09385	5.04764	NA	3.54326	4.90676	5.35617	2.96364	3.69082	3.06633	4.71615	3.97467	5.53921	4.35926	4.6703	3.70065	3.54548	3.99547	3.23501	5.58149	3.06595	4.95409	3.78968	3.96704	4.19851	3.8543	3.76364	2.41695	4.30376	5.63508	4.9358	5.24569	4.06436	3.12817	3.65289	4.38511	3.7103	3.09155	4.98212	4.53503	5.0488
A11	2864	control	6090.39	3271.35	3.78465	3.51473	34	14024if	416D90CF-91BA-429A-AB59-183E94DD1891	5.04727	5.12125	NA	3.15364	5.0461	5.33627	2.87881	3.49571	3.11989	4.93327	4.04455	5.50813	4.24089	4.64996	3.98237	3.61098	4.05493	2.93621	5.57495	3.48325	4.86747	3.71644	4.25685	4.14273	3.92857	3.71014	NA	4.36419	5.65993	4.92815	5.32439	4.00052	3.53671	3.68233	4.39186	3.6236	3.17687	4.8756	4.62533	4.85952
A11	2865	control	6789.78	3503.94	3.83186	3.54456	36	14024if	8C3F3228-81CA-465B-AAAF-9FF5BDFC21BB	5.12249	4.94513	NA	3.4741	4.89317	5.32146	2.96616	4.04643	3.4274	4.65923	3.86774	5.58093	4.47336	4.8643	3.45705	3.86763	4.53874	3.9228	5.56709	3.65945	5.0325	3.67261	4.2184	4.84994	3.97787	3.95219	NA	4.41208	5.67656	4.78044	5.35658	4.53694	3.32854	3.71639	4.17022	3.87874	2.61179	4.94384	4.50371	4.74011
A11	2866	control	5531.66	3172.6	3.74286	3.50142	38	14024if	BD975173-01E0-4722-BDD7-090A83083355	5.16259	5.48686	NA	3.05135	5.0236	4.65965	2.94637	3.58844	3.5155	4.71863	4.06311	5.16295	4.48654	4.67911	4.44479	3.61893	3.96582	3.56794	5.54139	3.38226	5.01441	3.77136	4.01254	3.93348	3.89738	3.76167	2.41048	4.27752	5.64025	4.89001	5.31506	3.80154	3.57722	3.65271	4.53571	3.56101	3.14715	5.00285	4.72895	5.21192
A11	2867	control	4959.42	3246.77	3.69543	3.51145	40	14024if	D2DDCC58-D956-40C5-A028-1D38FB8203C3	5.05338	5.37966	NA	3.63048	4.74709	4.84641	2.97321	3.95452	3.46727	4.85977	3.95641	5.38622	4.75887	4.59244	4.26099	3.69013	3.85048	3.19454	5.58651	3.13101	4.76701	3.76553	3.94018	3.59089	3.91081	3.68826	2.53298	4.13095	5.72027	4.68189	5.10075	3.44761	3.69292	3.66189	4.40501	3.47847	3.79371	4.75396	4.65059	4.79756
A11	2868	control	5197.95	2969.14	3.71583	3.47263	42	14024if	9526A3E7-8C79-421E-A2B9-CB744EA66998	4.90644	4.74724	NA	3.42793	5.11576	5.32566	2.89669	3.57769	3.16511	4.92053	3.61522	5.22629	4.41805	4.47811	4.20142	3.70196	3.73045	3.21114	5.60119	3.21087	4.79839	3.76142	4.02587	3.7561	3.88889	3.66039	2.41928	4.25063	5.71803	5.0156	5.2949	3.6639	3.74861	3.70179	4.4989	3.57981	4.0971	4.68117	4.86152	4.95539
A11	2869	control	6038.2	3575.13	3.78091	3.55329	44	14024if	8EE60387-9142-43B7-B720-A70C81763A60	5.12357	4.69574	NA	3.16416	5.18853	5.62969	2.75429	4.02299	3.19172	5.20911	3.88468	5.58488	4.45952	4.56555	3.46846	3.96842	4.39665	3.49071	5.59267	3.41058	4.95729	3.67147	4.15228	4.32102	3.9435	3.9349	NA	4.19711	5.66781	5.0817	5.27062	4.16678	3.72019	3.6484	4.35863	3.43563	3.75882	5.02375	4.74958	4.90564
A11	2870	control	6034.75	3122.72	3.78066	3.49453	46	14024if	55D3869F-EF5D-4FC0-99F9-A3B1420AB518	5.26209	4.79683	2.7144	3.41104	5.18695	5.44589	2.89081	4.06135	3.15005	5.45294	3.80603	5.60903	4.68974	4.7174	4.00106	3.79162	4.34522	3.48658	5.61348	3.68833	4.99524	3.70245	4.28218	4.608	3.96475	3.75504	NA	4.35591	5.66525	4.75518	5.25178	4.40691	3.41209	3.67381	4.32075	3.84132	3.47059	5.03852	4.78034	4.91292
A11	2871	control	4051.77	2958.77	3.60764	3.47111	48	14024if	5D03AD94-4756-4F4C-8593-AB64F40E10F5	5.2668	5.50284	NA	3.04805	5.06958	4.77603	2.81396	3.24718	3.3154	4.92247	4.07269	5.1295	4.67894	4.49871	4.42247	3.73227	3.57425	3.42275	5.5706	2.89546	4.73718	3.70605	4.09715	3.65293	3.83658	3.51261	NA	4.05417	5.73482	5.01648	5.26847	3.34535	3.78504	3.75526	4.45691	3.25043	3.25368	4.71684	4.64456	4.72371
A11	2875	control	4759.38	2856.55	3.67755	3.45584	56	14024if	BDB77E5E-C59C-486B-BEC1-371D826D243B	5.22269	4.69527	NA	3.19691	5.1573	4.95931	2.86996	3.62893	3.37026	5.20778	3.88809	5.25078	4.46387	4.60193	4.10031	3.83757	4.15762	3.47116	5.55397	3.08125	4.80942	3.6437	4.11581	4.15453	3.89195	3.59839	NA	4.17639	5.66245	4.79546	5.2515	3.8712	3.22685	3.72575	4.53746	3.68665	3.76963	4.84856	4.74093	4.99603
A11	2876	control	4520.48	3110.83	3.65518	3.49288	58	14024if	CB24B776-43D7-4B6D-8E55-5F9F1408DEDA	5.13033	5.62341	NA	3.59494	4.80363	4.50058	2.89715	3.27014	3.33107	4.84265	3.92127	4.88204	4.47226	4.52519	4.13174	3.77858	4.24277	3.32519	5.56892	2.27764	4.87107	3.73714	4.02055	3.67504	3.97911	3.41096	2.54094	4.14652	5.74294	4.71843	5.04291	3.35407	3.83022	3.6796	4.33234	3.30498	4.00021	4.67607	4.73875	4.96788
A11	2877	control	6961	3625.62	3.84267	3.55938	60	14024if	D91090AB-8060-48AE-BA00-BA05B9370079	5.18442	4.8827	2.66421	3.27737	4.92715	5.06927	2.81611	3.86085	3.34944	4.69328	4.14549	5.49369	4.36895	4.80619	3.98331	3.85145	4.12916	3.81334	5.60617	3.25674	4.9917	3.63742	4.20467	4.395	3.93909	3.73995	NA	4.5164	5.68165	4.68994	5.50256	4.09573	3.29753	3.76041	4.35021	3.41479	3.39725	4.76074	4.35682	4.7629
A11	2878	control	4236.23	2845.94	3.62698	3.45423	62	14024if	C1603FFF-6995-47DC-A318-3EF5CEC11616	5.06196	5.33404	NA	3.2661	5.26138	4.79356	2.81435	3.3102	3.16839	5.22677	3.94454	5.23531	4.21619	4.57371	4.26445	3.80548	3.85021	2.99143	5.56125	3.34636	4.8989	3.75694	4.30989	3.81061	3.88391	3.66999	2.5276	4.08638	5.66491	5.07812	5.21328	3.5979	3.46297	3.71997	4.53301	3.67367	3.90452	4.80192	4.84274	4.8923
A11	2879	control	5130.19	2784.55	3.71013	3.44476	64	14024if	FB2F05A3-70AE-4D6B-BBF0-D7D0E70CE57B	5.04133	4.81086	2.6002	3.05848	5.22418	5.31771	2.76497	3.79686	3.09437	5.30502	3.87021	5.6298	4.46621	4.56441	3.7978	3.71888	3.86756	2.82465	5.5333	3.23093	4.82816	3.68072	4.27064	4.02417	3.93354	3.84678	NA	4.2292	5.65328	5.01623	5.38588	3.86618	3.54387	3.68217	4.53167	3.55296	3.79608	4.78219	4.88925	4.88405
A11	2880	control	6471.28	3567.63	3.81099	3.55238	66	14024if	A7A892CD-53D5-438E-989F-69BA00E88487	5.02769	4.57215	NA	3.3185	5.13456	5.34446	2.79463	3.69628	3.12486	4.94811	4.10836	5.51642	4.37442	4.41954	3.63158	3.7915	4.02032	3.25445	5.62333	3.41621	4.87225	3.74589	4.36863	4.18194	3.94983	3.77956	2.30732	4.29241	5.7019	4.90123	5.39273	3.85833	3.59845	3.69903	4.43796	3.50965	3.90179	4.90928	4.65585	4.91099
A11	2881	control	7097.58	3991.26	3.85111	3.60111	68	14024if	3FB59321-8EA1-490A-8C4F-1ABDDAB475E3	5.10673	5.2335	NA	3.2623	5.09256	5.44801	2.63755	3.93884	3.3319	4.80795	4.02448	5.56345	4.42651	4.70738	3.87564	3.75366	4.19161	3.6063	5.5831	3.3867	5.17279	3.67893	4.10919	4.28123	3.95176	3.93469	NA	4.3848	5.6441	4.84873	5.27912	4.02251	3.27674	3.66493	4.34264	3.72342	3.75431	4.87215	4.71597	5.00842
A11	2882	control	5211	3070.82	3.71692	3.48726	70	14024if	ACC8D90A-92AB-4259-83EA-6B73790D4D5B	5.06413	5.36139	NA	3.56643	5.03057	4.86423	2.8173	3.46916	3.31904	5.24427	4.1538	5.31115	4.49582	4.41107	3.75462	3.61084	3.99537	3.21319	5.58082	3.30825	4.69519	3.67608	4.16932	3.83166	3.85252	3.65951	NA	4.33665	5.62982	4.78347	5.08131	3.68469	3.60996	3.71244	4.43848	3.34349	3.66549	4.72904	4.60909	4.79789
A12	382	control	6291.62	3370.21	3.79876	3.52766	41	14027if	E23FF9ED-2BDF-4242-B27C-7F3421D11020	5.24932	5.55629	NA	3.31151	4.98255	4.75556	2.9146	3.52669	3.10162	4.77965	3.98446	5.0928	4.43928	4.6112	4.15651	3.71247	4.43813	3.5781	5.55744	3.58489	5.27956	3.60994	4.1862	4.09388	3.81686	3.97179	NA	4.19598	5.73268	5.10833	5.11943	3.65912	3.87039	3.72466	4.33737	3.7656	3.70978	4.72662	4.81421	4.7198
A12	2673	control	6359.59	3599.54	3.80343	3.55625	27	14027if	17AC1062-BAAA-4722-939F-34489319737A	5.1349	5.58405	NA	2.8095	4.86677	4.33373	2.86168	3.75392	3.51004	4.72905	3.9021	4.78787	4.65832	4.58576	5.03297	3.73105	4.1404	3.20703	5.58356	3.80198	4.64216	3.63564	4.35976	3.73006	3.78313	3.68141	2.34579	4.18287	5.71282	4.9673	5.11885	3.47637	3.2386	3.70089	4.56602	3.33123	4.14111	4.7561	4.72133	5.23434
A12	2674	control	5883.95	3576.11	3.76967	3.55341	43	14027if	88656BAE-5F0C-4F4F-9B7F-DAD63C57E079	5.11264	5.26427	NA	2.75102	4.8361	4.54503	2.83918	3.67469	3.24202	4.81123	3.7956	5.05187	4.15297	4.64182	4.61544	3.79428	4.18533	3.09138	5.57978	3.2799	5.00544	3.60398	4.00724	4.13452	3.77311	3.84918	NA	4.14868	5.73137	5.11052	5.07327	3.76785	3.39849	3.71159	4.48046	3.55736	4.00361	4.69306	4.7153	4.71788
A12	2675	control	3703.91	2802.69	3.56866	3.44758	17	14027if	EA348923-D10C-41E9-9213-6BB065C4823A	5.14231	5.38155	NA	3.12122	4.73057	4.90904	2.92749	3.64283	3.40212	4.79627	4.06345	5.18056	4.39909	4.64632	4.38467	3.75326	4.75832	3.27347	5.5866	3.80429	4.81971	3.55442	4.11432	3.8718	3.6954	3.67946	NA	4.1407	5.72652	4.88428	5.0311	3.41843	3.75225	3.79885	4.52298	3.46027	2.9037	4.67174	4.62442	4.61338
A12	2853	control	7672.39	3874.13	3.88493	3.58817	67	14027if	023DAE2A-4E09-481C-9124-1A8D1F3A32E0	5.26132	4.87153	NA	3.17787	5.07324	4.84467	2.81554	3.71161	3.37829	4.92379	4.35753	5.06274	4.37686	4.85505	4.03219	3.78866	4.0548	3.68933	5.60295	3.29357	5.06323	3.66514	4.04619	4.44893	3.7886	3.80845	NA	4.2432	5.68271	5.13303	5.20253	4.15469	3.79841	3.69861	4.31631	3.73214	2.88824	4.76091	4.62508	4.51299
A12	2854	control	5200.62	3379.15	3.71606	3.52881	37	14027if	3C7A82B0-C7C9-4325-963F-207983FF9E83	5.1036	5.28787	NA	3.23817	5.03312	4.72051	2.85041	3.48647	3.30071	5.10219	3.92263	4.85673	4.49972	4.57069	4.56339	3.69701	4.3105	3.30515	5.57027	3.17941	4.80963	3.68068	3.89824	4.05664	3.74462	3.60448	NA	4.13239	5.72819	4.97306	5.05031	3.75231	3.40111	3.72359	4.58131	3.39495	3.84901	4.71996	4.73527	4.62537
A12	2855	control	8202.42	3923.02	3.91394	3.59362	71	14027if	47BAFE6F-6FA1-44B6-A026-DD780EA64F8F	5.24974	4.79075	NA	3.48134	4.62489	5.09762	2.83293	3.86092	3.34561	4.75434	3.46253	5.61199	4.52946	4.78618	3.37483	3.6513	4.12911	3.41374	5.60642	3.74567	4.93012	3.6661	4.18251	4.52268	3.76557	4.0479	NA	4.21426	5.69414	5.2387	5.09903	4.23075	3.05921	3.64574	4.13564	3.68158	3.04374	4.72097	4.41422	4.65166
A12	2856	control	6084.08	3761.94	3.78419	3.57541	63	14027if	9A2510F5-BFA1-4B12-9149-F660A0DB11D4	5.1602	5.43886	NA	3.48956	5.07726	4.57791	2.87856	3.43667	3.22103	5.12416	3.51503	4.63348	4.40485	4.76312	4.55902	3.73028	4.04664	3.10893	5.58165	3.01559	4.80465	3.62638	3.96228	4.25585	3.69451	3.50561	NA	4.12471	5.7212	5.12532	5.07154	3.92693	3.22638	3.73451	4.28967	3.63518	3.62426	4.70593	4.69949	4.70924
A12	2857	control	6414.83	4040.57	3.80719	3.60644	19	14027if	32B8109B-B800-41DB-B7FF-55857D7191C5	5.02472	5.39094	1.71443	2.96054	4.85387	5.10659	2.79448	3.52673	3.34434	4.9038	4.13026	5.67046	4.41429	4.61138	5.15502	3.66438	4.21305	3.0008	5.5739	2.40541	4.73928	3.46498	3.69248	3.8625	3.63655	3.22431	NA	4.06128	5.64614	4.9347	5.00665	3.57365	3.55512	3.65492	4.37922	3.42518	3.1381	4.58872	4.54062	4.57337
A12	2858	control	8101.56	3776.04	3.90857	3.57704	31	14027if	A71DECC3-B244-46E0-AC89-A99A1C4E1DD3	5.19574	5.24541	NA	2.92031	4.83784	4.62423	3.15057	3.56222	3.2383	5.07369	4.23716	4.76648	4.15447	4.6847	4.36498	3.80463	4.24842	3.30061	5.58672	3.29882	4.84548	3.6292	4.13561	4.30801	3.9653	3.75644	2.38098	4.21973	5.68797	5.0403	5.20013	4.05205	3.44297	3.72748	4.52614	3.36848	2.59812	4.78023	4.24341	4.83133
A12	2859	control	8272.02	4819.17	3.91761	3.68297	15	14027if	1D1A4027-54C0-422E-9DC2-6120A0A5D7C5	5.06105	5.38137	NA	3.53614	4.76813	4.69414	3.00684	3.7556	3.6931	4.93343	3.6835	5.36235	4.56751	4.71514	3.76525	3.58886	4.39272	3.8039	5.55527	3.51129	4.98364	3.56124	4.17453	4.31037	3.6354	3.72529	NA	4.29761	5.57448	5.33788	5.17486	3.99378	2.9588	3.55141	4.35107	3.75353	2.9515	4.46316	4.40555	4.41555
A12	2860	control	7493.23	3616.33	3.87467	3.55827	45	14027if	446438E6-FF02-457F-BF70-C6246440D649	3.99617	5.49776	NA	3.38218	4.93614	4.73989	2.87218	3.68485	3.44015	5.26468	4.08432	4.99389	4.55229	4.90726	4.96824	3.78743	4.4738	2.19089	5.58532	3.57758	4.96151	3.59438	4.03916	4.11472	3.63258	3.80001	NA	4.06526	5.7108	4.83297	4.91325	3.78381	3.3607	3.71336	4.42165	3.53589	3.99881	4.64905	4.64017	4.49445
A12	2861	control	7557.98	4379.86	3.87841	3.64146	53	14027if	550A6A0F-445D-4B9F-B67E-9E818E0B242B	5.10234	5.29725	NA	3.38702	4.55094	4.83954	2.93566	3.56397	3.34025	4.85427	3.70058	5.53324	4.36977	4.77176	4.13804	3.69638	4.12316	3.3476	5.55671	3.39549	4.88394	3.55426	4.16315	4.28296	3.56771	3.84973	NA	4.27551	5.65431	5.34839	5.166	3.89058	3.35581	3.65695	4.44672	3.69043	3.09945	4.44008	4.47203	4.42233
A12	2862	control	7617.11	3677.32	3.88179	3.56553	69	14027if	D2B7E272-EEB0-45C3-A9B0-6D523DDE7432	5.2244	4.86367	2.79995	3.38467	4.56911	5.30031	2.7953	3.546	3.14135	4.77271	3.89729	5.55848	4.35723	4.7578	3.53306	3.698	4.12601	3.58367	5.61183	4.08215	4.87729	3.66651	4.35765	4.5416	3.6773	3.9195	NA	4.33582	5.7035	4.98648	5.21801	4.21194	3.44835	3.70143	4.23538	3.57513	3.41795	4.77591	4.54417	4.54335
A12	2863	control	7358.64	4295.87	3.8668	3.63305	59	14027if	E508231D-6CD2-400F-9683-9B709232DA2C	5.09389	5.25552	NA	3.51071	4.68595	5.30191	2.85587	3.97038	3.23765	4.92002	4.01758	5.49841	4.43773	4.76376	4.27066	3.70425	4.10113	3.18542	5.56597	2.38276	4.84584	3.55669	3.8276	4.12832	3.75166	3.70725	NA	4.229	5.66592	4.963	5.19878	3.84915	2.97572	3.65256	4.28074	3.51416	3.094	4.48074	4.43588	4.7175
A12	2864	control	7909.42	3794.68	3.89814	3.57918	9	14027if	DEF88094-50F6-45A6-BD47-4B1DD8ECD759	5.08468	5.28955	NA	3.31309	4.81291	4.51745	2.82895	3.48773	3.51812	4.89165	4.07414	4.62689	4.16586	4.72757	4.63408	3.60124	4.0656	3.17727	5.57734	3.56194	4.79561	3.59032	4.10934	4.30615	3.86718	3.84284	NA	4.27367	5.54975	4.9328	5.09443	3.98783	3.44	3.62055	4.54411	3.97529	NA	4.36153	4.3681	4.66149
A12	2865	control	8012.05	3886.36	3.90374	3.58954	29	14027if	770A0756-D859-4227-99D4-C5533DFD4A90	5.17737	5.36409	NA	3.54063	4.90813	4.59912	2.96908	3.63795	3.47672	5.06686	4.10083	4.62963	4.33996	4.884	4.33473	4.08589	4.56326	3.85638	5.59487	3.18264	4.94787	3.56623	4.07631	4.39302	3.81643	3.69059	NA	4.24445	5.68484	4.7946	5.2706	4.07645	3.36018	3.72608	4.13864	3.29885	2.87112	4.6517	4.14066	4.49608
A12	2866	control	7779.84	4017.25	3.89097	3.60393	21	14027if	EBAE8899-B73A-4DE0-9D22-B2D88CB796A2	5.11983	5.30696	2.9207	3.06619	4.82857	4.82395	2.81482	3.68981	3.55759	4.824	4.03786	5.07394	4.3241	4.68134	4.75848	3.68265	4.15544	3.63895	5.56862	3.78062	4.92326	3.65867	4.27628	4.2502	3.83805	3.78442	NA	4.28378	5.68474	4.92254	5.09662	4.0188	3.40746	3.62576	4.50647	3.588	2.9494	4.60127	4.52167	4.83069
A12	2867	control	4836.52	3545.83	3.68453	3.54972	61	14027if	39B8F780-B38E-49BF-964B-3C2E7B019FA7	4.84777	5.24155	NA	3.42558	4.97097	5.00325	2.90632	3.69565	3.53186	5.19307	3.73136	5.58988	4.60103	4.59522	4.28254	3.72714	3.99797	3.20068	5.61969	2.98399	4.7748	3.57173	3.92655	3.99965	3.73711	3.75644	NA	4.04846	5.72823	4.82066	5.05453	3.59532	3.3755	3.74075	4.45826	3.53737	3.80752	4.44056	4.68427	4.55416
A12	2868	control	6302.02	3194.3	3.79948	3.50438	23	14027if	BF22FD04-5270-4C7D-AE97-69CFDC86AE8A	4.92681	5.26555	NA	3.12722	4.90862	4.65801	2.87628	3.70065	3.52346	4.96125	3.76048	5.06285	4.51749	4.56515	4.35934	3.69733	4.08056	3.02865	5.57369	2.84208	4.72373	3.66239	3.9064	3.88932	3.81465	3.72454	2.3684	4.17456	5.72389	5.09313	5.18662	3.77625	3.28381	3.73398	4.59314	3.48965	3.97552	4.79204	4.71894	4.77835
A12	2869	control	7039.88	3868.42	3.84756	3.58753	55	14027if	6A3F425D-8A49-4D02-8229-3EA30DEC3F19	5.15236	4.84474	NA	3.12228	5.1909	5.06445	2.83291	3.83148	3.07956	5.5567	3.91402	5.64386	4.35199	4.71135	4.03803	4.00134	4.31553	3.41749	5.57465	3.29191	5.05203	3.56066	4.05192	4.33025	3.77526	3.95018	NA	4.14935	5.66137	5.23552	5.15199	4.07551	3.67076	3.72083	4.40341	3.4957	3.76973	4.89488	4.85144	4.63895
A12	2870	control	6877.69	3513.12	3.83744	3.54569	47	14027if	F2501ED6-016E-49EF-B775-CB2C3ECA191B	5.25495	5.31534	2.86922	3.47802	5.05882	4.92068	2.87353	3.89892	3.3959	5.10943	3.65479	5.17555	4.63846	4.85272	4.63649	3.83176	4.26048	3.52044	5.5622	3.90299	4.88361	3.66614	4.32146	4.48058	3.78113	3.87052	NA	4.30327	5.70942	4.78889	5.1631	4.15735	3.21727	3.73876	4.48672	3.88903	3.99622	4.75158	4.79555	4.74326
A12	2871	control	4143.17	3091.73	3.61733	3.4902	25	14027if	71127BC5-5ED9-4181-B9BA-75A0BB3F84C4	5.05288	5.41047	NA	2.62312	4.66767	4.48591	2.871	3.75705	3.2996	4.96409	3.89343	4.99988	4.80844	4.37582	4.8055	3.7205	3.98422	3.19974	5.58425	3.4573	4.76001	3.53056	4.02736	3.50033	3.79131	3.36221	2.51541	3.99721	5.72921	5.18837	5.07773	3.10563	3.50163	3.72984	4.74677	3.40757	4.13182	4.74606	4.71751	4.80343
A12	2875	control	7959.05	4337.08	3.90086	3.6372	73	14027if	11D520AB-BD01-4B71-891B-FDA974D05B7D	5.1569	4.81123	NA	3.41098	4.98719	5.22231	2.77662	3.79084	3.35627	5.24346	3.80628	5.56683	4.52481	4.72107	4.30093	3.88609	4.07959	3.53522	5.6005	3.53363	5.03451	3.65776	4.21559	4.54878	3.82881	3.79816	NA	4.23129	5.6984	4.64291	5.24903	4.22816	3.44879	3.66541	4.25844	3.77471	3.643	4.66273	4.61281	4.69314
A12	2876	control	3682.09	2932.06	3.56609	3.46717	57	14027if	72975EC9-146E-4210-BE62-4E547A845C33	4.97432	5.59864	NA	3.37985	4.97073	4.42108	2.87745	3.47279	3.14532	5.30491	3.80698	4.54553	4.34871	4.60972	4.83987	3.79942	4.1976	3.35983	5.60039	2.42138	4.79241	3.58755	3.86417	3.93378	3.86218	3.30329	NA	4.01468	5.73276	5.0016	5.06826	3.6552	3.80557	3.74544	4.50411	3.3007	3.94231	4.70425	4.83368	4.83237
A12	2877	control	7642.56	3660.99	3.88324	3.5636	13	14027if	2F5CF927-44B6-4189-80FA-BA481B910421	5.21937	5.23721	2.82663	3.38539	4.67489	4.77221	2.86341	3.60176	3.21643	4.78737	4.21532	5.00608	4.22949	4.80982	3.9009	3.908	3.98046	3.84138	5.56845	3.52994	5.09458	3.62808	4.15312	4.43972	3.74966	3.77491	NA	4.30627	5.68508	4.85042	5.30947	4.07266	3.51885	3.66121	4.37162	3.87772	3.23039	4.78067	4.70457	4.54424
A12	2878	control	5805.67	3817.85	3.76385	3.58182	65	14027if	C8C146D6-FDAF-4C5F-9CDD-27A6848E983B	5.19273	5.61349	2.87275	3.37483	4.92678	4.84544	2.84606	3.6887	3.54227	5.12574	4.11832	5.24339	4.46017	4.79553	4.79967	3.85586	4.08817	3.26489	5.60088	3.74864	4.87926	3.63601	4.37087	4.11189	3.64784	3.71016	NA	4.22689	5.6944	5.00564	5.03129	3.7354	3.54384	3.68128	4.37021	3.45668	3.47387	4.61167	4.54838	4.54147
A12	2879	control	7290.89	3494.4	3.86278	3.54337	35	14027if	50D5EB89-992C-40CB-885D-930CC31E9AC8	5.1822	5.43032	2.6882	3.01846	4.9978	4.71022	2.84317	3.52457	3.58207	5.04202	4.21051	4.69809	4.45642	4.82723	4.60305	3.74479	4.26665	3.0579	5.58303	3.08848	4.73716	3.6261	4.07946	4.23963	3.84929	3.73828	NA	4.24499	5.72718	4.96862	5.20832	3.97118	3.63502	3.71717	4.538	3.25785	2.6659	4.6643	4.56228	4.63065
A12	2880	control	6591.22	3212.72	3.81897	3.50687	7	14027if	45A93AAA-C10C-47F0-9A51-20F8C61DEF40	5.17576	5.13006	NA	3.59647	4.7509	4.53274	NA	3.66549	3.24914	4.94723	3.68892	4.80405	4.33615	4.56861	4.6119	3.74982	4.21363	3.47266	5.57441	3.89479	4.97269	3.65727	4.28321	4.44008	3.92366	3.75883	NA	4.21552	5.58177	5.04431	5.28896	4.09033	3.01373	3.59207	4.57647	3.58422	NA	4.41984	4.58308	4.74323
A12	2881	control	6915.95	3734.25	3.83985	3.5722	51	14027if	2B4B1060-4526-408A-A06D-B82B35DE1195	5.18875	5.40913	2.71639	3.28828	4.87003	4.88848	2.79452	3.72015	3.34742	4.9265	4.16846	5.23194	4.28139	4.88408	4.70011	3.76225	4.30229	3.59364	5.56548	3.24208	5.00849	3.52183	4.02369	4.27546	3.91897	3.91056	NA	4.26831	5.65052	4.74601	5.53881	3.87521	3.45045	3.67673	4.44788	3.57986	2.75599	4.43574	4.52913	4.83419
A12	2882	control	7845.11	3864.34	3.8946	3.58708	11	14027if	A922215E-0251-4F4C-8BF9-64162FA7B3E4	5.09631	4.97976	NA	3.71714	4.68067	5.14739	2.89579	3.66149	3.21902	5.10144	3.78901	5.67595	4.45773	4.55039	3.42698	3.4915	4.08204	3.40854	5.60081	3.90318	5.00805	3.61447	4.32665	4.48325	3.74061	3.82267	NA	4.31908	5.6183	4.83542	5.16792	4.12834	3.14014	3.64881	4.36815	3.72802	2.78066	4.60904	4.5535	4.58752
A13	382	control	5114.05	3364.03	3.70876	3.52686	65	14029if	C4C68B7B-1403-430F-8F10-590EC6FB74CF	5.18167	5.2089	NA	3.21967	4.8494	5.42416	2.82476	3.68072	2.6408	5.34828	3.69018	5.61985	4.34294	4.32482	4.30001	3.67975	4.28323	3.38376	5.57684	3.26405	4.81962	3.71033	4.08984	3.76577	3.77073	3.74543	2.35229	4.13223	5.65835	4.93988	5.1472	3.78656	3.78246	3.62616	4.37711	3.43816	3.66236	4.80393	4.5818	4.6714
A13	2673	control	5965.45	3388.12	3.77564	3.52996	69	14029if	ECBEEFB5-15F9-4427-BF2F-D0F05D02D0B8	5.13173	5.18589	NA	2.96806	5.05255	5.07237	2.97051	3.50666	2.88277	5.29628	3.80025	5.38496	4.35766	4.37453	3.92423	3.80591	4.21262	3.10214	5.61481	3.73283	4.57646	3.86174	4.27808	3.62628	3.87227	3.86077	2.54096	3.97807	5.72278	5.12628	4.97671	3.68987	3.38443	3.79536	4.58139	3.45537	3.92053	5.01601	4.73809	5.17214
A13	2674	control	5417.97	3637.85	3.73384	3.56084	28	14029if	6E43EBC4-B51A-4521-96CB-542E59EC0B6E	5.10581	5.07383	NA	2.95978	4.98023	5.39978	2.85916	3.81784	2.93719	4.99186	3.51893	5.61831	4.20744	4.44783	4.41998	3.68244	3.76493	3.05161	5.5318	2.57596	4.42746	3.62546	3.91299	4.28041	3.78109	3.7952	2.59129	4.04374	5.64564	5.14832	5.21702	4.0838	3.27282	3.70788	4.53202	3.76787	3.91225	4.70127	4.62464	4.77384
A13	2675	control	6790.17	4253.75	3.83188	3.62877	18	14029if	55CDA032-A2E0-42DA-A825-413CA341BB8B	5.04849	5.00633	NA	3.13593	5.10717	5.42005	2.98036	3.79203	3.11183	4.6563	3.90682	5.55738	4.4018	4.46644	3.58294	3.71795	4.35301	3.31554	5.61172	3.79683	4.77843	3.74967	4.37702	4.30141	3.62726	3.71366	2.54092	4.14684	5.71432	4.95105	5.09544	4.03451	3.92521	3.7002	4.38327	3.67855	3.51711	4.90274	4.74507	4.69969
A13	2853	control	6638.42	4382.17	3.82206	3.64169	8	14029if	582F9EC2-AF1E-4B01-B9BD-934CBFC8659B	5.08031	4.89236	NA	3.33614	5.01864	5.42829	NA	3.87357	3.15487	5.14413	4.00655	5.64602	4.32388	4.551	4.01678	3.59981	4.07515	3.41225	5.5866	2.77211	4.66372	3.58361	3.71962	4.39819	3.59821	3.67047	2.62111	4.07067	5.65112	4.99616	4.9837	4.21308	3.79675	3.66118	4.40849	3.60615	2.9018	4.71062	4.51229	4.45573
A13	2854	control	4456.3	3605.57	3.64897	3.55697	63	14029if	19D1DC95-CE43-4ADD-AA8A-BB60A8BA705A	4.901	4.94049	NA	3.29073	4.72991	5.62126	2.87885	3.58435	2.9731	5.21081	3.49101	5.66262	4.53172	4.2432	4.12741	3.64857	3.82106	3.02011	5.60167	2.74475	4.56672	3.74218	3.82074	3.85826	3.74273	3.48963	2.3742	3.91744	5.63711	4.87271	5.0196	3.80337	2.76989	3.58672	4.43585	3.48929	3.86352	4.89208	4.58183	4.65333
A13	2856	control	4414.41	2936	3.64487	3.46776	60	14029if	F02BC06F-4847-44E8-9E80-5BF09D515D37	5.12565	5.16492	NA	3.29582	4.98808	4.61465	2.72953	3.26606	3.14087	5.1707	3.79119	4.73883	4.34869	4.64391	4.53401	3.56138	4.006	3.04438	5.57777	2.55967	4.42694	3.6764	3.86255	3.99136	3.78778	3.47923	2.46291	4.14137	5.58296	5.18362	5.16406	3.80391	2.73449	3.57492	4.53676	3.51062	3.44719	4.74583	4.65721	5.00426
A13	2857	control	5072.64	3472.36	3.70523	3.54062	58	14029if	59D1B19B-B4B1-4258-811C-0E07198E7CBF	5.08878	5.31884	2.06694	3.04994	4.8063	5.72534	2.82522	3.80505	3.03719	5.10641	4.01012	5.7472	4.66589	4.63172	4.72638	3.59031	4.17349	2.92162	5.57196	NA	4.55609	3.58449	3.73142	4.12343	3.73322	3.35598	2.39737	4.17662	5.53435	4.8813	5.15168	3.88135	3.49028	3.54883	4.4664	3.41495	3.14473	4.76213	4.54072	4.75995
A13	2858	control	4794.88	3028.16	3.68078	3.48118	56	14029if	CD35D6E1-64BE-41FC-A094-1F76E95B2FDC	5.18365	5.16052	NA	3.10209	4.90083	5.20236	3.08239	3.38265	3.08996	4.95849	3.5885	5.32632	4.17483	4.47356	3.74529	3.71963	4.38048	3.15189	5.62407	4.02717	4.76536	3.70467	4.30922	4.02434	3.9325	3.72366	2.53461	4.14556	5.58689	5.20727	5.07502	3.9756	3.16928	3.57145	4.66815	3.69412	3.55294	4.85603	4.76027	4.99481
A13	2859	control	3805.48	2719.78	3.58041	3.43453	54	14029if	15BEF715-25FE-4F11-BB67-D32A7A75E579	5.16698	5.2426	NA	3.56794	4.8915	5.50646	2.82553	3.84653	3.36419	5.41218	3.785	5.59317	4.34624	4.67185	4.27191	3.55134	4.40215	3.5267	5.5767	2.96401	4.76415	3.6291	4.01349	4.12075	3.81928	3.73263	2.44541	4.3381	5.52959	5.29156	5.33564	3.97585	2.99064	3.59619	4.78088	3.79243	3.68254	4.99739	4.72398	4.80306
A13	2860	control	10559.7	6985.87	4.02365	3.84422	85	14029if	ADDA590F-2323-4E2F-A42B-AFE70FA9AF5D	4.45155	5.26046	2.33213	3.53478	4.83349	4.66925	2.48664	3.72832	3.53467	4.85198	3.81454	5.15073	4.56534	4.59882	4.46798	3.70643	4.22179	2.81107	5.54007	2.89472	4.81004	3.62339	3.68091	4.20946	3.53937	3.6087	2.69379	4.01572	5.70888	4.57354	4.88855	4.10435	3.12458	3.83725	4.36186	3.71429	3.19766	4.61425	3.94831	4.67905
A13	2861	control	4409.83	2773.72	3.64442	3.44306	36	14029if	B4366685-15D3-4D1D-96CF-03D4F4F44D0E	5.14157	5.35816	NA	3.64732	5.11631	5.06811	3.02325	3.66297	3.25533	4.58951	3.84391	5.13837	4.30516	4.83868	4.74192	3.82934	4.46086	3.68	5.55222	3.02662	4.78118	3.89597	4.05979	4.38126	3.75822	3.69511	2.36448	4.37212	5.64248	5.29623	5.27691	4.23358	3.20046	3.61427	4.66311	3.69253	3.71338	5.00757	4.76501	4.83548
A13	2862	control	6630.62	3132.08	3.82155	3.49583	10	14029if	B53F27D9-D752-4340-98C8-6E94B5BDB067	5.17132	4.90296	NA	3.54326	5.18176	4.73606	NA	3.5329	2.83067	5.35406	3.69568	4.93236	4.31745	4.57281	3.86611	3.70607	3.86994	3.70818	5.59878	3.48399	4.6664	3.85061	4.1095	4.4487	3.8764	3.68098	2.27322	4.3168	5.78418	4.95004	5.37883	4.14904	3.27166	3.77339	4.39511	3.70643	3.05085	4.78096	4.78433	4.63853
A13	2863	control	6522.09	4299.37	3.81439	3.63341	12	14029if	066C0C68-534E-4569-8181-01B3BD7F7A9F	5.01959	5.11892	NA	3.53387	4.80781	5.34369	2.8506	3.80708	2.99968	4.92094	3.7476	5.54459	4.29403	4.6208	3.5147	3.62005	3.93924	3.37282	5.58017	2.18143	4.81467	3.66019	3.86883	4.29238	3.77356	3.6852	2.45805	4.23505	5.66599	4.74228	5.18021	4.08334	2.96339	3.71864	4.27456	3.60143	3.25795	4.87007	4.0607	4.83977
A13	2864	control	6934.38	4333.44	3.84101	3.63683	46	14029if	6D59132C-535D-4DC2-BEC9-74213AACA824	4.94034	5.1447	1.93692	3.02618	4.98658	5.4632	3.02961	3.66947	2.88879	4.99211	3.61429	5.67659	4.31121	4.47546	3.92038	3.65786	3.96832	3.16483	5.52367	3.76981	4.69548	3.60443	4.31063	4.19737	3.8382	3.7603	NA	4.15331	5.67013	4.87111	5.15806	3.97306	3.43278	3.70214	4.38235	3.74262	3.61933	4.87871	4.66405	4.83096
A13	2865	control	3677.8	2240.04	3.56559	3.35026	34	14029if	496033EB-BF8B-4BF8-BC50-D1D1830A4E91	5.25439	5.20383	NA	3.42972	5.11456	5.39592	2.9466	3.74117	3.12843	4.82579	4.01348	5.4089	4.35675	4.90267	4.37433	3.93542	4.63877	4.09402	5.54294	2.74331	4.80682	3.85192	4.03143	4.45582	3.97355	3.82352	2.3365	4.33955	5.63437	5.06173	5.36105	4.20805	3.39991	3.61257	4.53797	3.75751	3.71759	5.08265	4.70134	4.85555
A13	2866	control	4043.97	2541.31	3.60681	3.40506	32	14029if	EDEA5E0C-FA7E-4C8C-A3A5-7267FD141F02	5.20421	5.35591	NA	3.24143	5.06827	5.03784	3.03127	3.86203	3.1642	5.11826	3.83979	5.22001	4.49315	4.85199	4.75097	3.5889	4.17097	3.90954	5.52348	3.99232	4.92221	3.79139	4.36617	4.54956	3.9846	3.83144	2.43502	4.39558	5.58297	5.11978	5.22608	4.28665	3.30294	3.57276	4.66857	3.71465	3.61166	5.01084	4.7469	5.15947
A13	2867	control	5749.91	3689.23	3.75966	3.56694	24	14029if	0F3A1EE1-89D8-4EDB-8E69-B12BFFA3A741	5.06531	5.15973	NA	3.44405	4.98224	5.19574	2.86718	3.93992	3.03131	5.23195	3.35605	5.59149	4.59126	4.5242	4.01392	3.68799	3.80904	3.10054	5.55089	3.14275	4.63909	3.86635	3.82763	4.28113	3.83741	3.71392	2.53322	4.11961	5.66358	4.9108	5.2645	4.11814	3.01182	3.73205	4.51103	3.79252	3.60316	4.73697	4.75611	4.72634
A13	2868	control	5148.5	3744.52	3.71168	3.5734	14	14029if	406FBFD4-6876-4329-9215-B0AB1A6481BD	5.07435	5.12492	NA	3.3394	4.91797	5.2296	2.70739	3.77089	2.94704	5.00951	3.37497	5.52876	4.47201	4.51848	3.97302	3.6402	3.87084	3.16029	5.59661	NA	4.67755	3.72469	3.78807	4.31628	3.73586	3.68325	2.49501	4.20065	5.70375	4.85359	5.27128	4.12342	3.26891	3.70544	4.34536	3.61491	3.56513	4.79315	4.40003	4.66119
A13	2869	control	5995.94	4301.07	3.77786	3.63358	48	14029if	6A0E5407-BA90-4558-87B3-1D1C1F4127AE	5.01616	4.9003	NA	3.07863	4.86356	5.58003	2.8601	3.84976	3.05765	5.16939	3.50291	5.61701	4.33419	4.46732	4.01049	3.9954	4.14493	3.29035	5.52535	3.23195	4.74835	3.66593	3.9735	4.12758	3.88106	3.87365	2.27007	4.07558	5.65916	5.1491	5.08476	4.04787	3.30371	3.65545	4.66171	3.61772	3.60678	4.98577	4.57951	4.89307
A13	2870	control	6425.56	3899.79	3.80791	3.59104	71	14029if	0C560813-68BE-4B70-B19F-80A524EC5FD4	5.14565	5.12238	3.13115	3.35796	5.05732	5.24217	2.93245	3.81329	2.95088	5.16152	3.73265	5.45541	4.70861	4.5812	4.43912	3.8786	4.24653	3.25652	5.61807	3.69004	4.66281	3.75257	4.17593	4.21292	3.92181	3.75727	2.42465	4.22451	5.69271	4.82188	5.0656	3.94958	3.20904	3.77473	4.60326	3.76255	3.46186	5.11314	4.75852	5.00549
A13	2871	control	5305.03	3542.12	3.72469	3.54926	44	14029if	4D9C2B60-CADD-4CD9-AC9F-8B5C0E2D5E10	5.08618	5.23518	2.5645	2.97272	5.02392	5.19269	2.96723	3.61053	3.27334	4.39787	3.75374	5.53379	4.74484	4.48241	4.2082	3.72548	4.03988	3.4171	5.55468	3.64147	5.0081	3.60821	4.33158	4.13873	3.752	3.56378	2.47119	4.31663	5.6466	5.17772	5.29199	3.93487	3.41776	3.63852	4.55176	3.47957	3.71337	4.51415	4.73677	4.63175
A13	2875	control	5456.42	3905.78	3.73691	3.59171	30	14029if	365909C6-B9DA-462B-82E9-763DBAC53B2A	5.07354	4.89981	NA	3.00473	5.02482	5.38308	2.74616	3.67541	3.09125	4.95392	3.70459	5.63047	4.37182	4.50984	4.14597	3.93243	4.07019	3.31015	5.51944	3.40753	4.90123	3.74802	4.10397	4.17915	3.9129	3.73072	2.66231	4.2677	5.67481	4.94331	5.26152	4.00211	3.3986	3.67571	4.50535	3.79043	3.65005	5.06735	4.67026	5.02785
A13	2876	control	5527.77	3568.76	3.74255	3.55252	26	14029if	96378534-ED85-46CC-A77B-F58FD092986F	5.10639	5.48565	NA	3.45622	5.0469	4.84984	2.86549	3.72697	3.05673	4.7473	3.6112	5.12181	4.2866	4.56905	4.34288	3.6287	4.3629	3.3101	5.56269	2.39586	4.56361	3.74405	3.90114	4.22643	4.0637	3.63266	2.68827	3.9604	5.68457	5.06277	5.13303	4.00252	3.5533	3.72039	4.5975	3.57238	3.80146	5.00573	4.70967	4.93774
A13	2877	control	5048.16	3482.06	3.70313	3.54184	67	14029if	DF233ACB-01FA-4F0E-A268-505A98A94E24	5.18721	5.06061	NA	3.1511	4.97492	4.98284	2.99015	3.69853	2.82272	5.23854	3.81021	5.25587	4.305	4.63971	3.83723	3.91729	3.91969	3.60522	5.61268	2.37358	4.96641	3.8961	3.95738	4.16827	3.76549	3.72782	2.23678	4.25956	5.69913	4.95844	5.31483	4.00125	3.129	3.68634	4.44861	3.61119	3.91923	4.98001	4.66034	4.76883
A13	2878	control	7625.83	4888.22	3.88229	3.68915	83	14029if	F7F2DE98-3A4D-427E-8C5C-33883D25F31D	5.15604	5.36934	NA	3.47581	4.99086	4.68836	2.26785	3.47174	3.21422	4.83597	3.18674	5.00621	4.12271	4.6331	4.39586	3.80561	3.99637	3.26912	5.602	3.92333	4.74638	3.68965	4.00614	4.28965	3.70133	3.79102	2.39895	3.98376	5.78123	4.96136	4.98688	4.07113	3.20724	3.82701	4.25564	3.74772	3.03386	4.47481	4.27113	4.65855
A13	2879	control	6645.33	3367.25	3.82252	3.52727	22	14029if	83A0EC26-B9A1-4216-B90B-0CE262FE69E4	5.18176	5.10837	3.05437	3.11985	5.28581	4.81702	2.93563	3.69993	3.06772	4.58478	3.54205	4.9899	4.45502	4.71018	4.3555	3.76604	4.09957	3.24987	5.57824	2.77198	4.66477	3.83762	4.11635	4.3416	3.93086	3.76487	2.43918	4.36773	5.73704	5.00733	5.48289	4.21477	3.34215	3.77394	4.56675	3.58231	3.42101	4.83551	4.81523	4.84612
A13	2880	control	6200.55	4389.17	3.79243	3.64238	20	14029if	78ACD3E6-E94D-4B68-BF33-A6555E53A321	5.0146	4.89212	2.60337	3.39042	4.9464	5.20652	2.843	3.77827	2.87791	4.76332	3.48041	5.5117	4.32678	4.47334	4.07673	3.759	3.96811	3.32055	5.60149	3.39283	4.63592	3.667	4.43991	4.30763	3.80781	3.69601	2.54751	4.19047	5.67073	4.90882	5.33384	4.00751	3.2796	3.67803	4.44908	3.51722	3.65851	4.69907	4.54042	4.72509
A13	2881	control	7438.77	4636.79	3.8715	3.66622	16	14029if	A87DC0FB-8D0E-487C-BDB8-1AE1B7B2404C	5.03117	5.23372	3.18455	3.25403	4.97955	5.266	2.61971	3.98298	3.31603	5.17915	3.54354	5.65086	4.50845	4.64062	4.28854	3.7018	4.10122	3.58316	5.58203	3.24638	4.9675	3.5996	3.81276	4.24326	3.75159	3.77576	2.35837	4.15888	5.66323	4.84312	5.0166	4.11417	2.97669	3.65559	4.38031	3.69456	3.43941	4.73514	4.53416	4.83008
A13	2882	control	4691.09	3721.14	3.67127	3.57068	6	14029if	DBE3624F-6904-435B-B562-763910AD9BE6	5.06911	5.04277	NA	3.6603	5.03587	5.01721	NA	3.52632	3.22691	4.94063	3.36878	5.39548	4.47183	4.40056	3.47279	3.67956	4.09828	3.5051	5.61261	4.02836	4.83651	3.61854	4.44763	4.28825	3.66709	3.51332	2.33423	4.23247	5.72654	4.74257	5.08168	3.99148	3.05589	3.70415	4.28006	3.69452	2.53854	4.67836	4.59236	4.74418
A14	382	control	7237.58	3695.83	3.85959	3.56771	72	14047if	37AAFC25-26C9-4055-84C8-1F410FBCF11F	5.25593	5.21794	NA	3.16638	5.00459	5.03539	2.86165	3.77433	2.99409	4.98846	3.96601	5.37754	4.46455	4.47529	4.31679	3.66556	4.13986	3.4269	5.59262	3.39557	5.02633	3.68523	4.08182	4.00002	3.8438	3.72322	NA	4.2919	5.65654	5.07991	5.24534	3.57118	3.40512	3.66763	4.41169	3.18959	3.14096	4.501	4.63761	4.90947
A14	2673	control	7251.64	3654.19	3.86044	3.56279	74	14047if	78B12ECE-9AAD-4433-A17A-100D3E07250F	4.99083	5.01015	NA	2.78886	4.90679	5.23818	2.80414	3.77472	3.21166	4.90839	3.56333	5.58768	4.54253	4.48269	4.27484	3.64897	3.81077	2.78084	5.59834	3.4695	4.75878	3.77112	4.17546	3.98649	3.79084	3.78848	NA	4.26552	5.67848	4.92236	5.36303	3.74407	2.8027	3.69281	4.40727	3.33619	2.97232	4.71767	4.69966	5.24335
A14	2674	control	7093.64	3406.79	3.85087	3.53234	68	14047if	50B7F3A0-C3A7-4E3D-A55A-06643DAA7FC5	5.15646	5.1662	NA	2.78169	4.86036	5.07384	2.7937	3.75062	3.3559	5.03908	3.96024	5.29736	4.29909	4.7138	4.77755	3.75854	4.30961	2.88236	5.60837	2.47355	4.72451	3.76232	3.98196	4.30158	3.92902	3.704	2.37768	4.34019	5.69068	5.10815	5.35109	4.05276	3.25754	3.70089	4.58513	3.28203	NA	4.93815	4.40096	4.92015
A14	2675	control	6855.27	3749.34	3.83602	3.57396	70	14047if	F3D2270E-A4EB-418D-A539-B62D50D4D9DE	4.96831	5.05212	NA	3.13526	5.06698	5.04166	2.88921	4.00311	3.34267	5.00848	4.47815	5.3588	4.53686	4.55715	3.87612	3.70978	4.69266	3.3972	5.59482	3.50631	4.77113	3.70645	4.23653	3.99707	3.77262	3.69061	NA	4.27232	5.66009	4.84874	5.17972	3.74693	4.1609	3.67876	4.45855	3.28608	3.77535	4.67377	4.67185	4.82195
A14	2853	control	7479.83	3127.17	3.87389	3.49515	8	14047if	243F2159-8361-48E8-9360-0BDCE6225A75	5.32154	4.5723	NA	3.33973	4.89484	5.31558	NA	3.80869	3.35919	5.04753	4.44907	5.50147	4.35467	4.73337	4.4611	3.70433	4.28292	3.85792	5.58162	3.46519	4.85131	3.50339	3.63267	4.3515	3.91468	4.10235	NA	4.10914	5.68576	5.01224	4.66177	4.04917	3.64427	3.75105	4.31214	4.3063	NA	4.641	4.34443	4.82476
A14	2854	control	6968.3	3327.59	3.84313	3.52213	10	14047if	82CD6927-27FF-4F72-926D-3668DB3A6939	5.14769	4.89273	2.92232	3.11686	4.95979	5.38341	2.11178	3.79584	3.03594	4.88175	3.91176	5.49249	4.58317	4.5556	4.03941	3.71461	4.47479	3.45268	5.5794	3.60475	4.81888	3.59437	3.72335	4.00588	3.82388	3.93153	NA	4.01765	5.68656	5.02491	4.65016	3.73761	3.27647	3.70168	4.38125	4.24956	3.55114	4.74241	4.86998	4.74158
A14	2855	control	7331.3	2881.71	3.86518	3.45965	12	14047if	FA31F671-FBFC-49FE-B3E1-BDDA28ED4831	5.31375	5.11188	NA	3.71593	4.79593	5.17904	NA	3.78255	3.39933	5.11598	3.81344	5.30166	4.56817	4.83315	4.11964	3.76309	4.44117	3.49155	5.59781	2.79565	4.81893	3.67022	3.55327	4.4451	3.98435	3.99722	NA	4.22144	5.71499	5.19926	4.78827	4.14602	3.11154	3.74571	4.38239	4.22718	NA	4.79308	4.26959	4.89911
A14	2856	control	7473.53	3049.3	3.87353	3.4842	14	14047if	FFE37FEB-9ADF-4CEB-BB40-77D85C75C04C	5.24757	5.26932	NA	3.67633	4.84194	4.94516	NA	3.52114	3.5648	5.11266	3.5391	5.03012	4.39427	4.78029	4.72164	3.80083	4.06239	3.41419	5.59084	3.24262	4.66849	3.62223	3.71061	4.37989	3.96534	3.81242	NA	4.08642	5.70093	5.18938	5.0908	4.03091	2.80078	3.73094	4.46801	4.27994	NA	4.64217	4.37615	5.03132
A14	2857	control	7504.62	3452.03	3.87533	3.53807	16	14047if	9572850A-8437-46A4-8EB5-D9BCD11DC27D	5.16016	5.40327	NA	3.23758	4.79109	5.09183	2.71912	3.51633	3.43886	5.09881	4.16292	5.33377	4.42198	4.84561	5.01119	3.65233	4.42129	3.3	5.58565	2.64023	4.74276	3.58451	3.65623	4.30316	3.90543	3.36764	NA	4.04435	5.68169	4.96378	4.79294	3.98533	3.55378	3.70058	4.36383	4.1354	NA	4.65742	4.31616	4.78247
A14	2858	control	7715.64	3408.43	3.88737	3.53255	18	14047if	1BD72CE7-F82B-48E9-8644-40EC598B7A9E	5.25101	5.27399	NA	3.09612	4.56659	5.20877	2.85272	3.7297	3.52863	5.01626	4.00948	5.46994	4.37331	4.5779	3.07878	3.73656	4.22495	3.43253	5.57942	3.29477	4.71662	3.65219	3.62858	4.4341	3.93865	3.97628	NA	4.10712	5.6882	4.8312	4.80575	4.15658	3.1197	3.72372	4.51599	4.13899	NA	4.81286	4.15955	4.92197
A14	2859	control	7698.42	3961.7	3.8864	3.59788	20	14047if	1660EBD4-D8DD-4C51-9848-C571890C36B3	5.14693	5.32994	NA	3.45186	4.68685	5.07624	2.95521	3.93542	3.8272	5.01479	4.00023	5.38298	4.61147	4.80254	3.92654	3.6587	4.44001	3.69658	5.56554	3.2566	4.8012	3.68115	3.68709	4.38436	3.80033	4.04201	NA	4.06095	5.65338	5.18229	4.77599	4.05803	3.30754	3.68375	4.50016	4.16276	NA	4.8021	4.25462	4.63199
A14	2860	control	7637.36	3440.82	3.88294	3.53666	22	14047if	60968683-62AB-4CF2-95A4-9DD2C9E2ADBF	4.36725	5.18095	NA	3.49604	5.10406	5.13688	2.94219	3.64711	3.31186	5.19905	4.24937	5.34576	4.46041	4.91849	5.31507	3.78889	4.47103	2.578	5.57992	3.57898	4.84929	3.53434	3.75067	4.24627	3.87477	3.95731	NA	4.08567	5.68141	4.71335	4.57492	3.91296	3.25626	3.71293	4.39671	4.23131	NA	4.60381	4.42152	4.61215
A14	2861	control	8039.89	4305.2	3.90525	3.63399	24	14047if	71F8DD82-EEF5-4C90-8481-735A241AF33D	5.12508	5.08235	NA	3.53048	4.93896	4.80659	3.08239	3.65084	3.56622	4.52559	3.82065	5.17445	4.44506	4.79842	4.10423	3.7871	4.20096	3.58855	5.55715	3.35917	4.83928	3.6742	4.11547	4.59409	3.82627	3.70114	NA	4.46785	5.63901	5.30008	5.37501	4.29304	3.43764	3.66609	4.64806	3.79147	NA	4.65794	4.46794	4.58085
A14	2862	control	7865.95	3965.61	3.89575	3.59831	26	14047if	81E06468-A939-4821-A2A4-E9D80FCADD22	5.14935	5.10122	NA	3.36519	4.95923	5.13467	2.99229	3.96053	3.58533	5.09597	3.9014	5.47017	4.68191	4.57488	3.792	3.63759	4.34004	3.55676	5.57684	3.91106	4.70872	3.77184	4.31062	4.36886	3.7659	3.74467	NA	4.39503	5.66397	5.04193	5.29798	4.19602	3.35128	3.72507	4.40605	3.40579	3.36328	4.81847	4.78987	4.83683
A14	2863	control	7817	4094.65	3.89304	3.61222	28	14047if	F6822CA2-D94D-4489-B72E-1B10FE7812B5	5.08377	4.9099	NA	3.50742	4.84118	5.31629	2.96577	4.14185	3.21116	5.00829	3.99596	5.45589	4.62016	4.74471	3.56435	3.77668	4.19094	3.17429	5.55742	2.96289	4.86774	3.71825	4.09915	4.27734	3.91062	3.65489	NA	4.39887	5.65191	4.96518	5.30016	4.14424	3.03215	3.6769	4.2602	3.38836	3.0497	4.63596	4.56272	4.84147
A14	2864	control	8130.88	4471.91	3.91014	3.65049	30	14047if	D269DE4B-1B64-4FEB-AB6D-BE414F7C8F90	5.04554	4.96135	NA	3.33437	4.93969	5.41564	2.94355	3.77265	3.45495	5.08614	3.88336	5.51028	4.36653	4.5734	3.93276	3.76213	4.10845	3.22185	5.56325	3.56547	4.74753	3.63908	4.27021	4.34069	3.83314	3.72088	NA	4.34711	5.63957	4.80146	5.21163	4.04729	3.56013	3.65796	4.33246	3.31244	NA	4.55003	4.51938	4.66471
A14	2865	control	8063.8	3610.42	3.90654	3.55756	32	14047if	E9A715D1-BF50-4636-9631-35002F2783AB	5.19239	5.19567	NA	3.4527	4.98869	4.7005	3.01433	3.80036	3.4561	4.86486	4.09303	4.9684	4.41827	4.87199	4.34985	3.94985	4.5601	3.84524	5.57398	2.89057	4.87279	3.68142	4.11608	4.48641	4.04152	3.66173	NA	4.37716	5.68655	4.84717	5.33889	4.24953	3.38955	3.7393	4.36573	3.52905	NA	4.80156	4.255	4.84301
A14	2866	control	7723.3	3541.1	3.8878	3.54914	34	14047if	C7466906-D73D-4944-8268-BCF8E0941DC7	5.22369	5.188	NA	3.05059	4.84844	5.01921	3.00309	3.75479	3.5986	5.12334	3.86254	5.20859	4.3891	4.74095	4.28813	3.65998	4.06613	3.73319	5.57705	3.03557	4.94094	3.68131	4.09586	4.52163	3.98464	3.76682	NA	4.41917	5.67925	4.91423	5.41972	4.21458	3.26542	3.70921	4.36352	3.78394	NA	4.66832	4.29891	4.97994
A14	2867	control	8130.61	4301.79	3.91012	3.63365	36	14047if	C3DF3933-EDCD-40BA-98BC-883FCC6F445C	5.08827	4.92356	NA	3.29868	5.1432	5.24561	2.95626	3.85114	3.52028	4.91679	3.38758	5.47726	4.63759	4.58459	3.8367	3.56406	3.97762	3.36191	5.57158	3.62053	4.87172	3.74295	4.15289	4.49733	3.78258	3.7743	NA	4.40241	5.64688	4.89662	5.2876	4.21169	3.09425	3.64649	4.31187	3.94368	3.43187	4.61445	4.86233	4.65306
A14	2868	control	7201.72	3361.65	3.85744	3.52655	38	14047if	6F6233B5-AB55-473F-B54E-17C41E512F24	4.94267	5.01772	NA	3.44858	4.9009	4.8573	2.80509	3.75172	3.48533	4.87901	3.80774	5.19027	4.59263	4.57585	4.14576	3.61158	4.2192	2.90272	5.61147	2.80686	4.65052	3.76943	4.01093	4.18229	3.97165	3.83296	2.42124	4.43561	5.74356	5.03349	5.51174	4.09827	3.43221	3.79557	4.61785	3.6184	3.4199	4.8437	4.77766	4.93627
A14	2869	control	7451.61	3852.8	3.87225	3.58578	40	14047if	F2C2B763-66CC-4228-85F1-FBB338072969	5.15929	5.05225	NA	3.38317	5.09931	5.33752	2.73821	3.99808	3.29232	5.06008	3.96311	5.52881	4.55802	4.68638	4.06871	3.85304	4.48432	3.67276	5.56436	2.87194	4.79927	3.60767	4.14447	4.294	3.91754	3.79605	NA	4.36263	5.65301	5.11626	5.38658	4.11075	3.55494	3.6688	4.3366	3.15928	3.0449	4.73638	4.54959	4.8522
A14	2870	control	7991.08	4221.11	3.90261	3.62543	42	14047if	3E7B7A45-CB3A-4EB2-98B6-E423B3D1D5AE	5.16654	5.17512	2.91996	3.4484	5.01364	5.20352	2.88844	4.19461	3.54083	5.09716	3.80829	5.40321	4.92054	4.72014	4.48891	3.73324	4.31317	3.48815	5.56749	3.30665	4.87292	3.71151	4.22611	4.36821	3.86602	3.71809	NA	4.41812	5.64577	4.7038	5.29593	4.08619	3.40166	3.68142	4.49223	3.57668	3.27677	4.73016	4.76487	4.89525
A14	2871	control	1369.17	1566.43	3.13646	3.19491	44	14047if	C2CBB7EE-6417-4C7A-931C-332CBB41120E	4.11723	4.99677	2.56792	3.15055	4.35612	4.76688	2.94284	NA	2.94595	5.04236	2.97333	4.80884	4.37981	4.29061	NA	3.85877	3.0149	NA	5.63084	NA	4.66693	3.79232	4.24614	NA	3.80112	3.36207	NA	4.26942	5.85396	4.85325	5.1859	NA	3.03243	3.92561	4.66325	3.31488	4.12963	4.41006	3.64983	4.75582
A14	2875	control	7978.69	4074.21	3.90193	3.61004	52	14047if	219126EA-9268-4A1D-B3C6-B9BC49BCC252	5.14859	4.76225	NA	3.39683	4.90801	5.1131	2.82752	3.93416	3.5396	4.89956	3.94385	5.41937	4.70943	4.67384	4.58212	3.76261	4.31477	3.51653	5.57331	2.50649	4.92276	3.65171	4.21357	4.20285	3.95629	3.64038	NA	4.44321	5.64987	4.7002	5.47436	3.93961	3.39339	3.64902	4.44363	3.51973	2.95159	4.584	4.47266	4.91733
A14	2876	control	2628.2	2117.13	3.41966	3.32575	54	14047if	067AD52D-B598-4D24-B7E9-9BA4F0576DAC	4.79099	5.56776	2.80075	3.69052	4.70593	4.44498	2.87546	NA	2.97947	5.02683	3.57964	4.48192	4.13924	4.54106	4.36136	3.78341	4.24185	3.15507	5.65685	NA	4.64191	3.70654	3.98832	3.32762	3.95284	3.32387	NA	4.26366	5.78006	4.75642	4.74259	3.32287	3.45512	3.81396	4.49549	3.4206	3.49609	4.31796	4.69655	4.88078
A14	2877	control	7595	3604.72	3.88053	3.55687	56	14047if	0A57A696-BF69-4CCC-B95B-06DEC20455E5	5.2847	5.03261	2.8758	3.21545	5.01785	4.9579	2.85115	3.72227	3.38707	5.17597	4.10812	5.19431	4.28888	4.82928	4.37942	3.78241	3.99822	3.74273	5.59152	2.43465	4.82375	3.78667	4.12213	4.35099	3.8568	3.6107	NA	4.46054	5.68024	4.78403	5.67903	3.9838	3.23386	3.68565	4.45324	3.44018	2.95301	4.60026	4.50241	4.6292
A14	2878	control	7562.33	3838.78	3.87866	3.58419	58	14047if	092C1E38-5770-40D0-9B32-16D2A16CCAA3	5.19764	5.44143	2.97855	3.3082	5.01396	5.02398	2.85136	3.63063	3.48967	5.08858	4.09244	5.29679	4.41926	4.7708	4.64723	3.71344	4.361	3.49806	5.5877	3.36588	4.77616	3.72576	4.27799	4.44242	3.79151	3.66362	NA	4.39092	5.64612	5.12343	5.4384	4.17239	3.40027	3.64504	4.30559	3.51238	3.11029	4.62441	4.66086	4.66979
A14	2879	control	7370.02	3613.44	3.86747	3.55792	60	14047if	DDFF217A-DC20-4DB8-8380-0045AFB20B7A	5.23388	5.21872	2.95273	3.14467	5.00633	5.3026	2.83751	3.73854	3.86594	5.04534	3.92817	5.47249	4.49473	4.67859	4.46177	3.68702	4.07813	3.17611	5.59759	2.34534	4.60716	3.74366	4.06223	4.47647	3.82729	3.60613	NA	4.44069	5.67357	4.85902	5.54028	4.30994	3.36507	3.68629	4.39884	3.29567	NA	4.71078	4.37479	4.6599
A14	2880	control	7396.56	4353.11	3.86903	3.6388	62	14047if	37499475-3634-4434-B249-0AC23A971974	5.17684	4.86332	NA	3.53943	4.89385	5.305	2.76339	4.0151	3.40405	5.13545	3.93183	5.5091	4.66698	4.58535	4.48013	3.62549	4.1443	3.42268	5.59285	2.97047	4.79832	3.63029	4.16726	4.49224	3.8536	3.66297	NA	4.27613	5.64264	4.82564	5.38246	4.21861	3.40665	3.63804	4.30192	3.43867	NA	4.7131	4.34293	4.70642
A14	2881	control	7883.67	4113.04	3.89673	3.61416	64	14047if	EF4CF997-3CD1-45E2-B23D-5C56704449A3	5.23871	5.44169	NA	3.44144	4.86294	5.10167	2.78246	3.801	3.70885	5.03788	3.94455	5.36894	4.49822	4.84709	4.40302	3.703	4.24146	3.81451	5.57526	2.93408	4.88426	3.68906	4.03472	4.69669	3.97512	3.68503	NA	4.38185	5.65062	4.73043	5.46664	4.41829	3.13017	3.66458	4.30529	3.68026	NA	4.68773	4.31633	4.9047
A14	2882	control	7991.42	4144.16	3.90262	3.61744	66	14047if	5CA1A734-9638-499B-BE29-72DABA74413B	5.17163	5.25297	NA	3.64818	5.00775	5.02764	2.82173	3.72862	3.39172	5.04743	3.89783	5.36514	4.5547	4.56452	3.32938	3.59622	4.09207	3.40025	5.58149	3.81736	4.79768	3.72378	4.34638	4.32639	3.84422	3.62076	NA	4.41685	5.64676	4.77821	5.28184	4.00293	3.3085	3.64031	4.38127	3.55157	2.90445	4.59858	4.63145	4.71019
A15	382	control	6984.59	4347.43	3.84414	3.63823	66	14041if	FC1EFA3F-CC23-4334-8269-E0F96D5D858F	5.09739	4.80948	NA	3.22123	5.10992	4.81639	2.98729	3.64642	3.16916	4.73379	3.89619	5.29298	4.36405	4.70257	2.86677	3.86724	4.11067	3.38017	5.55344	3.20041	5.01471	3.92391	4.19748	4.37266	3.70448	3.80125	NA	4.46814	5.69457	4.92766	5.45026	4.12645	3.63271	3.75431	4.16496	3.72098	3.45296	4.90609	4.62075	4.72682
A15	2673	control	4768.02	3005.6	3.67834	3.47793	22	14041if	2980B03A-6144-4B88-BC08-FAF2C820D33D	5.34207	5.40261	3.0602	2.65938	5.05611	5.37422	NA	3.69093	3.06436	5.09567	3.48465	5.66445	4.45026	4.68294	4.2486	3.69346	3.72783	3.29771	5.55403	3.86824	4.73279	3.76622	4.52242	4.14974	3.69594	3.74557	NA	4.41852	5.6698	4.89094	5.26617	3.90816	2.79017	3.65761	4.51083	3.30118	3.49687	4.65818	4.65528	5.06882
A15	2674	control	3913.31	2963.97	3.59254	3.47187	26	14041if	6462852E-73E1-432A-873C-35122FEE7B9E	5.27728	5.15003	NA	2.58802	5.02199	5.3554	2.88422	3.88407	3.18833	5.16374	3.60913	5.67559	4.42636	4.66232	3.86253	3.75743	3.88475	3.00688	5.55092	3.29672	4.92691	3.85649	4.11792	4.24592	3.72337	3.91272	NA	4.50367	5.64199	5.04851	5.38945	4.06294	2.90475	3.63994	4.43999	3.67708	3.70752	4.97979	4.71068	4.9163
A15	2675	control	6367.81	3406.74	3.80399	3.53234	7	14041if	AFBEF62D-AAE9-4291-86E1-FCFE18A2EFD4	5.20642	5.29954	NA	3.30682	5.26539	4.69238	2.80228	3.7377	3.31649	5.04852	4.11189	4.69656	4.3055	4.68109	4.03304	3.84395	4.82956	3.59723	5.59363	3.80808	4.83911	3.55395	4.27176	4.30149	3.71671	3.69804	NA	4.40696	5.67291	5.01505	5.26456	3.94454	3.65584	3.595	4.46663	3.61806	2.96748	4.21841	4.79204	4.51785
A15	2853	control	8184.92	5466.81	3.91301	3.73773	48	14041if	BBA42369-95BD-4B8B-9844-819C17F9E8AD	5.12308	4.40632	2.09798	3.07947	5.03245	5.27221	2.97186	3.83716	3.51904	5.042	4.40857	5.42681	4.38794	4.66333	3.3019	3.79571	3.88571	3.43508	5.57385	2.90142	5.08146	3.61693	4.24272	4.33641	3.6136	3.73457	NA	4.48495	5.67916	4.94704	5.39093	4.05265	3.72986	3.69667	4.06233	3.44276	3.23512	4.61147	4.59639	4.73772
A15	2855	control	5328.81	3242.83	3.72663	3.51092	18	14041if	B1025F67-593E-4CE3-A17C-BA59980B950E	5.24814	5.0178	NA	3.60715	5.13298	4.73032	2.54815	3.90734	3.3771	5.28474	3.57093	5.49196	4.48858	4.70258	3.67091	3.61736	4.23993	3.4422	5.57105	3.68516	4.67686	3.63087	4.14869	4.14706	3.7151	3.74912	NA	4.34689	5.68706	5.15381	5.2592	3.87485	2.89464	3.6329	4.41637	3.53791	3.46378	4.3902	4.58852	4.69529
A15	2856	control	6769.17	4713.64	3.83054	3.67336	40	14041if	F0B64357-5E49-47FC-A8EC-21ABFAC936F5	5.09201	5.20287	NA	3.60041	5.10087	4.56418	2.96933	3.5137	3.39907	5.19081	3.75607	5.20474	4.17878	4.61428	3.96711	3.67514	3.88489	3.24143	5.59341	3.01586	4.66407	3.88861	4.09736	4.26775	3.54433	3.49769	NA	4.21742	5.6559	5.04669	5.25544	4.09566	2.59601	3.69486	4.20813	3.52892	3.29952	4.60049	4.58963	4.88796
A15	2857	control	6586.98	4225	3.81869	3.62583	38	14041if	BD49EA38-6F5B-476E-822F-3C91C8DEB017	5.12041	5.60816	NA	3.21295	5.05497	4.94802	2.97842	3.66186	3.15495	5.184	3.96807	5.31836	4.46763	4.71287	4.54217	3.66181	4.26985	3.21632	5.60706	2.97439	4.77038	3.6784	3.80271	4.09235	3.66038	3.23428	NA	4.34408	5.56329	4.8985	5.18535	3.99185	3.45149	3.65341	4.31081	3.37123	3.30347	4.67122	4.55131	4.71039
A15	2858	control	7202.59	4430.98	3.85749	3.6465	46	14041if	10CD151C-2AB5-432A-9009-89F2F9A85513	5.10852	5.17988	NA	2.95753	5.116	4.6202	3.36471	3.53242	3.38124	5.19453	3.63385	5.1921	4.06963	4.42153	2.47266	3.71502	4.06929	3.22224	5.55568	3.5387	4.84676	3.75626	4.42404	4.27678	3.7156	3.6865	NA	4.41782	5.71513	4.86589	5.3563	4.08107	3.01892	3.7414	4.36872	3.49702	3.43589	4.68319	4.58596	4.88403
A15	2859	control	7084.91	5352.35	3.85033	3.72854	36	14041if	3B25FA4B-48FB-4143-94CA-AD658D6E3E80	5.1209	5.44615	2.35828	3.44388	4.96559	4.93856	3.10169	3.76026	3.57361	4.94493	3.85728	5.41528	4.54814	4.68039	3.45008	3.48707	4.40372	3.63711	5.52872	3.05283	4.80942	3.73131	4.31788	4.26459	3.53368	3.66635	NA	4.47575	5.51151	5.02901	5.30418	4.0887	3.25283	3.61274	4.21605	3.44473	3.20143	4.8132	4.45728	4.5049
A15	2860	control	6364.97	4361.32	3.8038	3.63962	34	14041if	D3A2C356-5F9B-4C70-BF88-DC120EDAA158	3.95727	5.25944	3.21132	3.29171	5.10523	5.08608	2.94272	3.78689	3.29847	5.19653	3.82932	5.52222	4.45585	4.76412	4.45235	3.61021	4.34167	1.96753	5.58728	3.05215	4.7884	3.61457	4.0975	4.16215	3.46418	3.57881	NA	4.19736	5.67637	4.63728	5.11022	3.98845	3.06975	3.6409	4.23282	3.19186	3.46405	4.43058	4.52769	4.54949
A15	2861	control	3494.67	2851.38	3.54341	3.45506	28	14041if	6541EE04-0F64-4CD5-BEDD-5763190CB2C5	5.32896	5.34858	NA	3.67423	5.15695	4.95133	3.03811	3.58138	3.3326	5.24889	3.96445	5.27503	4.26806	4.77784	4.04074	3.78515	4.27685	3.68811	5.56273	3.52489	4.75606	3.86677	4.24434	4.37395	3.64807	3.74552	NA	4.45651	5.6322	5.34432	5.29606	4.13082	3.23386	3.65901	4.60439	3.74265	3.59109	4.80238	4.70999	4.79935
A15	2862	control	7278.08	4067.07	3.86202	3.60928	9	14041if	A2E3C1BE-7D14-43B5-B916-BB361123C6FF	5.10749	5.06401	NA	3.45352	4.9199	5.41594	2.26813	3.81092	3.33609	5.14985	3.68441	5.57434	4.54345	4.57136	3.65873	3.72384	4.21004	3.51725	5.59163	3.59691	4.77589	3.67806	4.28518	4.28385	3.61916	3.71146	NA	4.54681	5.66471	4.93126	5.40421	3.99136	2.93438	3.58422	4.30494	3.32663	3.19973	4.47811	4.58573	4.55619
A15	2863	control	7569.05	5214.6	3.87904	3.71722	58	14041if	19113D55-39E4-4AEB-BEFA-4D7AC88B5E22	5.00518	5.04322	NA	3.54696	5.03679	5.25334	2.93293	3.99981	3.12718	5.07983	3.74048	5.40103	4.49162	4.67425	3.44765	3.6842	3.97549	3.17557	5.58058	3.05995	4.85521	3.86206	4.20201	4.25626	3.7012	3.77831	NA	4.46947	5.65522	4.91849	5.38077	4.12865	2.76441	3.6694	4.22171	3.58077	3.32707	4.69995	4.46241	4.81014
A15	2864	control	5646.42	4741.95	3.75177	3.67596	77	14041if	7E30558D-5226-400B-B9D8-C6AC52323A3F	5.1028	5.35668	NA	3.41136	4.97266	5.06444	2.80994	3.68819	3.21468	4.46218	3.97549	5.29676	4.31471	4.57603	4.10793	3.48971	3.8895	3.57637	5.60929	3.79969	4.72279	3.73952	4.41024	4.45675	3.67499	3.83112	NA	4.53946	5.63004	4.77844	5.29607	4.23938	3.65019	3.65375	4.35517	3.88027	3.24468	4.73014	4.3449	4.78941
A15	2865	control	7177.81	5028.66	3.85599	3.70145	64	14041if	70A9E78D-9C99-4982-9460-9913E0D9D233	5.05695	4.93842	2.05812	3.31074	5.06582	4.90201	2.91476	3.75698	3.33176	5.22009	3.73534	5.29996	4.38158	4.75698	3.24049	3.8287	4.20351	3.58457	5.58627	3.36318	5.04909	3.83392	4.32711	4.47862	3.68864	3.78843	NA	4.33057	5.64137	4.77447	5.41072	4.23213	3.24931	3.67226	4.02309	3.63097	3.38419	4.75232	4.57367	4.62697
A15	2866	control	5889.64	3391.24	3.77009	3.53036	20	14041if	26625E8C-E1B6-4AF1-93FD-B05FEE3DBC46	5.26246	5.16245	NA	2.85402	5.13601	5.00509	2.51362	3.80575	3.15532	5.34916	3.83349	5.40516	4.29729	4.61277	3.62435	3.63379	3.94867	3.56703	5.57242	3.70928	4.89018	3.59758	4.34409	4.26122	3.75622	3.86656	NA	4.40599	5.64117	4.91459	5.1435	3.92638	2.99362	3.62135	4.3179	3.40103	3.55706	4.42573	4.71479	4.9172
A15	2867	control	4415.66	2838.29	3.645	3.45306	24	14041if	F59BC8A4-943A-4CB3-8FAB-7362DB45F426	5.26303	5.40229	NA	3.70965	5.3108	4.62808	2.24019	3.78249	3.29713	5.31481	3.65935	4.98507	4.60396	4.7634	3.98126	3.62354	3.98816	3.4116	5.57162	3.57108	4.91369	4.00124	4.40783	4.26142	3.78554	3.73433	NA	4.48105	5.66094	4.99931	5.42655	4.10095	3.06526	3.69166	4.57861	3.69391	3.69118	4.74945	4.88775	4.80072
A15	2868	control	7004.31	4018.1	3.84537	3.60402	68	14041if	B40C1165-AF76-4D71-81E1-FCB052FE9C40	5.14064	4.63323	NA	3.23903	5.13148	4.6467	2.95503	3.63497	3.00178	4.92012	3.90267	5.26672	4.51909	4.67391	3.38642	3.72445	3.98925	3.14587	5.57499	3.06952	5.03114	3.96367	4.33091	4.25739	3.73518	3.72114	NA	4.46805	5.70909	4.97772	5.4168	4.13545	3.72651	3.70934	4.38196	3.62257	3.37635	4.90959	4.67647	4.68405
A15	2869	control	7617.44	5111.18	3.88181	3.70852	50	14041if	9921FF41-9C56-4EEE-A9B2-3D42F4F7042E	5.06789	4.99316	2.05797	3.13037	5.08143	5.15063	2.97047	4.01782	3.40566	5.10311	3.74164	5.42795	4.58771	4.61879	3.22765	4.03935	4.37873	3.54395	5.57595	3.33219	4.92832	3.78729	4.26287	4.34698	3.64561	3.85562	NA	4.40276	5.68288	4.97029	5.39325	4.17126	3.38452	3.70671	4.1913	3.61478	3.3366	4.62594	4.53432	4.81895
A15	2870	control	7266.23	3790.12	3.86131	3.57865	72	14041if	1B59E5A8-02D6-481A-B264-1808803278AE	5.23869	4.94036	3.18635	3.44949	5.19566	5.12328	2.95888	3.77038	2.92812	5.06668	4.03899	5.4071	4.52547	4.69146	4.35487	3.87295	4.12031	3.22118	5.60434	3.57121	4.94231	3.76299	4.47192	4.34616	3.7764	3.70916	NA	4.36947	5.66586	4.60345	5.1684	4.15856	3.53673	3.72828	4.31936	3.68251	3.26612	4.63035	4.67781	4.63588
A15	2871	control	7175.2	4547.89	3.85583	3.65781	75	14041if	A2914DA5-A65B-4FAC-AF8A-643B9888A95A	5.12095	5.36159	NA	2.68582	4.85451	5.42566	1.80855	3.62979	3.21044	4.0909	3.35209	5.61989	4.5214	4.55284	3.69889	3.60016	3.68512	3.52587	5.5894	3.40259	4.9537	3.62631	3.93865	4.3193	3.48363	3.44857	NA	4.30055	5.60045	4.94864	5.20324	4.09771	2.94253	3.53689	4.0184	3.45524	3.1626	4.59894	4.27238	4.53762
A15	2875	control	6680.36	3966.99	3.8248	3.59846	14	14041if	39DD5D62-F854-4229-8B67-0D7ECE1BCA0C	5.11789	4.89593	3.34715	3.38843	4.98258	4.95779	2.91592	3.92551	3.46393	5.10819	3.88669	5.52524	4.66098	4.60834	4.29399	3.80859	4.05684	3.51295	5.57822	3.133	4.88816	3.69822	4.12995	4.24999	3.75364	3.67309	NA	4.42629	5.68521	4.72842	5.40437	4.01453	3.04773	3.58404	4.41099	3.65713	3.33634	4.65327	4.53465	4.75648
A15	2876	control	6286.56	4510.57	3.79841	3.65423	42	14041if	30C18ACD-AA8B-4604-A81E-9CB59BA7FE75	5.07714	5.43097	2.21403	3.48382	5.12784	4.75825	2.96836	3.62138	3.22588	5.03099	3.62156	5.25962	4.25477	4.5237	3.58752	3.61614	4.10676	3.27565	5.59699	3.01248	4.90623	3.85235	4.19872	4.18766	3.69709	3.35582	NA	4.34566	5.65087	4.96227	5.32242	4.06162	3.32223	3.72102	4.28917	3.25636	3.40515	4.65249	4.61649	4.82736
A15	2877	control	7716.17	4506.19	3.8874	3.65381	70	14041if	05EB08A5-5A31-45D0-A1B9-DC7450B81D98	5.17116	4.36484	3.10121	3.32823	4.89624	5.31637	2.92898	3.59782	3.04207	4.86806	4.73764	5.41199	4.28164	4.83552	3.25253	3.9783	3.75406	3.46735	5.54862	3.12661	5.04182	3.73211	4.3347	4.50902	3.65746	3.74262	NA	4.39811	5.68834	4.57109	5.38903	4.1493	4.22437	3.66974	4.15746	3.4543	3.15556	4.74755	4.51057	4.4717
A15	2878	control	6991.72	4279.1	3.84458	3.63135	54	14041if	B711D732-CDD0-4974-BD58-F8CF7D8CA54F	5.13234	5.51296	NA	3.39393	5.19577	4.6658	2.92559	3.66548	3.33469	4.95154	4.14057	5.22532	4.28574	4.70513	4.36533	3.82179	4.12783	3.22008	5.60328	3.52972	4.84222	3.92036	4.39581	4.19772	3.58512	3.66705	NA	4.36401	5.70834	5.05851	5.24464	4.04894	3.54686	3.7353	4.32568	3.40086	3.31188	4.64079	4.66425	4.74498
A15	2879	control	7838.84	5117.64	3.89425	3.70907	56	14041if	B6E1728A-8511-40F0-BC13-8D7C623A16EF	5.05107	5.14745	3.38222	3.17048	5.07134	5.2325	2.96795	3.92749	3.49194	5.11607	3.81383	5.4057	4.62088	4.68184	3.81704	3.70963	4.07081	3.09427	5.58036	2.72765	4.8543	3.68132	4.28555	4.33965	3.72446	3.79794	NA	4.43516	5.67659	4.84278	5.44771	4.11511	3.44261	3.70621	4.33733	3.32147	3.40643	4.41673	4.5682	4.73958
A15	2880	control	4968.88	2783.32	3.69626	3.44456	16	14041if	D90FA63F-4282-40C2-9435-C237F2475369	5.28199	4.61096	NA	3.48715	4.89511	4.99234	2.62118	3.77663	2.87234	5.01956	3.91715	5.34031	4.28311	4.65832	3.09616	3.76514	3.69687	3.40651	5.59965	3.18159	4.78897	3.89242	4.12359	4.12793	3.81109	3.79641	NA	4.43556	5.74423	4.93605	5.47234	3.99645	3.38059	3.70331	4.42641	3.45518	3.38758	4.97536	4.61772	4.79473
A15	2881	control	7233.25	5114.33	3.85933	3.70879	44	14041if	0E1E5343-5B6C-4635-8539-D214DFB91270	5.15003	5.20033	3.31303	3.35214	5.0401	4.77612	2.9531	3.89561	3.58878	5.22779	3.76909	5.29003	4.29155	4.5896	4.08872	3.71277	4.02006	3.6479	5.5768	3.22369	4.98136	3.59259	4.25083	4.27903	3.72372	3.804	NA	4.38169	5.67258	4.79511	5.31872	4.03066	3.12873	3.69476	4.34871	3.44231	3.43631	4.44392	4.56638	4.96147
A15	2882	control	7480.36	5409.85	3.87392	3.73319	60	14041if	82739210-2872-44F7-9F3E-578C91B7D320	5.0098	4.98898	NA	3.61258	4.90683	5.35448	2.95123	3.97928	3.54577	4.50156	3.81696	5.50384	4.67891	4.59593	3.20614	3.6512	4.08577	3.30812	5.59759	3.76955	4.96077	3.88226	4.22327	4.38424	3.65055	3.77462	NA	4.44568	5.66883	4.55171	5.34388	4.1245	3.35114	3.67726	4.1659	3.63178	3.12359	4.77426	4.52255	4.80202
A16	382	control	8959	4185.47	3.95226	3.62174	67	14034if	6A201D51-81D7-4CC5-AAEF-2DDBBA7F55C8	5.2041	4.53723	NA	3.20287	5.19997	5.01759	2.82295	3.54374	2.84318	4.83603	3.544	5.36393	4.16637	4.53852	3.43079	3.76266	4.18995	3.61204	5.58096	3.70362	5.11395	3.69926	4.23117	4.30492	3.68532	3.85484	2.09687	4.14793	5.73308	5.02847	5.20225	4.00283	3.37378	3.71566	4.29128	3.72316	3.8207	4.71601	4.75535	4.66206
A16	2673	control	8188.52	4200.92	3.91321	3.62334	71	14034if	265E9739-64B6-4C6B-AFEE-7DF1EFF0C30C	5.24899	4.84658	NA	3.09171	4.9599	4.78093	2.68159	3.68313	2.90204	5.15224	3.18321	5.15608	4.25512	4.48338	4.41055	3.70961	4.1697	3.53666	5.59582	4.08321	4.79967	3.74187	4.40257	4.33313	3.84838	3.70995	2.53897	3.97937	5.69546	5.06028	4.9365	4.18211	3.02808	3.71462	4.60355	3.50429	3.36836	4.7649	4.51883	5.26198
A16	2674	control	7276.47	4846.18	3.86192	3.6854	29	14034if	E98FBDA4-79DB-4F35-8A33-6F072A431419	4.99215	4.88568	1.87409	2.84176	5.09177	4.98654	2.80852	3.76077	2.95652	4.93475	3.34087	5.36944	4.18864	4.43711	4.02916	3.70296	3.98702	3.21237	5.54143	3.22001	4.90574	3.73421	3.92387	4.3053	3.70768	3.76447	2.50622	4.19645	5.64327	5.11795	5.15013	4.15335	3.21747	3.69782	4.48174	3.82729	4.11227	4.862	4.80282	4.79331
A16	2675	control	6899.78	4182.62	3.83884	3.62145	19	14034if	8205FE58-B069-4401-BC70-605C3F3EBB3F	5.086	5.03132	NA	3.26068	4.99937	5.68199	3.05543	4.26606	3.17185	5.09175	3.91242	5.63733	4.5805	4.52852	3.73564	3.68017	4.5402	3.59365	5.5368	4.14586	4.84616	3.55481	4.36262	4.47437	3.73218	3.74393	2.51529	4.12568	5.62889	4.96073	4.92078	4.15992	3.70793	3.67446	4.51219	3.63586	3.32329	4.60145	4.70647	4.61672
A16	2853	control	3294	2395.02	3.51772	3.37931	9	14034if	188D8A8C-6C34-4BE9-BA8F-3AC1D349DBFE	5.3133	4.63291	2.80481	3.57689	5.17959	5.95799	2.98574	4.20111	3.73455	4.74472	4.40693	5.63353	4.66986	4.8731	4.4626	3.70158	4.4867	3.95287	5.4569	3.33978	5.08432	3.57862	3.99297	4.60165	3.97642	3.9622	2.55485	4.20951	5.54245	5.384	5.2483	4.31357	3.61486	3.50126	4.82347	3.90758	3.23289	4.75379	4.54951	4.81807
A16	2854	control	8229.39	4559.8	3.91537	3.65895	65	14034if	2EC808FC-C613-4528-A567-C0D2BC965487	5.05578	4.33915	NA	3.18108	5.02946	4.97596	2.80054	3.51131	2.72465	5.28877	3.43277	5.31928	4.28362	4.35801	3.67608	3.72554	4.09835	3.14932	5.59182	3.36174	4.77883	3.67537	3.91726	4.12501	3.64668	3.46351	2.34352	3.9815	5.72016	4.94403	4.93529	3.87014	3.00531	3.71544	4.42425	3.59814	3.89734	4.60404	4.6913	4.54672
A16	2855	control	9033.67	5540.3	3.95586	3.74353	63	14034if	225178BA-4B8A-45D6-834D-FD4006471A47	5.05311	4.94571	2.28369	3.44054	4.90431	4.92752	2.8457	3.70152	3.89593	4.96808	3.44789	5.36019	4.25581	4.51768	3.79703	3.62345	4.10181	3.14722	5.56868	4.02216	4.67368	3.66717	4.27519	4.33148	3.62625	3.63582	2.72801	4.01323	5.65494	5.16474	4.86582	4.1658	3.2642	3.65236	4.51353	3.77645	3.37147	4.725	4.53905	4.56988
A16	2856	control	8637.7	4562.15	3.9364	3.65917	61	14034if	4CD8359F-6782-4D2E-89FC-A6EDD9292217	5.16794	5.2822	NA	3.56068	5.03688	4.44405	2.80937	3.38276	2.99828	5.54462	3.72055	4.82282	4.30195	4.70406	4.12992	3.62235	4.06028	3.41713	5.60867	3.25955	4.74076	3.57906	3.89139	4.44569	3.57592	3.40553	2.11323	4.07079	5.68529	5.15028	5.01269	4.1128	2.6441	3.68705	4.19647	3.9512	2.9609	4.48479	4.62682	4.66221
A16	2857	control	8402.64	5181.43	3.92442	3.71445	59	14034if	B57A90C3-DF08-42A1-B5F5-238B05D11823	5.0883	5.27156	NA	3.27543	4.89436	5.42941	2.82749	3.67672	3.2563	5.25441	3.80123	5.48779	4.25034	4.6409	4.40912	3.67161	4.33063	3.35154	5.58146	3.29941	4.8534	3.5139	3.83125	4.42615	3.64649	3.24868	2.35455	4.08682	5.63813	4.90665	4.83528	4.10225	3.38933	3.63215	4.31623	3.87093	3.45479	4.5646	4.49097	4.52325
A16	2858	control	8429.55	4663.35	3.9258	3.6687	57	14034if	C1900E4B-7B58-4037-B433-406A5515B2AA	5.1644	5.40694	NA	3.17345	4.90311	4.77851	3.34255	3.55276	3.6155	5.4118	3.56576	5.13749	4.22077	4.46873	3.22196	3.74698	4.15409	3.41366	5.58223	4.00453	4.80082	3.5425	4.32054	4.38805	3.8164	3.62391	2.4995	4.11358	5.65572	5.0267	4.92277	4.1299	3.09233	3.66433	4.48038	3.52329	3.65188	4.42972	4.58223	4.83609
A16	2859	control	8642.55	5242.5	3.93664	3.71954	55	14034if	8ED166A3-B071-44FB-8366-F04403435067	5.12851	5.33179	2.31285	3.657	4.89717	4.5698	2.97994	3.77474	4.25284	5.25981	3.91077	5.04828	4.23933	4.62614	3.84298	3.57802	4.38695	3.75039	5.57518	3.42809	4.77956	3.5745	3.98773	4.35812	3.515	3.62395	2.4876	4.06348	5.62658	5.26166	4.83795	4.20278	3.31014	3.61828	4.42111	3.79985	3.6819	4.65297	4.53209	4.38298
A16	2860	control	8336.44	4456.5	3.92098	3.64899	53	14034if	1D0F3210-123A-4D7E-9C28-823E0BDEE3DF	4.23389	4.94865	2.85988	3.28389	5.08506	5.41225	2.85496	3.7552	3.14039	5.47418	3.73506	5.58706	4.45395	4.75229	4.21429	3.73265	4.40585	2.25441	5.59806	3.35492	4.94744	3.59018	3.96898	4.39059	3.61488	3.61172	2.14243	3.99213	5.67558	4.78288	4.86022	4.04852	3.01285	3.68784	4.22028	3.76584	3.8968	4.5463	4.72434	4.39206
A16	2861	control	8958.94	5040.2	3.95226	3.70245	37	14034if	41A33E14-C09D-4651-82EB-F01825BFD543	5.08512	4.97363	NA	3.50762	4.83991	4.9818	2.95077	3.63095	3.38145	4.44924	3.70944	5.39622	4.14208	4.64604	3.77904	3.74899	4.39304	3.48387	5.55875	3.24166	4.87095	3.58726	4.08023	4.35365	3.5154	3.59714	2.27952	4.25613	5.67948	5.14814	5.16059	4.02631	3.28862	3.6324	4.35799	3.70252	2.73374	4.55938	4.5413	4.44977
A16	2862	control	8986.62	5682.41	3.9536	3.75453	77	14034if	9E5A4E9D-4233-4EC7-987E-43E3D19F8221	5.04117	5.14008	2.31564	3.63568	4.90625	4.68633	2.73132	3.83527	2.93063	5.02207	3.32005	5.35326	4.47694	4.39293	3.85068	3.67027	4.13368	3.79158	5.56709	4.24447	4.70247	3.64357	4.4632	4.25306	3.54061	3.60757	2.42964	4.01704	5.68107	4.90596	5.00113	3.93153	3.01971	3.68454	4.38545	3.50934	3.80442	4.53481	4.59371	4.46651
A16	2863	control	8697.08	5822.26	3.93937	3.76509	79	14034if	2DB1EF9A-E84A-44E5-83E7-6ADB301703AA	5.03953	4.89252	2.08551	3.61296	4.76103	5.55864	2.80632	4.10454	3.26255	4.83052	3.83499	5.51747	4.58441	4.61741	3.87767	3.64058	4.10284	3.40721	5.56135	3.33162	4.8435	3.56711	3.9088	4.36791	3.71748	3.77906	2.51594	4.09518	5.65557	4.88633	4.93139	4.0626	3.2995	3.68924	4.40911	3.82019	3.58101	4.40503	4.26586	4.63596
A16	2864	control	8644.41	5075.92	3.93674	3.70552	47	14034if	21512777-1122-4954-8868-5764F1C9028D	5.02191	5.18501	2.13249	3.20178	4.97526	5.10278	3.13247	3.50345	3.07253	5.3779	3.56045	5.45048	4.09507	4.54529	3.96235	3.54192	3.90615	3.37996	5.5823	3.97976	4.73054	3.56188	4.34444	4.391	3.68338	3.62061	2.23948	4.22113	5.64131	4.84507	4.99648	4.04568	3.34513	3.6392	4.37053	3.92567	3.78039	4.492	4.61278	4.52141
A16	2865	control	8867.67	4530.24	3.94781	3.65612	35	14034if	6426D93C-77A7-4362-9FBF-FD38D301CC7F	5.10972	4.91488	NA	3.3805	4.93281	4.69234	2.94917	3.73886	3.05535	4.88404	3.31822	5.14719	4.16884	4.59575	3.44247	3.87339	4.43883	3.90116	5.57069	3.31349	4.87787	3.72923	3.98008	4.47219	3.68416	3.71245	2.30301	4.17808	5.70737	4.85174	5.1438	4.31888	3.47674	3.74879	4.28368	3.90772	3.72552	4.90048	4.55759	4.63658
A16	2866	control	7897.86	4428.84	3.89751	3.64629	33	14034if	2345A5FE-F406-4301-96A8-5B34D21F3EFF	5.14936	4.44127	NA	3.15445	5.02557	5.11599	2.90399	3.751	3.1227	5.08139	3.4099	5.45053	4.32528	4.6226	3.51295	3.58568	4.08374	3.78636	5.57138	4.15671	5.12799	3.67604	4.26511	4.55652	3.82931	3.87314	2.12075	4.1544	5.70662	4.93037	4.9434	4.24767	3.29552	3.73977	4.42344	3.80333	3.39991	4.82219	4.69088	4.81539
A16	2867	control	7350.94	4439.03	3.86634	3.64729	25	14034if	C7CBD98D-4CD1-4097-AEB4-4010EC1E8C09	5.05012	4.54183	NA	3.41447	5.06785	5.37233	2.89782	3.94525	3.04945	5.27642	3.32823	5.50527	4.60402	4.59245	3.66337	3.54818	4.2041	3.46164	5.55421	3.71444	5.05316	3.68426	4.18702	4.48033	3.69842	3.74567	2.37825	4.05227	5.62698	4.95296	5.06026	4.15041	3.28738	3.68377	4.40913	3.89786	3.83586	4.5161	4.77466	4.58018
A16	2868	control	7336.47	4769.02	3.86549	3.67843	81	14034if	FEA25C2E-0802-47EE-A15B-5950D61D9D3D	5.12312	4.63314	2.58973	3.47209	4.88489	4.72497	2.68036	3.78902	2.89174	5.5497	3.33587	5.26912	4.37944	4.53456	4.13501	3.62063	3.96545	3.3467	5.56069	3.32917	4.9728	3.64061	3.96318	4.39606	3.71694	3.75232	2.62276	4.13529	5.63772	4.99694	5.12894	4.06221	3.2806	3.68425	4.48039	3.74346	3.46142	4.5716	4.53999	4.68389
A16	2869	control	9218.02	4778.04	3.96464	3.67925	49	14034if	EFC126B3-D319-42CB-99FB-D395D32D4B71	5.07018	4.29772	NA	3.05946	5.08341	5.43642	2.81289	4.04627	2.88625	4.97527	3.32861	5.54276	4.38835	4.51328	2.79751	4.09853	4.31084	3.55162	5.57623	3.32499	4.99263	3.60634	3.95779	4.30446	3.72703	3.83247	NA	4.13338	5.70156	5.13235	5.06839	4.09622	3.16788	3.69114	4.36379	3.76888	3.67524	4.95212	4.66025	4.71851
A16	2870	control	9073.64	5384.96	3.95778	3.73118	73	14034if	9EB9A50D-CBA9-443F-A9C7-3E32A52F3AE2	5.11771	4.90464	1.91109	3.43835	5.09812	5.10524	2.75035	3.7804	2.90093	4.8928	3.61741	5.41457	4.52014	4.67939	4.50904	3.90645	4.26221	3.46698	5.55767	4.1192	4.93642	3.67735	4.53331	4.4485	3.68848	3.64086	2.45623	4.15485	5.67982	4.78696	4.89565	4.20223	3.1298	3.70901	4.53155	3.91938	3.59876	4.6553	4.69813	4.63602
A16	2871	control	8574.67	5414.37	3.93322	3.73355	45	14034if	479A85A5-11FB-4455-A2A1-C87FCC01AEAE	4.98924	5.29692	NA	2.80577	4.94209	5.37286	2.89365	3.70929	2.98041	5.39579	3.66386	5.48105	4.75364	4.38597	3.79979	3.71319	3.89983	3.40177	5.59344	3.52878	5.24378	3.65284	4.21373	4.07397	3.57987	3.51213	2.40041	3.99629	5.63258	5.10046	5.01369	3.82946	3.62029	3.62237	4.30159	3.26971	4.07258	4.6613	4.70327	4.52274
A16	2875	control	7320.77	4634.28	3.86456	3.66598	31	14034if	93F1A778-6DB2-438D-92BB-9E826BB33D2E	5.06994	4.49201	NA	3.39657	4.99023	5.25698	2.92027	3.76131	3.04464	5.32617	3.69268	5.46375	4.49565	4.55858	4.47095	3.90012	4.21787	3.58961	5.54704	3.31669	4.93667	3.6886	4.17315	4.37109	3.85122	3.67098	2.60489	4.23129	5.61447	4.92395	5.19324	4.16844	3.21887	3.67495	4.5437	3.94236	3.78073	4.79435	4.69664	4.81948
A16	2876	control	6359.36	4330.72	3.80341	3.63656	27	14034if	B2AF46E0-6595-4048-A60B-3758F5BE131B	5.03855	5.50161	NA	3.27631	5.04101	5.18678	2.87916	3.79162	3.06741	5.03263	3.76889	5.49802	4.47765	4.5363	3.96189	3.63596	4.45359	3.3476	5.55252	2.37547	4.85791	3.66951	3.9647	4.0853	3.89875	3.4619	2.54839	4.03462	5.6629	5.00595	5.08846	3.7699	3.54117	3.72686	4.44152	3.67255	4.05373	4.63858	4.72643	4.76087
A16	2877	control	9370.91	5045.46	3.97178	3.7029	69	14034if	48357B4B-FC99-4A50-BB27-39B4328AD4F6	5.16513	4.53081	3.07823	3.42543	4.91276	5.16643	2.84131	3.72569	2.78873	4.90226	3.5116	5.45762	4.23473	4.64341	3.53502	3.89488	4.03668	3.73498	5.58453	3.54602	4.90258	3.59054	4.1696	4.25255	3.62205	3.80109	2.439	4.11311	5.67457	4.89203	5.11521	3.85193	3.08464	3.64615	4.46117	3.58102	3.68836	4.47182	4.4284	4.52969
A16	2878	control	8111.06	4471.58	3.90908	3.65046	51	14034if	2497C65A-FF8C-4B3F-899A-805A7443A829	5.13156	5.58981	3.03914	3.52904	5.02231	4.70316	2.84302	3.43467	3.24649	5.58903	4.0869	4.99006	4.16595	4.74242	4.21851	3.8682	4.23116	3.3833	5.59156	3.74197	4.78215	3.55999	4.30134	4.32493	3.68758	3.73776	2.43858	4.04666	5.66517	5.25145	4.94703	3.96558	3.55916	3.67902	4.36795	3.5307	3.7366	4.35225	4.75716	4.50254
A16	2879	control	6992.36	4121.92	3.84462	3.6151	23	14034if	F8A9A378-D8E0-4737-9152-E0D1FBCC2161	5.11489	4.67334	2.89454	3.19964	5.17427	4.9727	2.97038	3.75381	2.85533	5.49486	3.50324	5.40164	4.31731	4.59191	3.81598	3.72674	4.07816	3.21492	5.5639	1.91214	4.86268	3.79713	4.19285	4.4631	3.78007	3.85229	2.30934	4.22855	5.68552	5.00797	5.37512	4.28402	3.66347	3.7328	4.53474	3.48993	3.55322	4.70794	4.85452	4.61559
A16	2880	control	6647.81	3783.55	3.82268	3.5779	21	14034if	026F7B3F-BBA8-4CCB-955D-943D05920519	5.19394	4.70767	NA	3.5459	5.07224	4.67266	2.93415	3.83082	2.99102	4.96552	3.62578	4.9266	4.28543	4.56272	4.07963	3.78397	4.26633	3.59289	5.54104	3.82454	4.83336	3.6485	4.37069	4.49581	3.84729	3.7317	2.49718	4.19391	5.6499	5.00801	5.2508	4.1698	3.60257	3.67062	4.50812	3.59511	3.77	4.51946	4.74055	4.71986
A16	2881	control	5837.91	3335.61	3.76626	3.52318	17	14034if	C0D7F4E4-6F6D-4D48-9738-0CA5592EF784	5.24209	5.31873	NA	3.5032	5.02019	5.17405	2.49087	4.0436	3.67099	4.82168	3.81254	5.54929	4.31732	4.812	4.22907	3.65416	4.33268	3.9273	5.51847	3.68236	5.07943	3.62388	3.94931	4.49941	3.83533	3.86663	2.19903	4.10855	5.5948	4.87674	4.98398	4.21397	3.15666	3.49084	4.49009	3.6963	3.47897	4.7323	4.62172	4.82811
A16	2882	control	3590.8	2370.95	3.55519	3.37492	7	14034if	59560FD8-1DEA-475B-8435-76F83A92FDD4	5.27192	5.33818	NA	3.99574	4.89202	5.14124	2.34033	3.64834	3.18693	4.97254	3.43749	5.39761	4.21781	4.66205	4.10666	3.61036	4.38786	3.97321	5.44488	4.85942	4.79361	3.65106	4.61167	4.57264	3.65204	3.56165	2.44646	4.14175	5.55476	4.90153	4.94603	4.1197	2.98789	3.41732	4.57603	3.7679	3.08509	4.55531	4.13381	4.63281
A2	382	control	6430.56	3823.84	3.80825	3.5825	17	14024if	202BD666-D203-4EBD-A367-0D04C0979940	5.08694	5.48839	NA	3.15722	4.69613	5.09631	2.85426	3.53195	3.19292	4.50155	3.71165	5.3869	4.46718	4.52587	4.34775	3.67121	4.21539	3.64889	5.56964	3.48385	5.20437	3.82104	4.08438	3.81337	3.69573	3.87333	NA	4.25629	5.6849	5.05985	5.21286	3.64184	3.54968	3.53602	4.44592	3.64146	3.08632	4.77165	4.67732	4.7659
A2	2673	control	6824.89	3598.7	3.8341	3.55615	13	14024if	415E2B69-A2D6-4D09-8259-F36D0A08B916	5.18549	5.53092	NA	2.96729	4.73752	4.8299	2.54885	3.77371	3.392	4.73134	3.47186	5.18619	4.51313	4.57666	4.59958	3.64122	4.34408	3.49004	5.55245	4.16681	4.80428	3.79325	4.31501	4.37863	3.68066	3.7673	NA	4.10779	5.64766	5.01487	4.948	4.1256	2.66297	3.59638	4.51004	3.6828	2.80576	4.74559	4.65201	5.24044
A2	2674	control	6276.28	3565.77	3.7977	3.55215	55	14024if	C34F038D-E578-4E61-80F2-EC09CD5E2E01	5.05362	5.27426	NA	2.52415	4.93783	5.52854	2.66152	3.9534	3.19644	5.13936	3.48608	5.59794	4.20973	4.56882	4.19779	3.73471	4.03155	2.66013	5.58811	2.8928	4.65111	3.75651	3.95347	4.04468	3.6521	3.73943	NA	4.15709	5.61497	4.97636	5.19102	3.91109	2.96256	3.59626	4.38446	3.31481	3.50358	4.85578	4.5874	4.83822
A2	2675	control	6049.52	3741.53	3.78172	3.57305	65	14024if	895237A8-9C7E-4013-A5DF-CAF67EEC388E	5.14293	5.28717	NA	3.25668	5.0123	5.45756	2.70426	3.96455	3.39343	5.59509	3.8368	5.5112	4.28907	4.61621	3.95096	3.69079	4.46951	3.37256	5.60508	3.49555	4.67405	3.63983	4.17011	4.33062	3.5189	3.72772	2.36873	4.25304	5.63239	4.92022	5.18825	4.09347	3.72445	3.65974	4.25872	3.27241	3.46504	4.82586	4.68966	4.6522
A2	2853	control	6740.14	3780.62	3.82867	3.57756	75	14024if	414C6D58-1915-4927-AB0C-6CE1BC9F9ECA	5.19398	4.87477	NA	3.2204	5.01716	5.48699	2.74454	4.01818	3.37806	5.50155	4.11394	5.54243	4.40834	4.70018	3.91533	3.7039	4.01292	3.4636	5.607	3.09237	4.91779	3.69611	4.07077	4.42588	3.66762	3.93324	2.28181	4.25687	5.63352	5.06909	5.1279	4.17936	3.59891	3.67537	4.26279	3.57884	3.22705	4.91132	4.67034	4.69947
A2	2854	control	6705.98	4029.71	3.82646	3.60527	19	14024if	C7960912-E0B4-4E6D-96A5-92FFDCAA89A4	5.06258	5.31783	2.77069	3.28676	4.92045	5.52156	2.80749	3.86597	3.28586	5.39145	3.63815	5.51083	4.46522	4.61764	4.06206	3.59356	4.15496	3.4826	5.58059	3.28771	4.76434	3.65155	3.95738	4.37926	3.52883	3.63275	NA	4.1624	5.6336	4.85561	5.05864	4.08247	2.85391	3.60554	4.175	3.60903	3.30541	4.74115	4.50946	4.57981
A2	2855	control	6174.14	3847.58	3.79058	3.58519	21	14024if	095EDE52-987D-4A3F-A4FA-95422F3A28AA	5.08088	5.00457	NA	3.50319	5.07287	5.30561	2.70807	4.20199	3.42642	5.45421	3.28294	5.52542	4.50251	4.6595	3.76347	3.60521	4.35665	3.41168	5.57374	3.63676	4.75425	3.65832	4.25357	4.36906	3.58939	3.80358	2.23986	4.22198	5.61916	5.18985	5.0505	4.06389	2.87705	3.66082	4.22172	3.33055	3.30504	4.5719	4.5347	4.72129
A2	2856	control	5602.62	3174.26	3.74839	3.50164	23	14024if	E46A4026-F9D6-43B7-B6AF-35C6E2A3181D	5.18209	5.51283	NA	3.35671	5.12231	4.5807	2.90215	3.44188	3.33567	5.33953	3.60166	4.87317	4.25222	4.7686	4.6767	3.65926	4.11705	3.16673	5.58563	2.85727	4.5526	3.58221	4.00378	4.22802	3.5595	3.47676	NA	4.11225	5.65577	5.14281	5.28879	3.8746	2.53117	3.70011	4.27763	3.07853	2.91386	4.46553	4.29637	4.87426
A2	2857	control	7250.33	4087.39	3.86036	3.61145	25	14024if	65827366-B83E-45AA-ACF0-17538C83D00B	5.02292	5.24856	NA	3.10544	4.89987	5.07572	2.84108	3.83443	3.35109	4.76952	3.59208	5.46653	4.3072	4.7082	4.62971	3.69262	4.17611	3.1346	5.57804	2.99535	4.71354	3.6754	3.91009	4.36849	3.54502	3.20201	NA	4.19085	5.67329	4.81797	5.23705	4.20611	3.05765	3.69255	4.20868	3.73087	2.73712	4.71313	4.40776	4.66658
A2	2858	control	3912.69	2971.9	3.59248	3.47303	27	14024if	0D40E9BA-D6F9-4857-9DE2-BF46B995113E	5.21173	5.25621	NA	3.0857	4.94452	4.60844	3.11833	3.51205	3.22817	5.40916	3.57831	4.84249	3.91664	4.54371	3.8065	3.70896	4.21828	3.25948	5.59031	3.12986	4.71504	3.68753	4.01738	4.24895	3.74962	3.57732	NA	4.09974	5.71011	4.9101	5.43546	4.09046	2.91661	3.75293	4.51158	3.41112	2.81999	4.77615	3.91351	4.87773
A2	2859	control	6461.56	4301.28	3.81034	3.6336	29	14024if	661B45F4-D5D1-4C81-BD48-12829344D202	5.02992	5.40203	NA	3.46213	4.93926	5.04548	2.96193	3.83611	3.56913	5.19255	3.65979	5.39604	4.30102	4.68968	3.81347	3.63855	4.31549	3.79264	5.57864	3.29357	4.87727	3.68966	4.11689	4.33724	3.48314	3.71599	2.38	4.34548	5.63051	5.24369	5.16305	4.00943	2.98058	3.61064	4.27247	3.57412	3.07672	4.67881	4.54354	4.59198
A2	2860	control	6146.09	3633.35	3.7886	3.56031	31	14024if	710859E2-AFEF-44E5-ACCB-6FCA55E6CE12	4.34182	5.37091	NA	3.33048	4.94607	5.26764	2.97646	3.73373	3.48789	5.48049	3.88785	5.48032	4.37507	4.86251	5.10557	3.65736	4.376	2.57394	5.5877	2.81586	4.74375	3.73777	3.98455	4.37032	3.5115	3.64429	NA	4.08785	5.63728	4.6682	5.07891	4.20301	3.17548	3.66809	4.24398	3.05892	2.77881	4.90857	4.16631	4.60914
A2	2861	control	6995.12	4142.26	3.8448	3.61724	47	14024if	0D9595C9-9F0F-46B5-B10A-1BE0C8742059	5.05879	5.3578	NA	3.20343	4.9684	5.31384	2.87388	3.76352	3.53306	4.84015	3.60449	5.47469	4.33507	4.74368	3.84713	3.76876	4.1689	3.46955	5.59129	3.16868	4.81707	3.67388	4.14247	4.45217	3.55549	3.73385	NA	4.32668	5.65846	5.19722	5.12487	4.19357	3.11594	3.62569	4.25683	3.67101	3.13348	4.77561	4.55745	4.57247
A2	2862	control	6160.06	3596.8	3.78959	3.55592	73	14024if	E28F17CA-C42F-4CFA-A8F5-E67EB2C33B2D	5.10945	5.33123	NA	3.42455	4.93256	5.19582	2.78588	3.82012	3.24263	5.28513	3.80309	5.48338	4.59243	4.46447	4.21651	3.67931	4.17316	3.59882	5.57824	3.98716	4.69589	3.73054	4.38039	3.87688	3.67628	3.80015	NA	4.28025	5.62145	5.02808	5.09736	3.52978	3.44724	3.62101	4.54727	3.28147	3.80158	4.81703	4.67589	4.72622
A2	2863	control	7130.97	3863.99	3.85315	3.58704	71	14024if	E5F2FE90-DAFF-4733-B184-58A9DFC75325	5.14244	5.22226	NA	3.58829	4.88791	5.52774	2.78063	4.0058	3.25734	4.81865	3.7686	5.53092	4.28533	4.7599	3.95017	3.68611	4.09799	3.29944	5.55171	3.13648	4.8138	3.60733	3.94985	4.33518	3.69626	3.81682	2.27941	4.29045	5.62161	5.07928	5.02029	4.07356	2.75886	3.64845	4.4421	3.78474	3.58202	4.85055	4.40717	4.81484
A2	2864	control	5986.22	3011.7	3.77715	3.47881	37	14024if	37AFB29B-053A-4FF4-80DE-7D94569DE63A	5.1871	5.32651	NA	3.37469	5.16731	4.78113	3.05595	3.56027	3.20758	4.99934	3.60192	5.15021	4.09133	4.71046	4.36011	3.64483	3.9636	3.44174	5.5225	4.19804	4.66755	3.72862	4.38705	4.54285	3.61233	3.74685	NA	4.36327	5.6249	5.00062	5.15627	4.21031	3.31499	3.7101	4.45324	4.06347	3.48122	4.76873	4.71452	4.83603
A2	2865	control	6598.17	3594.29	3.81942	3.55561	49	14024if	4419A3EA-9035-462E-AC86-690FEF56D77A	5.1742	5.05461	NA	3.41549	4.9304	5.04469	2.78049	3.90842	3.44927	5.12778	3.71328	5.39052	4.2791	4.84991	3.73468	3.92739	4.56542	3.87105	5.58561	3.26465	4.93531	3.68909	4.10127	4.66874	3.63151	3.83607	NA	4.19751	5.64069	4.8931	5.13769	4.45593	3.25182	3.67701	4.15235	3.73797	3.35229	4.89353	4.47626	4.56733
A2	2866	control	6237.8	3785.37	3.79503	3.57811	51	14024if	7F8B6C0A-23A1-4245-AC1B-6C667DA32D5D	5.1323	5.1025	2.79038	2.97994	5.02689	5.3361	2.79158	3.68801	3.2488	4.84651	3.68696	5.48926	4.16657	4.6885	4.2745	3.77637	4.12204	3.62151	5.5926	4.1021	4.99338	3.72452	4.21619	4.51198	3.68245	3.8363	NA	4.21773	5.67568	4.93779	4.90836	4.2909	3.25146	3.66373	4.31971	3.9284	3.72856	4.80363	4.60053	4.81564
A2	2867	control	6584.56	3643.98	3.81853	3.56158	59	14024if	F9503CDB-91AC-4219-B74C-F71ACEA38A34	4.87408	5.21947	NA	3.32321	5.12731	5.18378	2.86479	4.04609	3.34318	4.9601	3.39191	5.53844	4.54222	4.49608	4.10426	3.70047	3.99882	2.96353	5.58253	3.39472	4.85405	3.76545	3.96835	4.17005	3.64697	3.79228	2.42395	4.1485	5.67196	4.91387	4.97962	3.96144	3.07926	3.67033	4.57842	3.71083	3.92273	4.63945	4.7836	4.67524
A2	2868	control	6496.61	3108.79	3.81269	3.49259	69	14024if	9803DA32-4FD2-4425-904E-B699AD8D1480	5.15025	5.00894	NA	3.27668	5.15628	4.90559	2.78805	3.72878	3.38917	4.78208	3.40975	5.18163	4.5668	4.63481	3.99024	3.72547	4.24083	3.33327	5.59357	3.22567	4.87978	3.78089	4.16936	4.34878	3.73267	3.89027	NA	4.33051	5.69491	5.08824	5.51279	4.22248	3.13028	3.73675	4.48072	3.79093	3.90151	4.80938	4.69098	4.83863
A2	2869	control	6638.94	3767.91	3.8221	3.5761	35	14024if	37BFD976-F784-441E-988B-991566EFBBA0	5.07184	4.90476	NA	3.15835	5.21978	5.54781	2.93809	4.05983	3.28396	4.54486	3.58392	5.5692	4.34399	4.66807	3.62786	4.02982	4.52911	3.52587	5.58138	3.50594	4.95003	3.60263	4.09159	4.56778	3.71112	4.07492	NA	4.10119	5.65184	5.10963	5.24859	4.34125	3.4541	3.67878	4.28499	3.83351	3.42354	4.93688	4.67832	4.754
A2	2870	control	6730.97	3959.4	3.82808	3.59763	11	14024if	2C932454-3F8A-4AE5-A81E-C1D00EC7E2D8	5.15791	5.32213	2.68243	3.44438	5.08291	5.19275	2.63628	3.94689	3.20766	5.3487	3.61708	5.48208	4.65187	4.69235	4.42741	3.77347	4.3006	3.62898	5.57129	3.47188	4.95325	3.65922	4.12909	4.635	3.5106	3.71787	NA	4.24856	5.62381	4.62406	5.05459	4.4194	2.61066	3.57178	4.2164	3.63342	NA	4.88452	4.58618	4.6896
A2	2871	control	6692.39	3783.07	3.82558	3.57784	39	14024if	8C441621-0C74-49DC-9257-4F92895D4603	5.10008	5.43471	NA	2.73711	5.03685	5.08593	2.98546	3.73175	3.32543	4.83641	3.71401	5.49984	4.62233	4.52754	4.14643	3.72052	3.90242	3.35315	5.59073	3.86227	4.75473	3.6965	4.24352	4.00446	3.56295	3.53422	NA	4.2002	5.68006	5.11178	4.98303	3.46005	3.35384	3.62322	4.35504	3.54912	2.83469	4.61542	4.66772	4.56321
A2	2875	control	6327.91	3582.89	3.80126	3.55423	53	14024if	9D6261C1-054E-4F2A-8529-4D2579E06240	5.16039	5.31139	NA	3.37697	5.01572	4.97973	2.82444	3.81446	3.785	4.53087	3.76664	5.31412	4.45718	4.60722	4.65542	3.91936	4.2512	3.53856	5.5736	3.31962	4.76528	3.72792	4.1046	4.31317	3.74562	3.69242	2.34226	4.3061	5.69665	4.72051	5.23229	4.02401	3.171	3.68623	4.50082	3.68942	3.32228	4.80158	4.55082	4.87633
A2	2876	control	6370.78	4019.36	3.80419	3.60416	57	14024if	747C7B31-0CD8-4F12-80CE-7ED124B8853D	5.09129	5.47121	NA	3.38657	5.06938	5.07484	2.82755	3.79039	3.37135	5.19944	3.47746	5.43314	4.27271	4.59747	3.95696	3.77797	4.20013	3.28669	5.60285	3.23824	4.71775	3.71209	4.08349	4.26445	3.71591	3.4302	NA	4.20533	5.65775	5.04378	5.09057	4.00016	3.22147	3.63278	4.22071	3.39174	3.77301	4.77504	4.77024	4.78589
A2	2877	control	6878.47	4077.6	3.83749	3.6104	15	14024if	0A64FB79-906B-4D18-A038-55E82D27A2ED	5.12912	5.25966	2.74178	3.27483	4.71705	5.06602	2.18587	3.83821	3.40367	4.83387	3.72738	5.36355	4.21759	4.80171	3.874	3.80255	3.98121	3.85336	5.59464	3.12031	4.88647	3.701	4.07095	4.49346	3.47782	3.77295	NA	4.33864	5.62776	4.70174	5.29845	4.34732	3.00788	3.67145	4.20215	3.54597	2.64952	4.5361	4.12475	4.62505
A2	2878	control	6363.56	3689.87	3.8037	3.56701	33	14024if	60BF85F8-6892-4CE0-A343-2DDDDD43E04C	5.11749	5.37884	NA	3.3524	5.18749	5.41761	2.90872	3.81809	3.37032	4.79406	3.74096	5.54331	4.41822	4.66466	4.53638	3.77911	4.00883	3.21819	5.61994	4.04069	4.85233	3.74268	4.2632	4.30735	3.59428	3.80714	2.35864	4.26042	5.61411	5.16987	4.96603	3.89099	3.23931	3.64607	4.42936	3.82294	3.17816	4.76237	4.71878	4.67091
A2	2879	control	5986.39	3421.34	3.77717	3.5342	61	14024if	C9257062-F4F8-4B87-BE65-224B73167FA9	5.16515	5.35156	NA	3.03511	5.06206	5.16873	2.79889	3.8925	3.33884	5.18483	3.70248	5.45038	4.46144	4.77014	4.55642	3.73246	4.13474	3.11445	5.57965	3.22629	4.70296	3.73891	4.16918	4.44246	3.71182	3.82492	NA	4.30134	5.62739	4.90871	5.28842	4.10945	3.15013	3.67841	4.51749	3.50061	2.96495	4.78234	4.59251	4.73041
A2	2880	control	6632.48	3584.84	3.82168	3.55447	63	14024if	318537D3-C304-4D9A-9577-E480A6544FBC	5.13869	5.18062	NA	3.33987	5.00922	5.50471	2.70781	3.9582	3.17436	5.18919	3.85607	5.58602	4.41494	4.62639	4.24161	3.7151	4.20874	3.35223	5.56848	3.4939	4.84101	3.66629	4.40575	4.52282	3.71874	3.8811	NA	4.32312	5.59997	4.92121	5.2942	4.30496	3.25851	3.65483	4.38445	3.1439	3.30679	4.77188	4.60923	4.8112
A2	2881	control	6993.83	3758.5	3.84471	3.57501	67	14024if	6B7A82C8-950B-4902-9B72-93F51FC3606C	5.1797	5.34239	NA	3.34	4.9697	5.16812	2.75077	3.87603	3.42296	5.09089	3.69133	5.45219	4.13824	4.72823	4.35695	3.76171	4.04058	3.58465	5.60059	3.36005	4.86213	3.69117	4.05929	4.48978	3.68756	3.74001	NA	4.25971	5.66259	4.78896	5.16287	4.26908	3.01815	3.66301	4.20665	3.34531	3.783	4.71062	4.601	4.87301
A2	2882	control	6860.03	3645.47	3.83633	3.56175	77	14024if	96ADF383-2018-420E-8254-3F2C2312C3E8	5.09782	5.19439	NA	3.57479	4.94077	5.27382	2.85002	4.01026	3.37549	5.36634	3.65033	5.54939	4.36964	4.40528	3.54537	3.64862	4.07356	3.3533	5.57937	3.85396	4.58368	3.76953	4.24156	4.40867	3.63861	3.68809	NA	4.33504	5.61781	4.78924	5.00266	4.21054	3.68239	3.71599	4.34362	3.6359	3.5324	4.77234	4.59702	4.72027
A3	382	control	8033.53	4667.49	3.90491	3.66908	40	14027if	940EF4FF-0BC5-4371-BFBF-CAF7C4ABFE32	5.07029	5.33762	NA	3.20844	5.26354	5.41492	2.79463	3.77399	3.07372	4.77796	3.91268	5.63443	4.38061	4.48811	3.55835	3.6427	4.2811	3.55607	5.58066	3.52348	5.13462	3.81534	4.25073	4.18027	3.80077	3.87157	NA	4.23586	5.66103	5.04873	5.2776	3.94633	3.49369	3.66993	4.37318	3.48781	3.89513	4.98637	4.75085	4.96372
A3	2673	control	6825.44	4170	3.83413	3.62014	26	14027if	35E3C3FA-4914-49BE-B55B-8FF2EF18E226	5.11219	5.09348	NA	3.02046	5.16587	5.52585	2.70774	3.76091	3.2342	5.08261	3.44058	5.71433	4.22787	4.45747	4.14562	3.72033	3.83991	3.32872	5.56625	3.78003	4.6514	3.85774	4.30049	4.17092	3.73135	3.72808	2.32191	4.16653	5.67278	4.95505	5.03086	4.03484	2.86576	3.6431	4.38923	3.51676	3.81146	5.06506	4.6555	5.5099
A3	2674	control	7007.58	4462.89	3.84557	3.64962	42	14027if	0770F9F9-9872-468D-A404-0C299B0ABDE6	5.00957	5.14286	NA	2.49951	5.05527	5.76917	2.76583	3.9023	3.10936	5.32773	3.71948	5.75256	4.28066	4.37435	4.1113	3.68888	3.8584	2.71789	5.56964	2.38155	4.63247	3.65911	3.86441	3.83273	3.72425	3.71516	2.50053	4.21737	5.67422	4.83612	5.30116	3.68812	3.34414	3.67375	4.3506	3.23038	3.53852	4.88327	4.54906	5.04902
A3	2675	control	6082.11	4252.76	3.78405	3.62867	16	14027if	0C5A23D2-0FC4-4B14-9CAA-CFC3A570C3B9	5.0418	5.06273	NA	3.21913	5.26946	5.38011	2.99519	4.01374	3.32382	5.18741	3.86896	5.67527	4.39794	4.4702	3.49566	3.54084	4.24634	3.47109	5.55627	3.61758	4.71108	3.78291	4.3157	4.26302	3.77787	3.73664	2.48698	4.25405	5.61115	4.84804	5.15478	4.05257	3.57431	3.69254	4.41031	3.79555	3.55553	4.86537	4.62469	4.9719
A3	2853	control	8053.41	4395.36	3.90598	3.64299	66	14027if	BDBFCA42-E156-4152-8219-CCFC37662B4F	5.17877	4.57119	NA	3.22424	5.23903	5.76153	2.73135	3.89487	3.38145	5.32235	3.94478	5.73346	4.40621	4.64229	3.62893	3.6685	3.93334	3.58715	5.57793	3.28	4.9771	3.90326	4.02784	4.44684	3.75153	3.75593	NA	4.30169	5.6346	5.01703	5.29579	4.27451	3.47316	3.65979	4.22587	3.71915	3.21624	5.17076	4.67252	4.85999
A3	2854	control	7842.17	4365.97	3.89444	3.64008	36	14027if	5953B1EA-6E3C-4134-869A-022B82580C5F	5.07098	5.00788	NA	3.25457	5.10354	5.27706	2.8378	3.70022	3.14876	5.55277	3.73331	5.64459	4.41589	4.41943	3.89834	3.67846	3.79555	3.32319	5.57281	3.34425	4.592	3.72257	4.09228	4.14638	3.69946	3.57907	NA	4.27061	5.66968	4.82919	5.23273	3.93819	3.07767	3.7294	4.37823	3.43121	3.55108	4.72647	4.61069	4.88262
A3	2855	control	7960.2	4537.1	3.90092	3.65678	58	14027if	1CE2CB2A-983C-47FE-86BC-F7DEDAA5D6A1	5.07933	4.97578	NA	3.4055	5.20217	5.48286	2.79675	3.78436	3.33912	5.21159	3.72387	5.68738	4.48461	4.5857	3.65432	3.67888	4.22275	3.04683	5.58731	3.38196	4.74657	3.68566	4.14616	4.12224	3.77398	3.66587	2.39231	4.29734	5.65652	5.05869	5.26514	3.95831	3.17492	3.6195	4.30964	3.39983	3.08973	4.86472	4.64442	5.00807
A3	2856	control	7356.73	4373.44	3.86669	3.64082	68	14027if	60CD090D-AFD2-4895-9FF6-71528D633DED	5.1422	5.3943	NA	3.52641	5.22153	4.82335	2.70093	3.47819	3.4236	5.17578	3.50899	5.33882	4.30787	4.68471	4.1169	3.65284	3.89328	3.31655	5.57526	2.97963	4.58279	3.94883	3.97668	4.25663	3.65738	3.43339	2.26864	4.28255	5.64482	4.97278	5.26595	4.1072	2.86679	3.68026	4.27703	3.27851	2.61098	4.95023	4.55981	5.06641
A3	2857	control	7102.03	4167.5	3.85138	3.61988	18	14027if	F740AB81-CF05-42D8-9A2A-02B57927F8C3	5.06627	4.89052	NA	3.45989	5.1691	5.59822	2.86227	3.90071	3.22253	5.36221	3.62786	5.74617	4.46299	4.49536	3.51341	3.55748	4.0863	3.25519	5.55039	3.39521	4.73864	3.8192	4.14021	4.2358	3.7812	3.71304	2.47769	4.29652	5.56954	5.07738	5.20042	4.09175	2.98169	3.6472	4.2846	3.56492	3.05959	4.78723	4.60767	4.96978
A3	2858	control	8247.12	4461.22	3.9163	3.64945	30	14027if	60E22BFF-4789-4509-BFF6-93BA2CF61959	5.08077	5.22034	NA	3.07468	5.04809	5.33985	3.02699	3.7631	3.24297	5.3508	3.957	5.66354	4.15019	4.40993	3.36455	3.74088	4.09774	3.32543	5.56439	2.78107	4.67349	3.69949	4.01919	4.15407	3.86233	3.6169	2.38092	4.298	5.65092	4.76798	5.35578	4.13753	3.205	3.69152	4.35067	3.2342	2.81484	4.85918	4.3526	5.09194
A3	2859	control	7810.23	4862.21	3.89266	3.68683	14	14027if	9A6E7CB0-024E-4DA7-AF72-3B551B2519EF	5.02259	5.27459	NA	3.53481	4.9342	5.35843	2.8229	3.8743	3.49707	4.80022	3.53919	5.61087	4.36935	4.51141	3.33629	3.55127	4.14904	3.5826	5.55819	3.46095	4.66893	3.74647	4.13611	4.2968	3.63529	3.65373	2.44161	4.26581	5.56934	4.88559	5.19727	4.15969	2.87749	3.61979	4.41959	3.79862	3.12481	4.78822	4.27948	4.84236
A3	2860	control	6264.16	4378.45	3.79686	3.64132	44	14027if	4345B54B-11F3-4176-9D06-52B650CEE8D6	4.30093	5.35633	NA	3.28577	5.17469	5.59739	2.87238	3.98556	3.29185	5.16218	4.03169	5.71461	4.64552	4.64696	4.65236	3.67802	4.14494	2.2743	5.57797	3.14012	4.67734	3.63178	3.96044	3.95754	3.68651	3.53116	2.45532	4.01495	5.67777	4.72682	5.03578	3.7773	3.35046	3.64092	4.4201	3.12797	3.79403	4.80496	4.66529	4.78496
A3	2861	control	7590.02	4535.35	3.88024	3.65661	52	14027if	DE4C4325-1A9D-48BB-A312-785683E7E384	5.08164	5.10217	NA	3.27108	5.21534	5.67386	2.79312	3.67443	3.32412	4.72285	3.58291	5.67751	4.22557	4.53909	3.70898	3.68042	4.10932	3.18403	5.57351	3.39511	4.67047	3.76885	4.02696	4.13799	3.54652	3.68579	NA	4.21491	5.64645	5.13263	5.16282	3.90012	3.09339	3.63971	4.40884	3.78994	3.31139	4.98339	4.58407	4.87848
A3	2862	control	7818.41	4551.92	3.89312	3.65819	60	14027if	CF860594-CC4E-4709-8CA4-2408BB263C8B	5.08536	5.28356	NA	3.47604	5.23298	5.51551	2.8223	3.83892	3.26723	5.04235	3.79751	5.67991	4.51295	4.47798	3.83456	3.63712	3.99125	3.63215	5.58028	3.3557	4.56974	3.86856	4.20006	4.20724	3.68333	3.6496	NA	4.32881	5.67774	4.84348	5.26907	3.94693	3.22356	3.65573	4.35019	3.16679	3.53019	5.00724	4.75761	4.95502
A3	2863	control	7104.84	4569.5	3.85155	3.65987	62	14027if	382C400E-508B-4BD5-A0B4-733FBB64A588	5.08794	4.95303	2.8992	3.48712	4.99748	5.69145	2.78328	4.06926	3.16061	5.54611	3.90339	5.71762	4.44415	4.6477	3.28476	3.62571	4.00898	3.176	5.57751	2.79062	4.78173	3.76038	3.94163	4.11624	3.7519	3.71974	2.29721	4.24526	5.65664	4.86244	5.18449	3.9572	2.9604	3.6713	4.28942	3.46298	3.10228	4.93611	4.50519	4.95093
A3	2864	control	7579.77	4159.49	3.87966	3.61904	8	14027if	DB57FF22-E07F-4B5F-BC6F-269A4E978688	5.02611	5.04356	NA	3.21673	4.82399	5.86553	2.74072	3.87457	3.18248	4.81014	3.49261	5.74852	4.41992	4.49999	3.47865	3.54962	3.96103	3.28498	5.56075	3.35345	4.84834	3.78844	4.35242	4.37687	3.76467	3.78521	NA	4.37554	5.49762	4.7243	5.34577	4.16534	2.82346	3.60725	4.29373	3.54778	2.95426	4.71169	4.30529	4.94409
A3	2865	control	7518.2	4343.46	3.87611	3.63784	28	14027if	002AF78D-5415-4B8A-AE03-C8DE0F566280	5.12053	5.18598	NA	3.43745	4.94619	4.92265	2.82431	3.73866	3.46479	4.89271	3.82754	5.40742	4.21769	4.67673	3.72848	3.77197	4.31448	3.92839	5.57137	3.30862	4.64676	3.67564	4.18185	4.36587	3.75631	3.68733	2.31704	4.28453	5.65542	4.62079	5.30573	4.24215	3.30831	3.6887	4.17189	3.62385	3.7005	4.80799	4.41031	4.8761
A3	2866	control	7900.88	4295.58	3.89768	3.63302	20	14027if	4A51C481-7E7C-4442-B0AE-DD25FF780C38	5.10029	5.0115	NA	3.09831	5.17638	5.21258	2.805	3.74618	3.17806	5.25999	3.76586	5.59904	4.21512	4.45708	3.81182	3.64063	3.94095	3.68226	5.5574	3.48635	4.87677	3.76226	4.36004	4.40158	3.76376	3.76222	NA	4.25136	5.62377	4.86072	5.25624	4.18541	3.21788	3.67028	4.28062	3.56928	3.7577	4.9674	4.66148	5.13288
A3	2867	control	7489.31	4824.67	3.87444	3.68347	64	14027if	27971FDD-C081-4FD8-8CB9-48E9CEBC5560	5.0646	4.96127	NA	3.47768	5.31103	5.57983	2.81995	3.91042	3.41898	4.79067	3.28587	5.65846	4.53919	4.65612	3.93879	3.66041	3.96651	3.44472	5.57104	3.52206	4.92777	4.04421	4.27402	4.36964	3.73362	3.72017	NA	4.29421	5.6793	4.86999	5.27551	4.21678	3.04774	3.64822	4.2508	3.91714	3.92278	4.98256	4.79885	4.89919
A3	2868	control	7470.5	4468.94	3.87335	3.6502	22	14027if	FC6BFF9E-CEB8-4434-94F4-0C4BFF06A999	5.05456	5.0329	NA	3.42013	5.20885	5.4334	2.80558	3.8666	3.18806	4.92505	3.61381	5.65798	4.47182	4.4245	3.98053	3.6648	4.02182	3.41737	5.56572	2.83609	4.60232	3.80964	4.13004	4.23439	3.75095	3.70346	2.40897	4.29156	5.64417	4.87543	5.34201	4.1523	3.42067	3.65231	4.32286	3.53614	3.56759	4.93772	4.60601	4.92304
A3	2869	control	7487.72	4339.69	3.87435	3.63746	56	14027if	27AFDC4A-CAC9-4CD6-90B6-54EBEE9C4808	5.12218	4.60875	NA	3.18182	5.13214	5.91887	2.88988	3.97773	3.44724	5.30128	3.07036	5.81066	4.50308	4.54961	2.99023	4.04565	4.18243	3.42703	5.58755	3.64026	4.92946	3.69038	4.16973	4.46311	3.74497	3.78558	NA	4.17112	5.6954	5.13679	5.15122	4.31273	2.89761	3.65372	4.16554	3.66882	3.51779	5.03917	4.64363	4.88654
A3	2870	control	7688.69	4449.07	3.88585	3.64827	46	14027if	B5ECA8E2-EE9C-48C1-8C5C-75A1EC78A03A	5.11749	5.07494	2.88348	3.41106	5.32394	5.85701	2.9344	4.06922	3.22461	5.13343	3.38117	5.70255	4.71395	4.626	4.14043	3.81322	4.17743	3.45499	5.57595	3.78282	4.90604	3.83153	4.24631	4.36828	3.78588	3.73382	NA	4.28733	5.67651	4.74156	5.05451	4.13967	2.96019	3.67833	4.39641	3.6323	3.84738	5.1887	4.85968	5.05446
A3	2871	control	7358.27	4512.73	3.86678	3.65444	24	14027if	2A6A42BD-8C75-45E3-BE5D-17CC6600C5AA	4.99924	5.08764	NA	2.78036	5.29208	5.41272	2.82694	3.86413	3.20946	4.72927	3.72268	5.65889	4.58401	4.35489	3.56538	3.71465	3.80959	3.1475	5.59719	3.17339	5.02259	3.91016	4.15985	3.99942	3.75268	3.6214	2.4099	4.37767	5.64141	4.97176	5.38547	3.92121	3.35945	3.68799	4.32315	3.43491	3.40223	4.94693	4.70943	4.99344
A3	2875	control	7171.22	3970.76	3.85559	3.59887	54	14027if	BB1974A5-CAD0-4185-B751-887B6B4197A2	5.14253	4.86493	NA	3.28562	5.25996	5.39697	2.86295	3.80972	3.32748	5.00473	3.60135	5.73314	4.47336	4.43269	4.01109	3.73786	3.97372	3.34605	5.58643	3.38001	4.68721	3.8321	4.09696	4.04737	3.82798	3.67133	2.53084	4.28105	5.64619	4.77289	5.22292	3.87423	3.20441	3.68214	4.51926	3.7788	3.48833	5.11748	4.67495	5.17393
A3	2876	control	5841.97	3825.66	3.76656	3.58271	72	14027if	9390B11D-C131-4276-A5E5-DEEB2DA5A770	5.09924	5.41961	NA	3.35304	5.19103	5.32734	2.69807	3.64276	3.16401	4.93017	3.27046	5.73003	4.30561	4.46017	3.68121	3.64137	3.89959	3.24439	5.60456	2.90033	4.66534	3.9138	4.13083	3.93099	3.78922	3.42957	NA	4.22725	5.70805	4.70155	5.24794	3.79821	3.14945	3.72655	4.25844	3.19634	3.26262	4.84058	4.6243	4.97439
A3	2877	control	7893.66	4288.83	3.89728	3.63234	12	14027if	A8CFA7AE-D239-4CAF-87D5-0213C6923B2A	5.15371	4.87167	NA	3.39274	4.9751	5.3836	2.85715	3.70759	3.09006	4.83116	3.70289	5.67033	4.10961	4.58477	3.59283	3.74357	3.95714	3.74934	5.58345	3.28745	4.82696	3.8292	4.17236	4.47347	3.69421	3.7074	2.27955	4.31467	5.55587	4.73001	5.37663	4.28632	2.90892	3.67238	4.3546	3.78814	3.05633	4.78274	4.45892	4.92489
A3	2878	control	5789.69	4215.28	3.76266	3.62483	70	14027if	175BF11D-4002-4BC1-9854-80203B96EF3E	5.1478	5.46652	NA	3.21627	5.2453	5.35564	2.67751	3.71766	3.31395	5.23128	3.89503	5.71597	4.4772	4.62903	4.27046	3.73762	3.98074	3.2265	5.59271	3.5521	4.85088	3.87529	4.30788	4.09351	3.62768	3.6261	NA	4.22883	5.64092	4.91561	5.16292	3.91525	3.39624	3.65833	4.22209	3.34633	3.12568	4.89436	4.7179	4.80713
A3	2879	control	7642.06	4138.9	3.88321	3.61689	34	14027if	11F021CD-13FC-4D31-B126-B9B2CEB696E1	5.13942	5.15675	2.71668	3.10627	5.23645	5.40877	2.83968	3.71809	3.15954	5.20391	3.76539	5.72879	4.31929	4.54401	3.93041	3.68653	3.85666	3.1503	5.57926	2.66652	4.53384	3.71593	4.11837	4.15602	3.74586	3.64968	2.37761	4.27206	5.6587	4.7842	5.39804	4.02234	3.40689	3.68924	4.34729	3.25387	2.97237	4.72418	4.66748	4.90077
A3	2880	control	7506.81	4113.97	3.87546	3.61426	6	14027if	7D7BBBD2-D4D0-425F-949B-1D0F48717FB2	5.07339	4.97619	NA	3.58386	4.86939	5.68097	2.09339	3.97869	3.12625	4.70433	3.44176	5.71353	4.50739	4.39075	4.23146	3.68689	3.96125	3.56075	5.56269	3.60629	4.79047	3.90194	4.46545	4.40093	3.83936	3.69082	2.52985	4.32695	5.47141	4.61869	5.38868	4.19366	2.95997	3.59733	4.39145	3.17448	3.08073	4.6788	4.34003	4.94858
A3	2881	control	8087.16	4768.01	3.9078	3.67834	50	14027if	18525433-74AC-483C-BCD1-1AE9EAC68B31	5.05057	5.12266	NA	3.20444	5.21049	5.7981	2.76858	4.01109	3.293	4.72282	3.76344	5.70375	4.49149	4.60951	3.94382	3.73271	4.05177	3.45874	5.56957	3.36893	5.04049	3.80916	4.1003	4.24473	3.85148	3.84343	NA	4.34118	5.64086	4.74499	5.23151	4.05469	3.16335	3.685	4.31299	3.57707	3.41894	5.02423	4.58928	5.16252
A3	2882	control	5836.11	4363.97	3.76612	3.63988	10	14027if	5561557B-D9D5-497C-8EE8-90DFCAE70D81	5.04718	5.13244	NA	3.73427	5.01478	5.33236	2.82648	3.85498	3.28967	4.69563	3.67223	5.69053	4.50067	4.33601	3.38908	3.57237	3.94852	3.44438	5.55719	3.80279	4.80258	3.88418	4.31731	4.41433	3.71909	3.63112	2.25282	4.37452	5.53963	4.60391	5.18372	4.27417	2.87348	3.59084	4.28052	3.87516	3.03241	4.66612	4.43825	4.918
A4	382	control	6717.17	4654.46	3.82719	3.66787	11	14029if	7F827305-3944-44B0-8948-64B91B12602E	5.02102	5.38211	NA	3.16454	5.18751	4.8771	2.68934	3.59753	3.37142	4.97188	4.11048	5.25358	4.53484	4.53295	4.00704	3.71858	4.17891	3.6058	5.60865	3.59757	5.38473	3.78231	4.2963	4.04743	3.74765	3.86732	2.44363	4.26076	5.65496	4.95798	5.23816	3.76131	4.07376	3.66196	4.20889	3.45615	2.95801	4.91597	4.69187	4.97997
A4	2673	control	7583.77	4090.52	3.87988	3.61178	7	14029if	3D978C5F-55BB-4DC9-8A8B-1CA9A828F1E2	5.10745	5.40082	NA	3.03307	5.09741	4.96952	NA	3.65795	3.5543	5.13332	3.86906	5.30573	4.25561	4.57486	4.05706	3.82516	4.10221	3.30993	5.61042	3.71442	4.45306	3.84426	4.36917	4.24503	3.75754	3.74757	2.32659	4.16257	5.744	4.90523	5.16182	4.03832	3.09155	3.74287	4.22871	3.40781	2.92642	4.68809	4.5233	5.23082
A4	2674	control	5202.58	3578.92	3.71622	3.55375	49	14029if	27DF0922-91D0-45DF-A78C-ACFD0600561E	5.05474	5.12514	NA	2.56512	4.96386	5.39617	2.82186	3.71637	3.26675	5.51416	3.75796	5.6499	4.15892	4.5024	4.17765	3.70303	3.78072	2.77332	5.54006	2.79906	4.85886	3.69856	3.9301	3.94346	3.63844	3.70393	2.2257	4.20628	5.63475	4.9503	5.19708	3.85905	3.23991	3.6437	4.26415	3.52634	3.58679	4.84867	4.67722	4.85909
A4	2675	control	4891.12	2892.61	3.68941	3.46129	59	14029if	6B2470BB-F4BF-4552-B749-AD5F0EE8A7F0	5.17558	5.20534	NA	3.09019	5.07916	5.05594	2.87511	3.94753	3.59287	5.192	4.21245	5.21757	4.37975	4.59314	4.09653	3.57666	4.3454	3.18066	5.58853	3.7154	4.64902	3.67686	4.35592	4.21039	3.73963	3.76774	2.34464	4.33126	5.57094	4.98301	5.31152	3.8191	3.85695	3.58461	4.49653	3.3451	3.37698	4.78938	4.83136	4.97413
A4	2853	control	5973.11	4306.55	3.7762	3.63413	68	14029if	3AA5AB7B-08DD-4F75-BE54-A1096E5540C4	5.08777	4.68039	3.0623	3.10923	5.03175	5.52935	2.89966	3.94225	3.37724	5.22947	4.12273	5.67569	4.41412	4.55886	3.59916	3.7979	3.95416	3.24209	5.61136	3.15984	5.10463	3.52819	3.98916	4.04897	3.78731	3.84432	2.23023	4.24866	5.66366	5.0276	5.29457	3.57255	3.51604	3.75251	4.34033	3.26639	3.16569	4.64462	4.76899	4.80341
A4	2854	control	6576.27	4030.74	3.81798	3.60539	13	14029if	A3F8A34D-80C5-4555-82A2-E283C694D07D	5.08148	5.18905	NA	3.36672	5.18876	4.84512	2.90818	3.48146	3.45064	5.3394	3.8047	5.08667	4.35496	4.53318	4.05291	3.74001	4.08947	3.22534	5.60822	3.26168	4.74531	3.58747	4.12373	4.2512	3.68044	3.5917	2.35251	4.30127	5.70003	4.87501	5.28113	3.65394	2.89051	3.71422	4.29415	3.42351	3.56269	4.28714	4.64667	4.61193
A4	2855	control	7117.33	4782.68	3.85232	3.67967	15	14029if	FCDED341-F1C8-4C5C-A869-918B0C28725F	4.98665	5.24108	1.971	3.3186	5.02097	5.34934	2.79788	4.08379	3.49119	5.09872	3.67041	5.63956	4.6078	4.61215	3.58956	3.61402	4.22519	3.07238	5.58613	3.62166	4.63772	3.62626	4.1268	4.05448	3.81644	3.71258	2.41287	4.06806	5.67279	4.94336	5.00535	3.76418	3.26276	3.66467	4.167	3.37641	3.33535	4.59153	4.47702	4.70002
A4	2856	control	6359.28	4220.71	3.80341	3.62539	17	14029if	6FFDC7BE-0C6A-4016-8A79-1852FBC19B35	5.06993	5.44054	NA	3.34822	4.99738	4.71953	2.83055	3.32788	3.67786	5.24	3.90321	5.05994	4.43571	4.79163	4.289	3.73009	4.17419	3.14123	5.60567	2.25234	4.71841	3.62981	3.87706	4.01813	3.54979	3.45381	2.26399	4.14755	5.7025	4.80413	5.15694	3.76618	2.82417	3.68462	4.10589	3.13875	2.412	4.73992	4.43885	4.8827
A4	2857	control	7410.27	4678.32	3.86983	3.67009	19	14029if	3C21427A-66DB-4699-AD5E-185A9DC960B5	5.01121	5.40483	NA	3.08154	4.99224	4.88982	3.02136	3.59429	3.71366	4.73939	4.07451	5.26474	4.57525	4.82058	4.44804	3.77049	4.27771	3.17569	5.57897	3.06193	4.85238	3.48714	3.9999	4.19662	3.57432	3.42175	2.17765	4.2937	5.68078	4.76854	5.24957	3.60753	3.45217	3.6823	4.14587	3.33613	2.9528	4.33474	4.59549	4.77484
A4	2858	control	7143.86	4195.27	3.85393	3.62276	21	14029if	A7340123-6E09-4071-872E-74740BE1288C	5.07507	5.24361	NA	3.15903	5.00897	4.82005	3.1505	3.67424	3.45904	5.23509	3.98631	5.15237	4.13353	4.60204	3.47532	3.74518	4.23921	3.4393	5.56264	3.87428	4.91875	3.71698	4.33524	4.39237	3.97688	3.69538	2.3143	4.34592	5.67478	4.92813	5.31718	4.22173	3.03191	3.71464	4.33514	3.53441	3.04547	4.86609	4.5604	4.98574
A4	2859	control	6582.2	4778.32	3.81837	3.67928	23	14029if	D1126F4E-6CA8-42AA-BA10-4575ABE1873A	4.97869	5.2943	NA	3.36187	4.91689	5.39685	2.97048	3.8446	3.53443	4.79781	3.93459	5.61522	4.28346	4.69479	3.69454	3.6019	4.24204	3.55134	5.56668	3.32253	5.03658	3.65631	4.08833	4.21831	3.60236	3.66388	2.25745	4.37343	5.62271	5.07302	5.14725	3.76071	3.16812	3.62555	4.32265	3.41226	3.02086	4.78565	4.60819	4.69525
A4	2860	control	5465.78	3657.62	3.73765	3.5632	25	14029if	0A49DBE6-0418-4848-AC0F-D24EE6C41016	4.32972	5.10747	NA	3.36761	5.02369	5.41755	2.88158	3.85792	3.637	5.38213	4.00918	5.70428	4.43398	4.83243	4.65723	3.68976	4.23308	2.51267	5.5662	3.73212	5.06946	3.81096	4.21094	4.39813	3.61008	3.70871	2.08859	4.22516	5.6552	4.6976	5.08185	4.12212	2.79223	3.7142	4.26488	3.41881	3.37127	4.97247	4.61851	4.75982
A4	2861	control	9642.22	6752.2	3.98418	3.82945	82	14029if	0FF27DCE-AE07-4B6B-A48E-17A2DD8B32D9	5.04038	5.25656	NA	3.49182	5.09835	4.90244	2.5944	3.65876	3.81116	4.28295	3.84082	5.38595	4.33974	4.60992	3.94523	3.7088	4.03764	3.60934	5.59454	3.45009	5.07886	3.69407	4.28079	4.49875	3.40898	3.66092	2.14628	4.34354	5.70131	4.8521	5.18902	4.23854	3.25243	3.67476	4.1006	3.63214	2.96068	4.55801	4.28392	4.59843
A4	2862	control	5914.19	3299.36	3.7719	3.51843	66	14029if	203E8B93-7B19-4CE4-996D-94532CD125A1	5.08845	5.08025	NA	3.43028	4.9719	5.2017	2.82419	3.72548	3.1938	5.36441	4.06298	5.29039	4.35074	4.50843	3.83041	3.64325	4.00446	3.54046	5.59184	3.78457	4.33489	3.77379	4.30983	3.97505	3.69517	3.66529	2.25805	4.27374	5.67407	4.95637	5.19127	3.65874	3.2064	3.61244	4.34323	3.34744	3.66223	4.86616	4.68141	4.5035
A4	2863	control	5828.47	4010.16	3.76555	3.60316	64	14029if	B760FFEB-99D6-4DA5-9CC8-18F7FE3FC9D6	5.11611	5.15043	NA	3.47045	4.84647	5.00399	2.83385	3.82768	3.24939	4.80834	3.99916	5.19641	4.26491	4.74052	3.75465	3.66045	4.1434	2.94646	5.62294	2.7917	4.81589	3.64406	3.96549	3.93675	3.70549	3.69335	2.2797	4.27165	5.65715	4.86839	5.16313	3.75762	2.78679	3.5959	4.2572	3.2574	3.40595	4.75097	4.4434	4.88443
A4	2864	control	8473.97	5556.9	3.92809	3.74483	79	14029if	7BCC9F59-BE99-47F3-AE02-F8374AFF4074	5.06547	5.36194	1.94369	3.41289	4.69907	5.05863	2.54529	3.70571	3.5671	4.41085	3.63037	5.48614	4.30878	4.76142	3.77618	3.67648	3.8962	3.58353	5.60854	4.20351	5.05133	3.68442	4.32531	4.44024	3.60178	3.82481	2.01593	4.34755	5.74053	4.49742	5.16039	4.10547	3.2944	3.74704	4.08724	3.87848	3.09707	4.63467	3.88056	4.75124
A4	2865	control	5296.25	3243.85	3.72397	3.51106	43	14029if	43BC08AB-98D5-4E80-85B7-547AE826EBAF	5.10692	5.04825	NA	3.4709	5.06838	5.14395	2.95043	3.86847	3.58091	5.00853	3.98991	5.4871	4.29425	4.8167	4.09986	3.84567	4.44311	3.92748	5.53608	3.86354	5.04835	3.77016	4.35978	4.56965	3.84408	3.86149	NA	4.35396	5.63804	4.9056	5.33118	4.2754	3.38115	3.69447	4.23278	3.48861	3.77383	4.80395	4.74623	4.83785
A4	2866	control	6945.45	4202.89	3.8417	3.62355	45	14029if	FBDA377F-DDB4-48CE-A0FD-ECFB7688928C	5.11738	5.38199	NA	3.09395	4.99048	4.87718	2.87954	3.81254	3.57784	5.08731	3.98541	5.24209	4.42149	4.74558	4.17884	3.66617	4.16577	3.6499	5.52339	3.66439	5.10166	3.71931	4.36776	4.34528	3.78823	3.82273	2.1675	4.43575	5.65513	4.86757	5.25336	4.06206	3.39528	3.67267	4.25993	3.35965	3.42647	4.70978	4.74659	4.98744
A4	2867	control	12007.9	7885.01	4.07947	3.8968	86	14029if	6325CB9B-7F05-4398-A58E-EB977D91A9FD	4.94919	5.15454	2.31821	3.54973	5.10571	4.88926	2.48986	4.00512	3.8419	4.19626	3.44033	5.4157	4.61969	4.46726	3.58851	3.65075	3.85065	3.42966	5.53002	3.69366	4.894	3.60977	3.98349	4.34953	3.60079	3.79864	2.53015	4.24693	5.68715	4.54683	5.19312	4.11181	3.17526	3.84585	4.2119	3.77905	3.31406	4.36202	4.20421	4.73161
A4	2868	control	4509.31	3221.69	3.65411	3.50808	62	14029if	6234F9BD-DDFF-4C46-96FC-858F70175F77	4.99332	5.12549	NA	3.0574	4.92817	5.20877	2.84088	3.7423	3.48131	5.24569	3.57186	5.43429	4.54524	4.54282	4.03485	3.63392	3.91358	2.92524	5.60338	2.61075	4.91315	3.7404	4.07017	3.94039	3.70085	3.68241	2.158	4.27962	5.62774	4.92402	5.42126	3.67931	3.2499	3.6005	4.31114	3.34348	3.45875	4.64745	4.73505	4.82722
A4	2869	control	5866.89	3848.84	3.76841	3.58533	29	14029if	73D632A3-4C8A-4D89-A85E-C0F9FDB55693	5.12196	5.11949	NA	3.29195	5.00448	5.48918	2.83747	4.08632	3.73224	4.54538	3.87027	5.62487	4.51456	4.69381	3.9526	3.96865	4.41785	3.64049	5.53086	3.85458	5.12962	3.65873	4.27237	4.23369	3.74917	3.88939	2.13452	4.21897	5.64377	5.07888	5.07885	3.94629	3.74131	3.65331	4.35827	3.61183	3.64777	4.79953	4.7581	4.88796
A4	2870	control	6477.09	4239.58	3.81138	3.62732	5	14029if	6A3AE086-0CF5-4B7E-BAC5-6B354B380A47	5.12362	5.25127	3.00091	3.45909	5.1938	4.72401	NA	3.82215	3.67351	5.17348	4.02248	4.99137	4.50131	4.75015	4.64793	3.79345	4.22709	3.45257	5.59131	3.7701	4.80862	3.75591	4.41962	4.403	3.7716	3.67864	2.38219	4.28251	5.70992	4.6602	5.12256	4.14626	3.15467	3.69529	4.3093	3.54015	2.44247	5.0241	4.62205	4.97861
A4	2871	control	3974.27	2718.05	3.59926	3.43426	33	14029if	4BED8267-1C00-4395-8129-3C1D81760FC0	5.19956	5.48094	NA	2.91857	5.21424	5.63051	3.02634	3.75255	3.49539	4.80993	3.98323	5.70071	4.95524	4.69698	4.30097	3.73783	3.94611	3.52725	5.57339	3.91195	5.11682	3.76163	4.42701	3.89558	3.70369	3.58521	2.36151	4.31422	5.63069	5.13886	5.24848	3.57081	3.46457	3.56379	4.40462	3.38251	3.50917	4.79194	4.77756	4.76788
A4	2875	control	7090.23	4628.58	3.85066	3.66545	47	14029if	79C6B273-B996-48E4-9F9D-125FB33796AB	5.04524	5.35051	NA	3.39831	4.86068	5.39763	2.96684	3.83471	3.66655	5.26682	3.90764	5.62031	4.63897	4.51603	4.21573	3.74073	4.14199	3.47205	5.50203	2.99313	4.73	3.65004	4.04864	3.98105	3.7859	3.72405	2.63363	4.25356	5.62252	4.70449	5.16286	3.76405	3.54936	3.66779	4.46449	3.45445	3.42821	4.76691	4.54863	4.95647
A4	2876	control	11149.8	7511.05	4.04727	3.8757	84	14029if	1FBD1AC9-3CA8-4E5E-97E0-76EC90419AB9	4.97327	5.23327	2.62076	3.5997	4.83847	4.9361	2.43651	3.89969	3.67763	4.77418	3.57801	5.41077	4.46882	4.507	3.57694	3.6126	4.07807	3.59534	5.54189	3.12975	4.82886	3.62776	3.87104	4.26118	3.67407	3.52725	2.51819	4.09738	5.70234	4.59745	5.12409	4.07683	3.46693	3.80552	4.11124	3.54814	3.2639	4.43768	3.89453	4.73438
A4	2877	control	6759.78	4565.75	3.82993	3.65951	9	14029if	0AC1960D-B2F2-4A70-B1AD-EEE60B1928B8	5.13853	5.26007	3.07692	3.29387	5.05053	4.86214	2.46808	3.75477	3.4637	5.12863	3.98094	5.28636	4.34715	4.81482	3.82101	3.85013	3.90034	3.9494	5.60597	3.51843	5.26377	3.57427	4.29307	4.52222	3.65656	3.73795	2.30351	4.43946	5.66134	4.79029	5.26248	3.96546	3.19589	3.6999	4.16618	3.42891	3.30184	4.35855	4.62931	4.69968
A4	2878	control	5193	3467.37	3.71542	3.54	27	14029if	9652CC27-9F85-4A49-9B3B-A6CD584AA509	5.20153	5.32365	NA	3.40244	5.11366	4.75475	2.85489	3.75846	3.59266	5.43401	4.43377	5.14631	4.23656	4.87395	4.47811	3.85037	4.27952	3.23315	5.55499	3.85368	5.10163	3.86573	4.36158	4.33228	3.76069	3.81577	2.20247	4.37494	5.64369	5.06127	5.26556	4.08162	3.58486	3.68979	4.31929	3.68711	3.06237	4.91636	4.76244	4.84216
A4	2879	control	4194.23	2344.75	3.62265	3.3701	55	14029if	1B29DC34-DF2F-41B8-B185-FEAA666A70BE	5.29661	5.18641	3.00599	3.17391	5.1942	5.42124	2.90209	3.79803	3.41513	5.25932	3.87642	5.52193	4.50752	4.86153	4.43878	3.57957	4.08063	3.08501	5.6152	3.56799	4.95944	3.85002	4.38289	4.37375	3.8667	3.87544	NA	4.46579	5.5317	5.02028	5.50378	4.16399	3.08714	3.6145	4.53341	3.4104	3.42664	4.90331	4.88035	4.93874
A4	2880	control	5142.69	3199.54	3.71119	3.50509	57	14029if	EB6DCE60-47CD-4579-8561-9A741CF762ED	5.21288	4.86542	NA	3.20377	5.01462	5.44725	2.9208	3.93409	3.33711	5.25529	4.03549	5.72376	4.4885	4.66975	3.76636	3.66792	3.92211	3.33497	5.60991	3.95358	5.24215	3.79777	4.54778	4.47195	3.81199	3.87112	NA	4.44412	5.55283	4.88498	5.38339	4.13661	3.20397	3.55852	4.26543	3.2919	3.41808	4.93612	4.71045	4.94632
A4	2881	control	5435.78	3686.15	3.73526	3.56657	61	14029if	890950BA-2125-4F0B-A631-C45ED2E9E4D6	5.43118	5.42798	2.98143	3.08628	4.86578	4.92691	2.73763	3.80997	3.44431	5.1771	4.01945	5.33782	4.27438	4.75322	4.51938	3.6172	4.03287	3.70676	5.62406	3.20758	5.07554	3.57494	4.11797	4.09737	3.6861	3.7321	NA	4.21348	5.56216	4.66944	5.13407	3.7556	3.12371	3.52888	4.20486	3.33959	3.02269	4.68938	4.57034	4.91974
A4	2882	control	6202.12	4521.86	3.79254	3.65532	70	14029if	48E4A12F-6CD7-407B-BDF4-FCF5BABB0BF2	5.05446	5.0476	NA	3.40561	4.99784	4.98725	2.94326	3.94664	3.70216	5.2872	3.93841	5.53846	4.57648	4.45485	3.25832	3.73863	4.04908	3.22941	5.62321	3.7122	5.05762	3.68682	4.4821	4.13779	3.68728	3.80718	2.25628	4.43899	5.64926	4.75837	5.18048	3.73725	3.47622	3.74138	4.24741	3.38355	3.41424	4.61529	4.64239	4.88366
A5	382	control	7258.2	3875.68	3.86083	3.58835	13	14047if	9284FDE8-2761-4519-99E5-217C8C5DB686	5.14147	5.41898	NA	3.36599	5.15714	5.05551	NA	3.54883	2.92782	5.11718	3.58866	5.47222	4.2599	4.41068	4.14965	3.73755	4.22987	3.74005	5.55347	4.03423	5.25273	3.63756	4.30381	4.08019	3.6612	3.83933	NA	4.21536	5.64484	4.95036	5.20541	3.81499	3.63306	3.67979	4.34175	3.67139	3.4605	4.72675	4.64003	4.81108
A5	2673	control	6167.39	3962.04	3.7901	3.59792	9	14047if	1564D99B-7BF6-4968-BECA-3B55D9761D3D	5.09294	5.41079	NA	2.86186	5.13094	5.49961	NA	3.86239	3.14816	4.88158	3.69965	5.61522	4.4762	4.5003	4.39213	3.70336	4.017	3.41287	5.55679	3.94887	4.88312	3.66346	4.22515	4.08932	3.58822	3.82791	NA	4.05049	5.63713	4.88236	4.99956	3.85607	3.11482	3.65746	4.29649	3.25723	NA	4.87347	4.77911	5.21177
A5	2674	control	7705.12	4419.53	3.88678	3.64538	51	14047if	2C33C7CE-45C8-4844-A82F-6BFEF014E11E	4.82578	5.16479	NA	2.56759	5.16152	5.02766	2.8201	3.64256	3.26586	4.88003	3.59951	5.40904	4.06459	4.46738	4.0447	3.70816	3.74469	2.59465	5.58727	3.4186	4.83166	3.81078	4.12936	3.91044	3.64311	3.84508	2.28384	4.19693	5.62509	5.02396	5.27733	3.80909	3.23998	3.64593	4.50205	3.49361	4.12809	4.94206	4.84042	4.84347
A5	2675	control	7627.84	5133.55	3.8824	3.71042	61	14047if	7190C858-C4C8-41A7-8E14-5BE352F8FBFA	5.07917	5.47018	NA	3.32688	5.13444	5.03818	2.82991	3.76071	3.45919	5.08132	3.55691	5.34428	4.31967	4.52641	4.07422	3.62886	4.35893	3.28193	5.60155	4.20085	4.71639	3.69806	4.28358	4.04633	3.56719	3.69806	2.49163	4.07196	5.59823	4.99072	4.895	3.82936	3.66504	3.58717	4.59968	3.53972	3.70423	4.83281	4.92989	4.72697
A5	2853	control	6260.11	3775.11	3.79658	3.57693	71	14047if	4B3A102E-DDE3-4770-BF5B-B416F6A06A62	5.21957	4.68898	NA	3.06219	5.10371	5.48798	2.80772	3.81187	3.25244	5.06531	4.05863	5.63701	4.28422	4.5333	3.65199	3.70681	3.87415	3.34822	5.59286	2.80471	4.91684	3.70788	4.13389	3.84451	3.59096	3.73664	NA	4.02727	5.6452	4.87634	5.26366	3.62968	3.55626	3.63348	4.28373	2.97957	3.48541	5.02995	4.50167	4.75937
A5	2854	control	7498.08	4127.28	3.87495	3.61566	15	14047if	978B1502-74B7-4291-8155-C65386A82719	5.1031	5.36387	NA	3.54851	5.02887	5.00595	2.64886	3.59675	3.44333	5.19244	3.59221	5.37742	4.33994	4.43513	4.39318	3.65716	4.12561	3.39704	5.54503	3.90987	4.7224	3.74232	4.13793	4.11893	3.62713	3.53423	2.27373	4.17636	5.62969	4.85745	5.04614	3.87507	3.07773	3.65458	4.46963	3.55114	4.0288	4.67978	4.6398	4.72115
A5	2855	control	7451.22	4280.25	3.87223	3.63147	17	14047if	51639437-B089-4E9C-ACA8-F16B601D8F99	5.06778	5.12903	NA	3.50855	5.00148	5.24156	2.76595	3.85801	3.40123	4.88152	3.48549	5.51737	4.45462	4.66129	3.80973	3.69685	4.28916	3.30422	5.55488	3.64927	4.77701	3.79388	4.24975	4.10639	3.71311	3.70344	2.32657	4.1654	5.62622	5.09257	5.07255	4.01787	3.09563	3.64929	4.47966	3.40282	NA	4.93313	4.43708	4.86604
A5	2856	control	7429.44	4061	3.87096	3.60863	19	14047if	D35430A3-1CA5-4805-B566-89C5F7D66EAA	5.07739	5.38272	NA	3.53805	5.1923	4.81364	2.83965	3.48516	3.35264	4.989	3.67292	5.29249	4.39435	4.69334	4.00285	3.6939	4.08272	3.1741	5.55831	3.31883	4.82647	3.81997	4.12731	4.0427	3.6526	3.7271	NA	4.20472	5.64568	5.13501	5.14303	3.94826	2.80776	3.64364	4.33074	3.87021	3.84299	5.26712	4.95943	5.07233
A5	2857	control	4647.97	3507.48	3.66726	3.54499	21	14047if	E3C20E5E-96F9-4337-BC39-30E99B868378	5.15106	5.52575	NA	3.13772	4.99601	5.22024	2.85345	3.44663	3.15375	5.10158	3.84191	5.56417	4.30393	4.67369	4.62184	3.7768	4.2014	3.0951	5.57214	2.44749	4.71596	3.57464	4.04738	3.93611	3.52274	3.06927	NA	4.14323	5.67843	4.81736	5.17881	3.67568	3.32264	3.68798	4.17585	3.24192	NA	4.96159	4.20126	4.75325
A5	2858	control	7739.5	4395.37	3.88871	3.643	23	14047if	1EC83508-EC47-4F73-9C8B-2A22AB4A8BAA	5.09653	5.39599	2.07325	3.10546	5.14207	5.05925	3.16242	3.50408	3.24795	5.09986	3.62137	5.44146	4.09241	4.46849	3.43337	3.70102	4.09686	3.3871	5.55013	3.82552	4.87539	3.7566	4.27036	4.20335	3.76116	3.66325	NA	4.29329	5.62252	4.97628	5.33729	4.03689	2.94947	3.65013	4.48855	3.41862	3.43043	5.01308	4.72684	4.981
A5	2859	control	7625.03	4616.35	3.88224	3.6643	25	14047if	B92CDEC3-D8F6-437B-BC35-ED0B2DD30C2D	5.06423	5.39042	1.84733	3.42672	5.14378	5.31898	2.89654	3.69728	3.30496	5.02657	3.61946	5.49119	4.37374	4.53738	3.50541	3.68663	4.16108	3.67294	5.54447	3.51259	4.85249	3.61718	4.15306	4.24049	3.49708	3.65787	NA	4.244	5.61751	5.12228	5.17941	3.96433	2.97922	3.63056	4.29167	3.54552	NA	4.81892	4.7388	4.73824
A5	2860	control	7728.52	4523.47	3.8881	3.65547	27	14047if	D7CCBD0E-23A0-4DC5-BE1A-2749F880780F	4.36797	5.34976	NA	3.4107	5.12463	5.42441	2.88281	3.7288	3.45202	5.02472	3.85569	5.51349	4.44379	4.75773	4.54567	3.80998	4.28044	2.44969	5.56334	3.71616	4.97197	3.7163	4.11035	4.39252	3.47319	3.65121	NA	4.15543	5.61787	4.77094	4.99655	4.22688	3.10475	3.63647	4.25364	3.51585	3.78963	4.86477	4.7263	4.66711
A5	2861	control	7086.44	4606.47	3.85043	3.66337	43	14047if	BDEB8D84-FC78-439D-822B-895C7FE2D7A1	5.11278	5.13089	NA	3.33591	5.04007	5.36145	2.8475	3.72344	3.46881	4.92573	3.67049	5.50584	4.36262	4.62867	3.55637	3.66032	3.90164	3.36561	5.56411	3.46733	4.89807	3.68426	4.2638	4.20966	3.51577	3.79021	NA	4.21485	5.62288	5.13124	5.07059	3.95169	3.19676	3.62637	4.35606	3.35475	3.37578	4.8697	4.66629	4.68319
A5	2862	control	6927.42	4159.32	3.84057	3.61902	69	14047if	C1B10A84-A76D-4982-BFD7-00D927BD480B	4.89364	5.20401	NA	3.2571	4.98229	5.24845	2.80646	3.64357	3.25812	5.09086	3.7551	5.51906	4.40632	4.50167	4.14455	3.61774	3.96848	3.36666	5.59073	3.58048	4.75828	3.80305	4.34665	4.05953	3.65417	3.73211	NA	4.20612	5.64659	5.03085	5.26833	3.8324	3.23272	3.63855	4.45504	3.10676	3.07591	4.94641	4.70204	4.7752
A5	2863	control	7664.84	4697.4	3.8845	3.67186	67	14047if	F22ACEEA-5338-4C9E-B3D0-F5308B79C6CD	5.12546	5.1714	2.16807	3.51427	4.99699	5.24807	2.80502	3.85996	3.13335	4.99098	3.82551	5.47204	4.24223	4.59292	3.32695	3.67328	3.97846	3.11143	5.56313	3.17501	4.85024	3.73583	4.09419	4.11307	3.69273	3.73507	2.33682	4.20261	5.61664	4.97477	5.13718	3.84498	2.94654	3.62988	4.38572	3.46302	3.06745	4.84767	4.63522	4.95724
A5	2864	control	7324.89	4276.16	3.8648	3.63105	33	14047if	2AE338BA-38DF-4026-BB95-3979C62ACC69	5.09735	5.1885	NA	3.10534	5.02199	5.29043	3.02271	3.5334	3.11883	4.94049	3.8799	5.49844	4.14719	4.61903	4.16361	3.66272	3.8505	3.24711	5.55262	3.7347	4.72189	3.78442	4.27858	4.15009	3.69438	3.7234	NA	4.21194	5.63606	4.85276	5.10622	4.00158	3.46536	3.6893	4.37309	3.38943	3.03781	4.90703	4.51085	4.80205
A5	2865	control	7198.45	3736.18	3.85724	3.57243	45	14047if	7A1C8B97-EEFA-43F2-A1F1-77D3C4B19AE8	5.10583	5.06526	NA	3.14052	5.04643	5.26138	2.91082	3.74008	3.21917	4.92123	3.52704	5.58103	4.20967	4.61396	2.99453	3.86718	4.21306	3.50036	5.58099	3.2313	4.91025	3.66111	4.25943	4.13102	3.65739	3.72699	NA	4.10795	5.65529	4.74001	5.39292	3.9072	3.23442	3.67899	4.02847	3.50295	3.55194	4.89641	4.57149	4.7348
A5	2866	control	7665.27	4480.27	3.88453	3.6513	75	14047if	64BE8873-36E3-4D26-8F86-919E243A7EA6	5.16626	5.22521	NA	2.94021	5.06357	5.27904	2.7252	3.81597	3.22232	4.88362	3.62624	5.5259	4.19867	4.54316	3.76076	3.79403	3.76962	3.45662	5.56732	3.49479	4.97843	3.77752	4.22265	4.32137	3.68399	3.8692	NA	4.14264	5.63621	4.7699	5.47468	4.06116	3.1054	3.62107	4.11392	3.4775	2.85896	4.81583	4.65517	5.06152
A5	2867	control	7630.95	4732.03	3.88258	3.67505	55	14047if	779BBEEB-B35B-4493-80E7-2B3B7812AFE7	4.96547	5.14027	1.80294	3.45998	5.17065	5.36592	2.74878	3.95194	3.35762	5.06226	3.36852	5.51096	4.60076	4.5003	4.04502	3.60762	3.77016	3.03624	5.57451	3.91915	4.81335	3.73574	4.21378	4.14641	3.56442	3.70947	2.28457	4.16875	5.60004	4.82417	5.14777	3.84496	3.10526	3.6058	4.29731	3.61408	4.03438	4.53675	4.83313	4.78978
A5	2868	control	6745.52	4153.4	3.82902	3.6184	65	14047if	0607F883-5C66-47EB-87B6-E732A04673D2	5.16221	5.34691	NA	3.05856	5.16491	5.27933	2.84268	3.64832	2.91935	5.01625	3.57247	5.53517	4.31387	4.31026	3.545	3.64723	4.06008	3.44287	5.58005	3.73136	5.04746	3.76546	4.20992	4.01086	3.62119	3.93225	NA	4.11193	5.65875	4.97218	5.13881	3.74082	3.41992	3.64167	4.26411	3.62713	3.63507	4.96753	4.80991	4.78157
A5	2869	control	7804.62	4045.37	3.89235	3.60696	31	14047if	A152E842-AFF7-4C28-8D3E-D8E364604E53	5.12409	5.06886	NA	3.27459	5.19619	5.06682	2.93848	3.85778	3.33995	4.99815	3.62306	5.4676	4.40477	4.66625	3.39332	3.96307	4.22888	3.58362	5.5621	3.52804	4.92594	3.70418	4.2144	4.45876	3.7273	3.84962	NA	4.15404	5.65417	5.12417	5.21967	4.26495	3.51308	3.674	4.28153	3.43557	3.18301	4.88604	4.78108	4.85825
A5	2870	control	6885.22	3598.91	3.83792	3.55617	7	14047if	1149D376-7B1F-47C0-BF43-0B4632659830	5.23606	5.17387	2.90236	3.55432	5.17286	5.33507	NA	3.95916	3.06427	5.03826	3.4995	5.59881	4.65678	4.60824	4.34628	3.69126	4.12237	3.60345	5.55834	4.07169	4.93576	3.71836	4.3435	4.42698	3.64037	3.67768	NA	4.2901	5.65729	4.67128	5.20838	4.2117	2.92216	3.69552	4.27786	3.82425	NA	4.96	4.69381	4.93225
A5	2871	control	7348.81	4339.54	3.86622	3.63744	35	14047if	117DEEDF-42EF-4B1B-A8DB-FB8D1AD79ABC	5.11722	5.45099	NA	2.59229	5.10189	4.93787	2.96257	3.52649	3.2688	5.05545	3.76983	5.35633	4.50914	4.41398	4.25435	3.62113	3.88556	3.40808	5.56479	3.93449	4.90407	3.76719	4.4255	4.02421	3.60656	3.43848	NA	4.21555	5.63861	5.20096	5.15099	3.74767	3.42708	3.6361	4.49614	3.50684	3.99622	4.83782	4.93202	4.60649
A5	2875	control	5512.67	3576.79	3.74136	3.55349	49	14047if	14EC46EE-1FD4-4BC2-9748-E72DAD239FA0	5.04773	4.87184	3.01039	3.16234	5.15415	5.07929	2.86169	3.73429	3.04543	5.05933	3.659	5.5124	4.39982	4.49223	4.24531	3.7692	3.91997	3.24451	5.59325	3.40113	4.88151	3.68099	4.28134	4.06801	3.67387	3.52655	NA	4.16693	5.66035	4.70365	5.22412	3.80131	3.11702	3.66821	4.37275	3.15245	3.2115	4.85791	4.85244	4.89111
A5	2876	control	4020.98	3317.46	3.60433	3.52081	53	14047if	843E2D40-4BA5-4FE8-BFCA-0A16928BB04F	4.62495	5.2683	NA	3.08448	5.22456	5.13192	2.89829	3.53317	2.67755	5.28368	3.51299	5.53945	4.19708	4.32772	3.56369	3.69555	3.63025	2.80437	5.59823	2.56783	4.84751	3.71388	4.15191	3.80716	3.63719	3.23746	NA	4.00897	5.69458	4.8232	5.03852	3.49792	3.56741	3.68266	4.13398	3.36937	4.25554	5.24787	5.02566	4.82246
A5	2877	control	5984.59	3591.35	3.77703	3.55526	11	14047if	A44B9884-AD7F-40A0-8020-8547ABA10535	5.21572	4.94807	2.97377	3.03326	4.97558	5.52842	2.05552	3.6834	2.87533	4.94343	3.85849	5.63599	4.29869	4.6879	3.25816	3.74071	3.5537	3.70328	5.56759	2.96748	5.09609	3.62425	4.18887	4.22025	3.5585	3.78124	NA	4.30382	5.66378	4.79627	5.40792	3.96375	3.23277	3.68789	4.24808	3.23266	NA	4.78377	4.69917	4.781
A5	2878	control	7445.64	4374.05	3.8719	3.64088	29	14047if	1D37128C-ECD2-451C-85AE-DCB4A414BD6A	5.09391	5.49682	NA	3.32007	5.2256	5.07517	2.921	3.55387	3.13513	4.99967	3.99567	5.43644	4.21165	4.6004	4.38566	3.82503	3.88862	3.22422	5.56111	3.84735	4.84286	3.72837	4.44008	4.1048	3.57877	3.69539	NA	4.15578	5.63116	5.0997	5.34513	3.75813	3.45772	3.65108	4.28717	3.51444	3.36076	4.70628	4.89684	4.75908
A5	2879	control	6727.61	3929.21	3.82786	3.59431	57	14047if	26436927-66FB-4F6F-968D-E6CCB08B6362	5.17535	5.17658	2.99141	3.04917	5.2149	5.25827	2.83101	3.85115	3.16113	5.05891	3.60005	5.58564	4.37581	4.59599	4.26865	3.69603	3.92577	3.08673	5.57815	3.30749	4.70759	3.81315	4.24317	4.23805	3.66795	3.65618	NA	4.10998	5.64987	4.7792	5.15851	4.10075	3.23831	3.662	4.35954	3.11505	3.23685	4.76286	4.66315	4.79577
A5	2880	control	7106.64	3969.66	3.85166	3.59875	59	14047if	803D8E4C-E125-48D6-9FD2-2DAFAECEED94	5.13891	5.19557	NA	3.24693	5.07324	4.88543	2.74701	3.77596	3.27217	5.18251	3.92488	5.37284	4.44964	4.55549	4.09767	3.72463	4.26447	3.28264	5.58362	3.40076	4.86279	3.76228	4.41172	4.14479	3.75004	3.77601	NA	4.23274	5.65045	4.85149	5.33207	3.96657	3.35388	3.67217	4.39318	3.24128	3.15287	4.8829	4.42091	4.82436
A5	2881	control	7814.97	4153.2	3.89293	3.61838	63	14047if	9A819D5B-94BE-4554-985C-56284E297B68	5.18551	5.35774	NA	3.1765	5.05932	5.25712	2.78986	3.57636	3.02713	5.11954	3.71987	5.51164	4.08741	4.60972	4.25303	3.65868	3.89397	3.51503	5.57072	3.34829	4.90842	3.73891	4.14815	4.2823	3.77367	3.82329	NA	4.116	5.65234	4.73797	5.56527	4.02096	3.0489	3.63169	4.29907	3.31963	2.79981	4.85633	4.6843	4.95932
A5	2882	control	7558.22	4549.3	3.87842	3.65795	73	14047if	A4098DB9-8D5E-41C5-BC55-7600D5825A7E	5.06513	5.20104	NA	3.65344	5.0136	5.21028	2.82064	3.72329	3.32799	5.08116	3.6818	5.53165	4.44682	4.45278	3.45641	3.61772	4.03037	3.24558	5.59087	3.85599	4.77422	3.79676	4.41351	4.18289	3.58355	3.75957	NA	4.22389	5.61559	4.70501	5.28154	3.92323	3.2434	3.58904	4.30956	3.34421	3.27784	4.70847	4.6097	4.77563
A6	382	control	6966.95	4448.57	3.84304	3.64822	12	14041if	B73B85E2-C431-457C-8921-8792ACA15D0A	5.07887	5.25157	2.0627	3.14066	5.13663	5.54861	2.82366	3.65974	2.97794	5.24883	3.5959	5.53385	4.3444	4.39325	4.18374	3.63149	4.1829	3.46788	5.57659	3.33005	4.98253	3.66905	4.14154	4.21072	3.75951	4.13959	NA	3.98232	5.70464	5.12872	5.39363	3.78252	2.98956	3.62079	4.388	3.26563	3.25723	5.01283	4.78268	4.86411
A6	2673	control	7997.66	4852.73	3.90296	3.68599	8	14041if	ADD23B99-D6DB-439E-9FB8-CA229E23993E	5.07941	5.48057	NA	2.91686	5.06002	5.46278	2.28842	3.8403	3.20822	5.1341	3.78149	5.49693	4.62645	4.53651	4.69759	3.76519	4.03206	3.36681	5.56487	3.71504	4.76794	3.5808	4.22141	4.0607	3.85918	3.67829	NA	4.11812	5.66299	4.89125	5.05559	3.80996	2.75051	3.6607	4.46305	3.25796	3.34346	4.87533	4.59219	5.24229
A6	2674	control	8002.69	5748.68	3.90324	3.75957	49	14041if	48E99893-2973-40F6-A79E-4A65313F2398	4.9843	4.96933	2.37152	2.68177	4.97609	5.23677	2.97594	3.69598	3.2627	5.02719	3.64965	5.38839	4.25984	4.56505	4.18222	3.74168	4.17186	3.14754	5.57575	3.26492	4.86944	3.62765	4.11004	4.28	3.82072	3.70091	2.38756	4.16212	5.68343	5.02878	5.10618	4.04629	3.43844	3.70086	4.45246	3.57749	3.43423	4.8593	4.602	4.89815
A6	2675	control	7528.98	5274.31	3.87674	3.72217	59	14041if	4FDF911E-E072-4FF7-A8F3-A9EA39797FFF	5.00277	5.48569	2.55714	3.13447	4.98589	5.19019	3.01738	3.81935	3.34916	5.22096	3.81946	5.34984	4.38378	4.63803	4.22719	3.73004	4.7184	3.37674	5.59034	3.51837	4.89178	3.70381	4.20576	4.20962	3.77738	3.90246	NA	4.04349	5.67526	4.8701	5.06766	3.98102	3.8804	3.71446	4.40813	3.704	3.40128	4.98997	4.71856	4.91196
A6	2853	control	7545.16	5605.05	3.87767	3.74858	69	14041if	8A136F91-02ED-4A6D-80B6-7F774B095726	5.06993	4.77752	NA	3.08007	4.94547	5.25207	2.91243	3.86558	3.42112	5.00271	4.27542	5.39725	4.54231	4.65714	3.88715	3.72342	4.01852	3.32622	5.59034	2.93795	5.00567	3.64161	4.07844	4.00275	3.81532	3.68132	NA	4.10481	5.64722	5.14281	5.19894	3.72153	3.73938	3.66957	4.47678	3.60915	3.04034	4.88517	4.61373	4.84893
A6	2854	control	4909.7	3762.51	3.69106	3.57548	13	14041if	57780937-325E-4BD5-B621-772178E396E4	5.16793	4.92831	NA	3.21014	4.80189	5.50914	NA	3.75089	3.91129	5.33435	3.69855	5.59498	4.33266	4.46571	4.79282	3.6767	4.15652	3.31179	5.58749	3.36747	4.67118	3.5913	3.95572	4.10061	3.86099	3.39118	NA	4.07589	5.67341	4.8667	4.90531	3.81072	2.65107	3.66435	4.4545	3.56264	3.37151	4.95669	4.56048	4.80218
A6	2855	control	6171.55	4467.97	3.79039	3.65011	15	14041if	3CF28A93-C3DE-44DA-8C42-C8EF1ECB5BE9	5.09178	5.34669	NA	3.42734	4.92383	5.46942	2.91024	3.91505	3.2115	5.37077	3.67323	5.50418	4.62004	4.57242	4.21631	3.62159	4.22657	3.31387	5.56382	3.47098	4.70042	3.54467	3.82445	4.03497	3.8733	3.59309	NA	3.96516	5.66623	5.26364	4.91114	3.76926	3.05822	3.62025	4.4135	3.46928	3.56467	4.82007	4.5704	4.81627
A6	2856	control	4610.58	3633.92	3.66376	3.56038	17	14041if	199F6A79-18CF-44EF-A63F-60202DFF97E3	5.24262	5.35202	NA	3.48453	4.93846	5.1481	2.20179	3.39072	2.95639	5.297	3.53782	5.55349	4.33104	4.54728	4.69307	3.65666	3.87337	3.29575	5.56786	3.26573	4.57051	3.53223	3.92297	4.00926	3.76788	3.41075	NA	3.9509	5.70669	5.1183	4.93827	3.7137	2.6178	3.6835	4.37775	3.5575	3.47237	4.94531	4.6886	4.89651
A6	2857	control	5215.08	4049.28	3.71726	3.60738	19	14041if	73AD284C-98AC-48CE-8CF7-209A948220F0	5.13804	5.39273	NA	3.21494	5.02481	5.31495	2.90654	3.61552	3.07794	5.14953	3.86439	5.54622	4.3905	4.65078	4.94366	3.64138	4.227	3.20908	5.55918	3.12733	4.66895	3.65182	3.95332	4.12401	3.86959	3.16891	NA	3.99834	5.6633	5.08616	5.03584	3.92852	3.58661	3.66223	4.45796	3.6061	3.80536	5.09321	4.78187	4.88417
A6	2858	control	3825.27	3273.22	3.58266	3.51498	21	14041if	2D59015B-8047-43F0-A60C-FD5BE8271CD9	5.2506	5.49626	NA	2.90848	4.80823	5.46246	3.36112	3.50244	3.44785	5.15735	3.76123	5.65137	4.02157	4.42553	4.45427	3.71637	4.09952	3.14831	5.56046	3.39331	4.62314	3.67131	3.89679	3.88479	3.96108	3.54624	NA	4.06122	5.69809	4.85434	4.86791	3.67478	3.27742	3.72153	4.56839	3.45377	3.75406	5.08487	4.5429	5.02444
A6	2859	control	6167.98	4312.23	3.79014	3.6347	23	14041if	DC6F9855-7408-4383-B439-800EEF8DC526	5.13073	5.34491	NA	3.52918	4.82022	5.22592	3.02729	3.83896	3.70039	5.14886	3.86042	5.46969	4.58271	4.73452	4.15426	3.55072	4.7373	3.8799	5.55881	3.2767	4.90515	3.54121	4.02858	4.30745	3.81074	3.60878	NA	4.13183	5.61244	5.33664	5.01235	4.00253	3.28021	3.60262	4.52048	3.60871	3.30477	4.86022	4.50334	4.71375
A6	2860	control	4017.28	3319.84	3.60393	3.52112	25	14041if	43F6809E-0C81-4D3F-8845-8BC8E929458B	3.87155	5.56191	NA	3.38522	5.07205	5.61917	2.17726	3.56997	3.1698	5.50311	3.92217	5.63405	4.55031	4.73492	5.19595	3.61218	4.35405	1.97613	5.55695	3.39196	4.75893	3.65357	3.92305	4.14606	3.8298	3.87115	NA	3.83118	5.68379	4.914	4.90665	3.75675	3.06823	3.69514	4.49492	3.62205	3.72755	4.88699	4.71757	4.81043
A6	2861	control	6584.48	5092.25	3.81852	3.70691	41	14041if	C4FCA65B-C265-4A7E-8A48-9A6263F4DCE9	5.03206	5.48124	NA	3.46876	4.90052	5.04992	3.08918	3.5165	3.37468	5.10797	3.94059	5.33329	4.06602	4.58961	4.7576	3.67661	4.30501	3.29451	5.57869	3.22348	4.60611	3.50452	3.96927	3.98457	3.78481	3.71766	2.46806	3.9197	5.68435	5.07143	4.84768	3.72071	3.7489	3.68101	4.43662	3.53235	3.44735	4.67282	4.5398	4.75585
A6	2862	control	6936.08	5069.91	3.84111	3.705	67	14041if	8B6A317F-D65D-424E-85A4-129D97B4E203	5.01103	5.00923	NA	3.3769	4.938	5.25997	2.98429	3.66918	3.1187	5.13481	3.52604	5.42146	4.4245	4.43854	3.96515	3.67777	4.08024	3.4366	5.60305	3.49895	4.68838	3.74396	4.17683	4.11605	3.77849	3.56765	NA	4.1004	5.65605	4.98992	5.29465	3.92724	3.25514	3.72982	4.40267	3.45808	3.4225	4.85933	4.5761	4.89118
A6	2863	control	6849.97	5778.83	3.83569	3.76184	65	14041if	ED26684E-9CE2-41D4-B2DF-B78C1863B794	4.99467	5.25188	NA	3.58212	4.78876	5.18517	2.94188	4.02841	3.23512	4.86135	3.95765	5.33167	4.50264	4.63514	4.20058	3.78037	3.98012	3.21997	5.58499	3.04472	4.72803	3.69517	3.63181	4.10748	3.83871	3.69537	NA	4.06888	5.62859	4.90764	5.05311	3.99779	3.26814	3.71907	4.32499	3.67746	3.3122	4.79197	4.35495	4.97318
A6	2864	control	6629.55	5344.59	3.82148	3.72791	76	14041if	6B030D29-EFF1-402D-8166-617C9C07FCD1	5.11125	5.34396	NA	3.23864	4.63099	5.30024	2.67152	3.48114	3.45176	3.91361	4.00682	5.43483	4.27713	4.62448	4.68222	3.54618	3.97068	3.24694	5.5923	3.28539	4.59332	3.48941	3.78179	4.24676	3.84444	3.99882	NA	3.88034	5.55624	4.76248	4.93852	3.87933	3.8178	3.58003	4.32371	4.16578	3.11235	4.82406	4.28586	4.68861
A6	2865	control	7479.62	5642.89	3.87388	3.7515	43	14041if	037CB559-2894-4259-873B-A5A8EAE5AA67	5.07062	5.33786	2.65719	3.35624	4.92358	4.85026	2.95491	3.72638	3.26964	5.19278	3.65588	5.28203	4.35047	4.68075	4.29053	3.84109	4.42264	3.71518	5.5786	3.16076	4.88248	3.69243	4.03138	4.1711	3.85939	3.58941	2.39879	4.08192	5.61751	4.88609	5.26132	3.99698	3.39289	3.68634	4.33527	3.51186	3.4465	4.95417	4.59448	4.94352
A6	2866	control	6992.41	5302.29	3.84463	3.72446	45	14041if	2DF8D312-5DDD-44FC-8CA0-3E34C80B7A78	5.06395	5.42692	NA	2.92578	4.99041	5.1664	2.96538	3.69565	3.86291	5.17089	3.82782	5.34548	4.35995	4.47764	4.4457	3.55197	3.97837	3.48405	5.57264	3.41858	4.87787	3.5957	4.15462	4.14585	3.84635	4.04459	NA	3.98388	5.69738	4.89656	4.83589	3.76131	3.62578	3.7226	4.44252	3.40896	3.48574	4.75459	4.62477	5.00657
A6	2867	control	7696.88	5737.29	3.88631	3.75871	53	14041if	A3D392BD-BA81-4292-8106-328820C59ECF	4.93398	5.07837	1.99042	3.46893	5.00132	5.19198	2.95814	3.89053	3.41837	4.9776	3.64539	5.37334	4.58258	4.59903	4.103	3.69417	4.1712	3.32199	5.56586	3.23646	4.96156	3.64098	4.22823	4.21083	3.76838	4.15076	2.37516	4.15977	5.70354	4.86921	5.15636	3.81171	3.41042	3.7419	4.42506	3.64345	3.51605	4.82025	4.68074	4.77546
A6	2868	control	6902.36	5858.6	3.839	3.76779	63	14041if	E8FC0EB8-7285-4082-BDF0-F8B295B3DF37	5.00652	4.95724	2.51563	3.41007	4.8936	5.08711	2.97588	3.61411	3.22006	5.11783	3.316	5.34332	4.36886	4.55793	3.97037	3.63167	4.07585	3.51507	5.58147	3.2876	4.96632	3.70514	4.07411	4.33819	3.76583	4.25759	2.44288	4.04375	5.63968	5.1308	5.18423	4.11956	3.33176	3.65486	4.44061	4.00045	3.45807	4.94726	4.72813	4.91871
A6	2869	control	8990.25	5763.43	3.95377	3.76068	74	14041if	FD7A6DA3-24DA-4E13-861F-46EF1083BC18	5.13959	5.2452	2.06439	3.15962	4.85378	5.36279	2.12728	3.99751	3.54102	4.03556	3.46959	5.50891	4.58259	4.63603	4.14512	3.90324	4.3548	3.66323	5.57966	3.44427	4.93737	3.57788	3.40852	4.14528	3.78169	3.83031	NA	3.97076	5.53364	4.90205	5.09063	3.91347	3.63535	3.63051	4.3258	3.55614	2.68938	4.86649	4.48275	4.86555
A6	2870	control	5883.53	4060.16	3.76964	3.60854	6	14041if	40FB8225-F1C4-47C0-901B-B8BBBB8D3510	5.13792	5.34018	NA	3.39479	5.17171	5.53421	2.67054	4.01077	3.30246	5.18081	3.38957	5.56237	4.65328	4.5138	4.93096	3.86596	4.23607	3.34534	5.59489	3.67599	4.74399	4.1544	4.38672	4.19454	3.87031	4.389	NA	4.24881	5.67267	4.65837	5.24371	3.71791	2.57012	3.56114	4.5306	3.55364	2.86209	4.97558	4.75027	5.13384
A6	2871	control	9420.41	7489.18	3.97407	3.87443	78	14041if	A76C2570-C679-4B9A-AEFB-90040EE32807	5.07092	5.25718	2.06886	2.9323	4.82177	5.1374	2.62098	3.71974	3.35915	4.22712	3.71447	5.36608	4.53108	4.39857	4.25377	3.71871	3.99538	3.71173	5.57855	3.43627	4.90222	3.60297	3.92353	4.31296	3.90676	3.48687	2.33846	4.0605	5.54848	5.1645	4.93277	4.01152	3.40292	3.77811	4.49149	3.68569	3.15942	4.89253	4.45534	4.72786
A6	2875	control	7558.83	5179.79	3.87845	3.71431	47	14041if	E134117E-F46F-4DEA-8ACA-859E393E67F9	5.11004	4.71822	NA	3.3179	4.98935	5.1789	3.07932	3.88989	3.16255	5.04511	3.82166	5.43387	4.52592	4.51859	4.47525	3.80766	4.07265	3.51786	5.58371	3.28291	4.84559	3.6063	4.19021	4.25844	3.83419	3.53769	NA	4.17776	5.67017	4.6297	5.18628	4.07728	3.22749	3.73205	4.41997	3.6851	3.25229	4.82037	4.44089	4.95689
A6	2876	control	7466.66	5069.6	3.87313	3.70497	51	14041if	5E05ACC0-6E1B-4DCE-AEDB-B455E9714E04	5.0096	5.532	NA	3.39193	5.04085	5.28585	2.92239	3.72815	3.07508	4.94826	3.68398	5.42872	4.27286	4.50445	4.45027	3.66727	4.16889	3.26014	5.5794	3.07111	4.77288	3.57235	3.96266	3.95569	3.97356	3.29258	NA	4.04439	5.70952	4.84015	4.9756	3.71509	3.48386	3.73945	4.36362	3.37469	3.45669	4.87276	4.59664	4.96447
A6	2877	control	8354.16	4948.75	3.9219	3.6945	10	14041if	EB2B76AC-D446-4B56-82F1-05E0E09BEE61	5.09378	5.10619	3.31759	3.27576	4.97271	5.39575	2.81829	3.70755	4.01772	5.13263	3.72812	5.43766	4.24236	4.55804	4.52678	3.8385	3.88526	3.65242	5.57338	3.25125	4.92133	3.70009	4.16527	4.17266	3.78051	3.60814	NA	4.13785	5.61265	4.88013	5.2413	3.92615	2.83775	3.63652	4.5043	3.3461	3.76008	4.9326	4.67115	4.91357
A6	2878	control	3427.53	2840.91	3.53498	3.45346	27	14041if	586AEAE8-D5AA-4DEC-BB91-CACACE4E8D1B	5.29832	5.64185	2.9614	3.4127	5.05512	5.28756	2.97253	3.69635	3.25776	5.364	4.23605	5.52258	4.32738	4.7322	5.43685	3.91606	4.11642	3.34659	5.55671	3.98305	4.62467	3.64392	4.06728	3.96729	3.89607	3.66201	NA	4.01264	5.67158	5.16367	4.93847	3.67377	3.6645	3.65385	4.62841	3.37962	3.69403	4.95022	4.6523	4.92964
A6	2879	control	7913.09	5016.73	3.89835	3.70042	55	14041if	151DB3D0-0844-427E-80A9-6A3D7A69DBB7	5.0644	5.14454	3.29719	3.21925	5.09046	5.19434	3.00678	3.75069	3.21624	5.00515	3.92407	5.3638	4.43234	4.65424	4.59441	3.75127	4.07164	3.17071	5.5793	3.16181	4.76707	3.76207	4.20399	4.35597	3.79798	3.80117	2.47934	4.31417	5.69343	4.91586	5.26436	4.1185	3.56679	3.76952	4.4851	3.62527	3.45273	4.91474	4.66281	4.86511
A6	2880	control	7671.7	5316.94	3.88489	3.72566	57	14041if	3A7953B7-7154-4DB0-B9BF-18C07E94813F	5.01434	5.08998	2.34279	3.42238	4.9975	5.29658	2.94279	3.76552	3.42069	5.0326	3.64203	5.42052	4.40997	4.52773	4.26969	3.72434	4.02953	3.31768	5.57627	3.42856	4.85072	3.66938	4.31037	4.26657	3.87169	3.6514	2.39601	4.25225	5.67162	4.80411	5.35008	3.99917	3.35884	3.7288	4.45321	3.33068	3.44561	4.86321	4.54291	4.98619
A6	2881	control	7026.69	4978.74	3.84675	3.69712	61	14041if	D9D1CEB7-850D-4257-8346-0A386288A395	5.03298	5.46255	NA	3.1626	4.89764	5.24438	2.96576	3.62844	3.23343	4.43856	3.67363	5.3939	4.23442	4.62635	4.67504	3.70576	3.89963	3.3883	5.58447	3.21941	4.78976	3.62006	3.62682	3.95197	3.90248	3.70557	NA	4.02137	5.68551	4.74477	4.963	3.76554	3.25209	3.764	4.50084	3.59454	3.47798	4.87279	4.58598	5.08937
A6	2882	control	7454.88	5297.83	3.87244	3.7241	71	14041if	E8EC30D3-8CB8-4CEF-8E59-CCE54302D57B	5.0418	5.02369	NA	3.65103	4.84899	5.34243	2.95111	3.8959	3.29698	5.10099	3.49822	5.47361	4.56996	4.4902	3.64262	3.65894	4.1264	3.42411	5.59774	3.45261	4.81219	3.67657	4.1877	4.25569	3.81017	3.63627	NA	4.20163	5.62384	4.76436	5.172	3.99432	3.10542	3.6765	4.41581	3.65607	3.09267	4.79393	4.47825	4.8913
A7	382	control	8999.08	5197.22	3.9542	3.71577	78	14034if	CEBCED5A-3336-427A-A8A4-83574F98BE16	5.11552	5.62658	NA	3.09686	5.02361	5.15578	2.71471	3.60211	3.33129	4.6852	3.94654	5.45526	4.50472	4.55034	4.4414	3.68725	3.91727	3.43074	5.58703	3.42551	5.00424	3.75057	4.07143	4.02646	3.80676	3.88946	2.36799	4.43434	5.69422	4.85877	5.407	3.73461	3.34774	3.75752	4.31769	3.60581	2.89224	4.76976	4.63001	5.03712
A7	2673	control	3162.61	2199.01	3.50005	3.34223	8	14034if	651FF196-B7CE-4DA6-A923-08F6383CADF5	5.24063	5.6771	2.96657	3.09773	5.11425	5.93613	2.37246	3.86213	3.47483	4.72058	3.64998	5.78503	4.72368	4.76012	4.9912	3.65215	4.03177	3.52275	5.53324	3.85489	4.76482	3.93059	4.59128	4.01514	4.05029	3.88924	2.43001	4.51664	5.49158	5.02257	5.51254	3.94361	2.72527	3.53678	4.60278	3.21393	NA	4.80924	4.35785	5.56555
A7	2674	control	8907.11	5158.02	3.94974	3.71248	50	14034if	CC1E7332-D20C-4EA7-92C0-91F1D5F2E1AA	5.01932	5.32605	3.10578	2.87642	4.88833	5.6832	2.73744	4.00002	3.34043	5.15563	3.25314	5.57723	4.2726	4.3867	4.227	3.63381	3.75539	2.96159	5.57332	3.19781	4.57392	3.70891	3.92867	3.95455	3.71594	3.65867	2.44095	4.20083	5.62712	4.85237	5.25044	3.87793	3.09462	3.65106	4.20516	3.25316	3.87479	4.75558	4.46446	4.93262
A7	2675	control	9303.81	4621.68	3.96866	3.6648	60	14034if	1E17FF1A-C025-476B-8D01-BD46E694360D	5.08656	5.33616	NA	3.12567	5.05697	5.12438	2.85717	3.8326	3.48848	4.81214	4.31604	5.50524	4.42377	4.64393	3.81257	3.75666	4.32896	3.09426	5.60797	3.18835	4.66334	3.82789	4.10621	4.13756	3.68199	3.81357	2.44606	4.33027	5.70874	4.70649	5.42091	3.92093	3.72907	3.69345	4.26716	3.40603	2.51459	4.91493	4.52472	4.84527
A7	2853	control	9228.3	4833.78	3.96512	3.68429	70	14034if	7FF96392-EDD3-438D-94A3-605164C28A86	5.14529	4.9844	2.90075	2.9681	5.09286	5.65609	2.68806	3.89227	3.35476	4.68119	4.74103	5.57029	4.48234	4.70207	3.71306	3.79461	3.91584	3.22596	5.63345	3.01114	4.8273	3.71992	3.93485	4.20489	3.88134	3.97179	2.25052	4.40454	5.6917	5.05778	5.34629	3.92528	3.6871	3.6801	4.19824	3.47271	2.49968	5.09791	4.66029	4.82662
A7	2854	control	7632.62	3959.51	3.88267	3.59764	80	14034if	4A66990C-6018-4DBE-9C83-D886EFA4FD96	5.28696	5.46265	2.8348	3.28952	5.02011	4.68988	2.6513	3.65828	3.54509	5.08609	4.08782	5.15076	4.5744	4.68644	4.51534	3.67784	4.1009	3.09684	5.60439	2.80266	4.79507	3.89525	3.96622	4.17475	3.82493	3.75508	2.17282	4.46178	5.7029	4.86713	5.54638	3.99571	3.15698	3.77	4.39672	3.45822	NA	4.96918	4.59412	4.91518
A7	2855	control	6943.72	4861.79	3.84159	3.6868	82	14034if	A442F04C-499F-4648-B137-A1F5E842D134	5.13975	5.44936	NA	3.50285	4.96815	5.23201	2.65443	3.86985	3.50964	4.94754	3.5449	5.4607	4.62106	4.66668	4.11309	3.6349	4.19941	3.28337	5.57063	3.47527	4.77041	3.78408	4.10028	4.13295	3.66395	3.64056	2.55232	4.35364	5.64717	5.01157	5.29582	3.97731	3.00782	3.67164	4.36974	3.63224	3.27751	4.73871	4.57512	4.9403
A7	2856	control	6331.81	3413.7	3.80153	3.53323	18	14034if	0C73E960-465A-4358-9DA0-FF4291ADFA81	5.18261	5.49528	NA	3.34909	5.11803	4.83666	2.85236	3.50272	3.58403	4.64947	4.22387	5.25978	4.46777	4.78625	4.58673	3.72848	4.07114	3.1801	5.59111	2.2368	4.6481	3.90287	4.03614	4.21308	3.9044	3.67607	2.28773	4.39362	5.62335	5.00874	5.49079	4.00444	2.87028	3.60357	4.34082	3.3174	NA	5.00905	4.5476	5.25461
A7	2857	control	6196.61	4373.74	3.79215	3.64085	20	14034if	E6301F5E-7AE4-402A-B39B-A4131C422DCD	5.03603	5.52964	NA	3.04406	5.15181	5.49218	2.89642	3.72818	3.5046	4.77389	4.39331	5.51028	4.63644	4.72996	4.62911	3.78067	4.14008	3.10271	5.59137	2.68919	4.91279	3.97894	3.91099	4.0854	3.77182	3.44945	2.27039	4.37611	5.62247	4.94809	5.30997	3.91569	3.53925	3.67815	4.30869	3.40967	3.07059	5.18067	4.81655	5.05369
A7	2858	control	4971.95	2592.8	3.69653	3.41377	22	14034if	656A1800-CC93-49E2-AE3F-40C9E0B040F8	5.31081	5.51196	NA	3.08649	4.34117	4.76289	NA	3.40643	3.27749	4.80298	3.95501	4.95968	4.25345	4.64661	3.91526	3.76311	3.9928	2.88291	5.59543	NA	4.38284	3.96082	3.82815	3.98776	4.08055	3.78107	2.52915	4.39249	5.73455	4.73055	5.74599	3.84274	3.00468	3.7876	4.37852	3.12961	NA	5.16069	3.42997	5.30683
A7	2859	control	7606.23	5977.52	3.88117	3.77652	24	14034if	C6FFAB00-DBC6-4F86-BE5F-432EEE91C827	4.96015	5.37211	1.77632	3.32647	4.85976	5.38817	3.02396	3.92412	3.76648	4.45344	3.98324	5.46214	4.57573	4.54862	3.81038	3.60167	4.20242	3.52396	5.58153	3.16504	4.92943	3.60313	4.16903	4.08776	3.7186	3.7028	2.40411	4.48177	5.63003	5.06086	5.2108	3.70986	3.09378	3.70715	4.31633	3.65874	2.79649	4.87366	4.54464	4.91942
A7	2860	control	6246.36	4568.23	3.79563	3.65975	26	14034if	FBF8C2AC-00B5-4E55-81D3-B873BE0843E5	4.0944	5.47612	NA	3.20253	5.17541	5.24933	2.92823	3.72561	3.53218	4.667	3.91831	5.46363	4.68848	4.72897	4.9135	3.78489	4.20963	2.11095	5.59862	3.07374	4.8001	3.92468	4.04691	4.01193	3.68037	3.66005	2.37611	4.18528	5.6609	4.74421	5.18308	3.86815	3.12434	3.70025	4.39842	3.51323	3.48002	5.05036	4.83858	4.97608
A7	2861	control	9082.98	4971.55	3.95823	3.69649	42	14034if	42135286-2155-45BD-8922-7FC98AC31388	5.0442	5.44038	NA	3.38615	4.96232	5.06166	2.87202	3.54387	3.39516	5.32474	4.35786	5.44015	4.17945	4.73417	4.31581	3.70826	3.94427	3.10481	5.58742	2.20677	4.75316	3.76483	3.896	4.09498	3.80664	3.70449	2.46366	4.32581	5.65034	5.01514	5.35199	3.97766	3.452	3.65783	4.34756	3.18343	2.61075	4.99235	4.61145	4.79934
A7	2862	control	9505.12	5246.81	3.97796	3.7199	68	14034if	5B5ABF1B-2001-44C4-A51F-3F8C20A0F53A	5.05371	5.3176	3.1716	3.45329	4.94738	5.50661	2.75384	3.87904	3.54362	4.85368	3.37561	5.53084	4.57759	4.39431	3.76344	3.67302	3.85773	3.49902	5.59283	3.65904	4.54665	3.71423	4.50869	3.93029	3.66995	3.67858	2.18017	4.51998	5.6615	4.79851	5.36784	3.64496	3.01229	3.65159	4.1936	3.14737	3.83677	4.82487	4.58971	4.80637
A7	2863	control	9194.59	5104.08	3.96353	3.70792	66	14034if	4F9E749C-E250-4B1D-AA2F-11D31D83505B	5.08106	5.30831	NA	3.38471	5.00883	5.10369	2.77103	3.74928	3.11207	5.05584	4.01391	5.46667	4.33529	4.75377	3.56672	3.66436	4.03813	3.1658	5.57803	2.94372	4.93007	3.84875	3.91548	4.19786	3.76698	3.7037	2.25386	4.36669	5.66383	4.84932	5.28295	4.12702	2.81435	3.63732	4.23582	3.48117	3.09427	5.18135	4.53451	5.08152
A7	2864	control	7202.17	4690.4	3.85746	3.67121	32	14034if	893F67C8-88AF-42AD-823B-7BA6E63727B7	5.02863	5.42176	2.12515	3.12794	5.06435	5.39332	3.08116	3.6411	3.26729	5.22186	4.027	5.48062	4.32959	4.66546	4.15827	3.62608	3.97694	3.17309	5.58709	3.52052	4.81683	3.83906	4.23379	4.24366	3.7764	3.76559	2.10763	4.39746	5.59581	4.88259	5.28348	4.16415	3.57418	3.68585	4.31959	3.55566	3.87679	5.032	4.80491	4.90927
A7	2865	control	7797.89	4718.91	3.89198	3.67384	44	14034if	D628904C-C8CC-46BF-8D4F-FC9F4EF89D87	5.07869	5.33326	2.16021	3.34369	4.92902	5.32637	2.79774	3.75761	3.7508	5.01623	3.69596	5.51293	4.38524	4.62737	4.27543	3.77381	4.25218	3.70033	5.60285	3.33448	4.71073	3.55398	4.26672	4.04202	3.7032	3.70671	2.33171	4.22572	5.65067	4.62689	5.21215	3.72353	3.39992	3.68259	4.15083	3.21414	3.3455	4.787	4.44469	4.86557
A7	2866	control	7949.55	4649.5	3.90034	3.66741	46	14034if	03907F64-FA9F-4276-B5AC-CB867AC7392C	5.08261	5.42191	2.99545	2.94297	5.03167	5.29089	2.77383	3.76565	3.65344	5.07105	3.88829	5.52944	4.37085	4.60247	4.47738	3.53825	3.84622	3.33561	5.61048	3.16869	4.82417	3.66163	4.2267	4.08826	3.79116	3.72238	2.30483	4.38955	5.63822	4.76873	5.33344	3.87093	3.31797	3.66396	4.18482	3.22249	3.16192	4.74676	4.56908	5.08574
A7	2867	control	7219.33	4789.25	3.8585	3.68027	54	14034if	6BA4D45A-3307-492B-B54A-460C4EF293BC	4.94606	5.37358	NA	3.36609	5.02379	5.32272	2.83721	3.944	3.59685	5.24255	3.54361	5.48379	4.7163	4.63259	4.19559	3.58404	3.8707	3.09775	5.59268	3.11611	4.81464	3.79422	4.01654	4.00235	3.8348	3.79677	2.44266	4.26712	5.65452	4.8308	5.41223	3.83335	3.16196	3.66278	4.46975	3.60053	3.92271	4.87252	4.83517	4.94186
A7	2868	control	7495.34	4010.19	3.87479	3.60316	64	14034if	51987A0E-4A03-44B7-951E-5B6D02ADF814	5.02056	5.34726	NA	3.11832	5.04407	5.1219	2.713	3.73609	3.5155	4.57615	3.9548	5.53072	4.64893	4.55094	4.34395	3.78553	4.01359	2.79223	5.62001	2.66523	4.75772	3.84551	4.09562	3.63296	3.83839	3.90081	2.50642	4.43708	5.73132	4.89553	5.53651	3.54183	3.44283	3.74474	4.34175	3.26139	NA	5.0007	4.55329	5.10674
A7	2869	control	7604.06	4416	3.88105	3.64503	30	14034if	31BC0E2F-DE9D-468A-BFD2-942B3C5AE56C	5.05989	5.23952	NA	3.00375	5.11835	5.33941	2.73242	3.84185	3.55554	5.01358	3.76701	5.51446	4.4525	4.56937	4.11364	3.96062	4.13576	3.23385	5.58459	3.55086	4.82442	3.69199	4.29296	3.97524	3.8857	3.90691	2.11172	4.33051	5.66218	5.04055	5.3227	3.71369	3.46584	3.74154	4.42399	3.32602	3.21022	5.02018	4.78958	5.08422
A7	2870	control	9493.59	5417.7	3.97743	3.73381	75	14034if	62B824A0-D44E-4DBF-A521-06E6C340AD45	5.13032	5.43894	3.08115	3.31166	5.00512	5.08434	2.76163	3.79819	3.51355	5.27099	3.96535	5.42499	4.7594	4.64922	4.67403	3.82036	4.12919	3.45119	5.63435	3.35034	4.82271	3.62513	4.24611	4.19239	3.7235	3.73856	2.41139	4.21056	5.69269	4.55543	5.13292	3.87963	3.31368	3.70246	4.15867	3.34935	2.82458	4.93543	4.5552	5.01745
A7	2871	control	8656.67	4536.73	3.93735	3.65674	34	14034if	DA433A6F-6CBB-4176-879D-0C396DA59B97	5.0778	5.53021	NA	2.65203	5.02758	5.10001	2.85976	3.71347	3.31586	4.73613	4.15592	5.51344	4.71331	4.56484	3.86129	3.71076	3.85272	3.10443	5.58393	2.63775	4.83396	3.85016	3.98337	3.85655	3.87774	3.7286	2.38883	4.37878	5.70123	4.98089	5.5255	3.57347	3.48466	3.77559	4.36646	3.12503	NA	4.96707	4.59061	4.97498
A7	2875	control	5934.27	4077.38	3.77337	3.61038	48	14034if	ED0664CC-B718-4D8F-BCCA-861A8A6FF2C9	5.08383	5.32036	NA	3.32129	5.0119	5.24725	2.85277	3.70584	3.59503	5.0642	3.77378	5.59283	4.44566	4.44853	4.14118	3.72797	4.02278	3.32607	5.61082	3.29598	4.60542	3.68707	4.18855	3.77568	3.79019	3.68155	2.46245	4.31588	5.67922	4.59669	5.29525	3.63109	3.21297	3.72277	4.33982	3.35829	3.15559	4.79916	4.49572	5.04484
A7	2876	control	8681.61	4174.87	3.9386	3.62064	52	14034if	5DE5C44A-213A-48C2-8BB2-4CB2C274C01A	5.11861	5.64533	NA	3.3198	5.10132	4.65205	2.80693	3.56407	3.35125	5.46437	4.23234	5.10547	4.29663	4.74146	4.10549	3.69085	4.14996	3.1777	5.59742	2.98791	4.80863	3.6671	4.22148	4.00945	4.05588	3.59169	2.3502	4.38564	5.68791	4.80405	5.39813	3.76949	3.66148	3.71747	4.2201	3.22951	2.61748	4.66855	4.66949	4.86047
A7	2877	control	5883.09	4653.6	3.76961	3.66779	76	14034if	70B58F69-0FAC-4B09-8632-67D93E8A2FD0	5.16853	5.58998	2.89142	3.0986	4.92912	5.34574	2.67066	3.52708	3.2862	5.03565	4.2075	5.53024	4.2393	4.74493	4.98425	3.82922	3.6164	3.45711	5.58842	2.30924	4.59718	3.51217	3.83775	3.80915	3.74616	3.64455	2.38126	4.23993	5.68577	4.77109	5.29308	3.42418	3.13808	3.69244	4.44961	3.34714	2.05369	4.95582	4.46509	5.06102
A7	2878	control	7092.84	4155.29	3.85082	3.6186	28	14034if	6C4713E6-F3E7-4636-8584-2A79DAAFF5AC	5.09829	5.6152	2.97541	3.2157	5.24581	4.73247	2.97054	3.42031	3.36174	4.47615	4.19539	5.11503	4.4645	4.79458	4.42082	3.87394	4.16695	3.32835	5.59162	3.45508	5.03339	3.94836	4.27869	4.07741	3.85268	3.86733	2.36644	4.39182	5.69199	5.10653	5.36188	3.8269	3.43621	3.71309	4.40624	3.67912	3.33358	4.94167	4.92164	5.01168
A7	2879	control	8895.03	4784.07	3.94915	3.6798	56	14034if	DB4C2366-8816-4528-BC2E-6A1E34CFD8AC	5.09029	5.42528	2.96626	3.0512	5.1011	5.06121	2.75423	3.82488	3.47119	4.82655	3.89579	5.47833	4.48765	4.70792	4.44847	3.70516	3.7765	2.93014	5.60226	2.88622	4.68664	3.67142	4.16486	4.12309	3.72937	3.81506	2.39054	4.38203	5.66338	4.77008	5.4206	3.77357	3.34243	3.67905	4.33833	3.13989	2.40105	4.7591	4.58798	4.90326
A7	2880	control	9144.48	4891.05	3.96116	3.6894	58	14034if	6F7B06E8-6718-4A80-B84C-3B07E401F2F4	4.9985	5.21138	NA	3.28773	5.04871	5.21057	2.92522	3.72501	3.2117	5.23991	4.33313	5.49468	4.46437	4.55439	4.05797	3.72118	3.98214	3.27533	5.59403	2.9498	4.90539	3.9006	4.14857	4.16474	3.82626	3.81355	2.50105	4.44594	5.65762	4.87864	5.43773	3.99456	3.62786	3.66427	4.34826	3.19616	3.4147	5.09141	4.70708	5.03705
A7	2881	control	8738.41	4867.35	3.94143	3.68729	62	14034if	C297C7C7-F099-49F0-BC9C-D2E3695E52E3	5.13554	5.55192	3.0224	3.10963	4.89015	5.77055	2.74046	3.93811	3.59337	5.30772	4.26849	5.67306	4.41295	4.70666	4.70518	3.63064	3.95587	3.27202	5.58826	2.8194	4.7935	3.60982	3.9984	4.07505	3.71895	3.70562	2.12468	4.19164	5.64241	4.53465	5.22267	3.84243	3.1973	3.66481	4.16124	3.24841	NA	4.73416	4.36693	4.95362
A7	2882	control	8758.16	4662.66	3.94241	3.66863	72	14034if	094E6E9F-53E6-4F5B-8B65-10B060A8D8C6	5.12799	5.42575	2.18736	3.61571	5.01718	4.83567	2.79053	3.71781	3.41834	4.54704	3.75678	5.44298	4.39752	4.47094	3.55059	3.69011	3.96672	3.42365	5.61392	3.59902	4.78336	3.86849	4.19565	4.17983	3.75994	3.66752	2.23422	4.35243	5.684	4.6223	5.27723	4.02686	3.19284	3.7225	4.23108	3.42368	2.61962	4.86252	4.48849	4.74134
A8	382	control	9355.91	4852.9	3.97109	3.686	17	14037if	87DBFCE6-D01C-4921-B655-E1EC357702EC	5.10941	5.23796	NA	3.19893	5.15426	5.51152	2.80146	3.62495	2.91396	4.91038	3.20707	5.46732	4.30287	4.49779	3.73749	3.69233	4.14161	3.53547	5.56941	3.68394	5.10682	3.81127	4.32907	4.40201	3.84302	3.92664	NA	4.34195	5.65785	5.11307	5.32608	4.17902	2.62801	3.69791	4.35497	3.74054	3.10851	4.84388	4.61133	4.84563
A8	2673	control	6619.97	4363.65	3.82086	3.63985	13	14037if	4AC16F33-145E-40C0-AD5B-F166A19297BA	5.10999	5.30894	NA	2.74786	5.0536	5.32879	2.14809	3.69221	3.08883	4.85329	3.33482	5.54165	4.34047	4.53758	4.32183	3.71373	3.88539	3.21774	5.57176	3.8911	4.76314	3.82999	4.48352	4.13441	3.70224	3.85468	NA	4.27048	5.67459	4.8362	5.15201	3.9999	2.34849	3.66228	4.4161	3.30456	2.94161	4.80235	4.47462	5.21644
A8	2674	control	7608.27	4802.12	3.88129	3.68143	55	14037if	899640FF-2420-430F-9AAA-F866A7A1BAD3	5.08038	5.04137	2.14325	2.72531	5.01424	5.14392	2.61463	3.61947	3.02292	4.72623	2.9252	5.43819	3.8963	4.49549	4.16918	3.71059	3.75201	2.88925	5.58519	3.16097	4.65692	3.77255	3.98927	4.12431	3.71088	3.73053	2.25063	4.26574	5.7163	4.92027	5.19478	3.99463	2.67814	3.72126	4.36926	3.43183	3.60672	4.83579	4.49316	4.8021
A8	2675	control	7593.89	4608.89	3.88046	3.6636	65	14037if	9ACD0B01-6D89-4E62-8767-88524C969382	5.14325	5.1141	NA	2.9797	5.03719	5.15355	2.71006	3.81748	3.4051	5.17434	3.65704	5.48029	4.33864	4.68349	3.61972	3.69975	4.42547	3.38367	5.59572	3.76335	4.87233	3.67428	4.3111	4.26658	3.72586	3.71128	2.29803	4.29773	5.68738	4.90739	5.11574	4.00085	3.60406	3.68634	4.35811	3.6317	3.51423	4.87958	4.68645	4.78488
A8	2853	control	9277.05	5458.61	3.96741	3.73708	75	14037if	1641A6F3-E300-4C21-AAF6-341D30D2E2D2	5.14853	4.52776	NA	3.14476	5.0786	5.55822	2.67595	3.92364	3.30276	4.78627	3.528	5.4537	4.50467	4.74609	3.57386	3.79008	3.92904	3.48762	5.59532	2.93943	5.08617	3.8566	4.02466	4.48044	3.8679	3.86063	2.2064	4.4018	5.71199	5.10729	5.33999	4.31336	3.02544	3.67438	4.35874	3.72072	3.18961	5.07233	4.63529	4.75097
A8	2854	control	6972.75	4363.54	3.8434	3.63984	19	14037if	1A4EAEC2-5314-4688-8BCE-D63DB2317784	5.12243	5.07397	NA	3.34059	5.0573	5.34085	2.68445	3.60745	3.06713	5.21426	3.25804	5.49849	4.31175	4.52955	4.18535	3.73193	3.97473	3.2771	5.59573	3.36781	4.75764	3.67758	3.89512	4.16827	3.83039	3.61938	NA	4.23837	5.68033	4.93482	5.05525	3.9966	2.20247	3.7044	4.31578	3.58485	3.43791	4.70281	4.51522	4.73346
A8	2855	control	9400.41	4984.09	3.97315	3.69759	21	14037if	D5A843E0-0C9E-4727-9F9C-89378273477C	5.10495	5.02309	NA	3.53747	5.12143	5.32633	2.88661	3.74908	3.3146	4.97833	3.25618	5.46719	4.37546	4.66038	3.74297	3.76533	4.29246	3.39071	5.5714	3.65978	4.84894	3.80048	4.34408	4.40239	3.84534	3.74245	2.35747	4.4277	5.66472	5.08009	5.2359	4.15069	2.79144	3.67191	4.32272	3.54996	3.47057	4.80722	4.65522	4.855
A8	2856	control	9048.12	4677.48	3.95656	3.67001	23	14037if	9F75EF8C-2BE1-49BE-8500-64A421FFCD25	5.05957	5.0914	NA	3.42901	5.10672	5.20383	2.7542	3.5636	3.18654	5.1638	3.4115	5.47834	4.18523	4.64058	4.00827	3.75281	4.01284	3.15873	5.57775	2.98046	4.74625	3.86774	3.87165	4.42659	3.71613	3.52263	NA	4.28866	5.69743	5.12424	5.21595	4.1958	NA	3.72225	4.18481	3.64603	3.17188	4.88781	4.62921	4.96962
A8	2857	control	9096.72	4869.03	3.95888	3.68744	25	14037if	DDABB1E2-69D6-46FC-88DA-44F9B68BD36C	5.04819	5.26352	NA	3.21649	4.9721	5.14095	2.87395	3.6055	3.3019	4.57178	3.10891	5.44957	4.28512	4.71455	4.41084	3.74047	4.16996	3.22365	5.57721	3.05039	4.78646	3.92331	3.81689	4.41935	3.82077	3.35848	NA	4.28233	5.7182	4.94656	5.19193	4.22724	2.58359	3.65493	4.26361	3.63507	3.18972	4.95314	4.57712	4.78968
A8	2858	control	8865.41	4820.91	3.9477	3.68313	27	14037if	082CB89E-95D2-4633-B650-EA199330F11B	5.06901	5.11945	NA	3.0097	5.1096	5.08233	3.5015	3.6064	3.05892	5.14542	3.22713	5.43715	3.96588	4.45444	2.90979	3.80092	3.98657	3.22911	5.57487	3.49395	4.86276	3.94894	4.27577	4.29866	3.83842	3.6469	NA	4.30663	5.70071	4.96527	5.22763	4.23722	2.39866	3.68145	4.31987	3.52369	3.72587	4.95552	4.65494	4.9688
A8	2859	control	9118.34	4696.02	3.95992	3.67173	29	14037if	19B9720F-4AF5-4150-886D-042A60D892E1	5.14002	5.3382	NA	3.4268	4.96439	4.93381	2.95277	3.60245	3.4012	5.04712	3.53146	5.24412	4.3432	4.68935	3.6705	3.62696	4.4454	3.63491	5.57709	3.23952	4.83927	3.67127	4.11035	4.37015	3.70023	3.67423	NA	4.35768	5.68196	5.1293	5.2154	4.12846	2.74095	3.66611	4.41124	3.61075	3.23097	4.78218	4.51069	4.72352
A8	2860	control	8854.5	4700.35	3.94716	3.67213	31	14037if	E3696EB0-B64D-4311-822C-59412CC737BF	4.3191	5.24966	3.2791	3.40095	5.09246	5.48262	2.83783	3.75227	3.51768	4.90233	3.54816	5.49362	4.43606	4.87343	4.68711	3.78939	4.26197	2.37004	5.57282	3.36838	4.92996	3.68464	3.90808	4.38155	3.68421	3.67369	NA	4.17089	5.69961	4.80252	5.05773	4.07815	2.5533	3.69679	4.28416	3.54411	3.28306	4.648	4.65796	4.62749
A8	2861	control	9482.53	5081.38	3.97692	3.70598	47	14037if	5D436F35-980A-4DCF-9F99-B0EF610B0170	5.0571	5.18004	NA	3.34116	5.04149	5.18811	2.88836	3.76837	3.34367	5.0573	3.59424	5.42761	4.27546	4.68952	3.92119	3.69773	4.33564	3.29237	5.57657	3.3399	4.84171	3.70898	4.07651	4.38029	3.68913	3.75106	2.23629	4.25093	5.67639	5.15902	5.06696	4.15168	2.95283	3.68805	4.34943	3.68771	3.07304	4.86631	4.54302	4.67991
A8	2862	control	7723.17	4384.12	3.8878	3.64188	73	14037if	F4792235-8376-4287-A89C-2B8EBD805D1B	5.12715	5.04678	2.19186	3.44312	5.05451	4.97268	2.74035	3.70907	3.22758	5.18703	3.42826	5.35816	4.34998	4.56925	3.67667	3.63847	4.25632	3.58143	5.60217	3.89245	4.72183	3.82323	4.39702	4.19335	3.7507	3.74347	NA	4.36824	5.67625	4.99672	5.2884	3.98653	3.36633	3.66675	4.4153	3.45867	3.6227	4.78261	4.63245	4.84471
A8	2863	control	8687.61	4759.94	3.9389	3.6776	71	14037if	830DC7B1-9E11-4CF1-9705-6BDF77FF2A80	5.11988	5.08609	NA	3.553	4.88592	5.69694	2.73428	4.05524	3.18204	4.35825	3.58592	5.52386	4.44373	4.75095	3.33472	3.64224	4.00591	3.19349	5.61867	2.64495	4.85959	3.78574	3.84656	4.23334	3.87018	3.79467	NA	4.37217	5.69491	4.87899	5.22867	4.12315	2.42488	3.6777	4.2814	3.64917	3.12793	4.86411	4.30895	4.85783
A8	2864	control	9242.61	5113.55	3.96579	3.70872	37	14037if	3C97DC97-D942-4ECA-8923-E38CF5D03A04	5.01876	5.01065	NA	3.2144	5.01204	5.63323	2.95534	3.66411	3.06893	5.05327	3.55189	5.45134	4.17377	4.69056	3.56104	3.68601	3.95536	3.17896	5.56801	3.61181	4.84848	3.80326	4.28209	4.48026	3.78292	3.77935	NA	4.28844	5.68916	4.86579	5.09645	4.24948	3.19095	3.68407	4.26664	3.77197	3.45107	4.9524	4.50235	4.69112
A8	2865	control	9172.84	5013.65	3.9625	3.70015	49	14037if	60CF6C8F-33B0-412A-A368-D534529AC6F2	5.13208	4.94246	NA	3.34588	5.01348	4.93402	2.86198	3.70477	3.21051	4.94295	3.19432	5.38278	4.18043	4.72746	3.58941	3.87917	4.33542	3.66868	5.59965	3.53258	5.01941	3.89122	4.22604	4.62424	3.83327	3.81413	NA	4.26741	5.68071	4.88138	5.19176	4.35708	3.05978	3.66522	4.15389	3.77275	3.82313	5.11916	4.62876	4.70346
A8	2866	control	4204.45	2615.46	3.62371	3.41755	51	14037if	753FA312-EE60-4EAC-8714-99E3A6AA4964	5.51978	5.20473	3.08476	3.21897	4.35384	5.43326	NA	3.7726	3.09505	4.54816	3.64613	5.59672	4.31887	4.80318	4.30737	4.02414	4.06678	3.77827	5.60896	4.1115	5.05705	2.90317	4.17268	4.56618	4.03904	3.93015	NA	4.34917	4.54106	5.18554	5.1114	4.28532	2.9703	3.31814	4.56869	3.1953	3.39775	5.15596	4.89443	5.08101
A8	2867	control	9457.48	5084.43	3.97578	3.70624	59	14037if	8757BDE5-71DD-445D-AB8A-BB86CECCBC91	5.03958	5.08282	2.15127	3.36132	5.17448	5.32884	2.66437	3.84161	3.21098	4.93421	3.0535	5.44172	4.51249	4.66287	3.94483	3.67136	4.034	3.10873	5.59784	3.413	4.90527	3.84833	3.92866	4.28916	3.79502	3.80458	NA	4.23711	5.70296	4.88221	5.04422	4.15692	2.5363	3.68412	4.32042	3.778	3.6239	4.87255	4.7447	4.70615
A8	2868	control	8715.25	4912.31	3.94028	3.69129	69	14037if	034BD7D7-7DCB-4C1D-8C24-6EED21C2D8C5	5.07969	5.00357	2.10835	3.31808	5.04738	4.8919	2.69332	3.73457	3.13867	4.73014	3.25091	5.34901	4.44802	4.58241	3.91073	3.76196	4.17276	3.2375	5.58441	3.07628	4.85067	3.7899	4.03868	4.21844	3.77549	3.81006	2.26167	4.33131	5.72384	5.04013	5.28614	4.09976	2.96604	3.70524	4.38466	3.68583	3.61201	4.86952	4.66333	4.864
A8	2869	control	8870.77	4821.11	3.94796	3.68315	35	14037if	BC0B1D8D-1B6A-489D-8433-62671C7B68AD	5.12022	4.92362	3.25591	3.30398	5.09211	5.53536	2.6574	3.87728	3.36614	5.09223	3.37373	5.50245	4.3111	4.65777	3.62846	4.02434	4.5595	3.60332	5.56776	3.33782	4.82238	3.77005	4.08665	4.37215	3.8204	3.88649	NA	4.24366	5.68082	5.09447	5.19215	4.17898	3.29499	3.68641	4.36935	3.5484	3.52967	4.97515	4.63927	4.84457
A8	2870	control	9409.66	4724.67	3.97357	3.67437	11	14037if	1D1272FE-6B24-4438-8C20-870267F50F01	5.14453	4.8465	3.29645	3.32426	5.06825	5.76746	2.93199	3.99885	3.02359	4.60723	3.45032	5.58695	4.61155	4.69402	4.26994	3.86838	4.06476	3.37837	5.56806	3.93645	5.04329	3.82903	4.39743	4.69915	3.89084	3.84608	NA	4.33477	5.66113	4.53477	5.10724	4.45053	2.29329	3.69136	4.3754	3.79243	2.74347	4.88782	4.56373	4.84543
A8	2871	control	4709.27	3262.07	3.67295	3.51349	39	14037if	9FBBEE96-38DC-45DA-A695-639CC35320B2	5.26506	5.24634	NA	2.48466	4.98532	5.17156	2.61027	3.33697	2.92179	5.28308	3.54329	5.37769	4.24884	4.48977	3.93426	3.75828	3.78293	3.27876	5.58018	3.63523	4.88888	3.63936	3.86989	3.81571	3.70758	3.50632	NA	4.13578	5.75806	5.06466	4.85515	3.71975	2.72371	3.79562	4.34388	3.36589	3.14374	4.48377	4.45715	4.59934
A8	2875	control	7291.38	4146.94	3.86281	3.61773	53	14037if	2C274071-79D9-466F-8329-7ECB1CFAB31C	5.21731	4.88163	NA	3.31395	5.01188	4.89856	2.7213	3.80641	3.32686	5.32804	3.51512	5.41482	4.5313	4.61426	4.02187	3.82906	4.32452	3.4007	5.58893	3.24061	4.93128	3.84749	4.28306	4.12741	3.85239	3.7376	NA	4.31928	5.7173	4.78882	5.29798	3.95723	2.91156	3.72233	4.40891	3.68187	3.32451	4.88957	4.50019	4.94287
A8	2876	control	7363.83	4502.76	3.8671	3.65348	57	14037if	759B5091-37C9-47D6-9FAB-7287231772D0	5.08488	5.25315	NA	3.29717	5.14868	5.31697	2.54985	3.57117	2.99715	5.08746	3.09915	5.52205	4.16721	4.56889	3.56725	3.61817	3.87944	2.99918	5.59235	2.95379	4.7977	3.78581	4.05037	4.21819	3.85282	3.4316	NA	4.39003	5.68573	4.89372	5.37766	3.95843	2.91241	3.68367	4.26604	3.29359	3.46609	4.91283	4.72256	4.8829
A8	2877	control	9207.48	4803.63	3.96414	3.68157	15	14037if	22C43DB9-C4CB-4B52-82D1-B468AAC61F66	5.17503	4.78608	3.24428	3.18926	5.05922	5.33775	2.77219	3.6824	3.16558	5.10796	3.4314	5.45143	4.18769	4.6989	3.57321	3.85646	3.73908	3.77578	5.56145	3.35504	5.10196	3.79231	4.14117	4.62389	3.7676	3.73995	NA	4.30719	5.63641	4.93968	5.32687	4.34916	2.30173	3.69297	4.36623	3.69272	3.36293	4.7723	4.60065	4.75638
A8	2878	control	9398.33	5005.93	3.97305	3.69948	33	14037if	244A3765-3AD0-4F02-B69E-ADA345A74BBD	5.09138	5.33238	NA	3.26921	5.06037	5.34488	2.79623	3.58716	3.21026	4.33937	3.68293	5.4476	4.29697	4.8298	4.36071	3.82935	4.16687	3.4057	5.57962	3.79424	4.91115	3.75178	4.42633	4.29787	3.70695	3.76583	2.27252	4.23836	5.71435	5.0755	5.11591	3.93322	3.14775	3.67669	4.29335	3.6202	2.88641	4.77519	4.45264	4.67675
A8	2879	control	7907.09	4475.55	3.89802	3.65085	61	14037if	F2ED47EE-10F8-40FE-9A93-DA80EBAA158A	5.1751	5.12957	3.27411	3.16785	5.1419	4.95298	2.57486	3.71403	3.19153	4.7253	3.10782	5.41044	4.26417	4.72076	4.23168	3.73475	3.97676	3.08052	5.59885	2.90318	4.73174	3.98636	4.05273	4.4029	3.7388	3.72475	2.36513	4.40858	5.73054	4.88031	5.45775	4.30217	2.80405	3.72851	4.38247	3.44923	3.18705	4.92707	4.64922	4.78467
A8	2880	control	9731.75	5090.62	3.98819	3.70677	63	14037if	885E5457-00DB-4197-9F67-A990D468ABB6	5.08744	4.9269	NA	3.48601	4.90081	5.35123	2.7471	3.74505	3.15249	5.08145	3.22574	5.44256	4.33558	4.6022	4.01342	3.77171	4.10761	3.29945	5.57994	3.64931	4.91592	3.74979	4.33409	4.46372	3.83625	3.7007	NA	4.31808	5.69693	4.8329	5.26597	4.2209	2.79302	3.68199	4.30925	3.6315	3.6161	5.00276	4.43942	4.78465
A8	2881	control	9222.83	5447.38	3.96486	3.73619	67	14037if	C051C643-582B-452A-91A2-1E667E6B20F3	5.13773	5.33871	3.26979	3.34022	4.99341	5.33788	2.61199	3.80745	3.27963	4.90695	3.3946	5.40875	4.2117	4.75028	4.27624	3.74847	4.07347	3.69373	5.57644	3.24593	4.92717	3.72761	3.93936	4.39162	3.85047	3.93565	NA	4.27523	5.70561	4.77274	5.12745	4.16724	2.80164	3.68404	4.33564	3.69092	3.09112	4.88622	4.512	4.89646
A8	2882	control	9115.47	5275.53	3.95978	3.72227	77	14037if	5A31E946-C276-4A21-BAC9-954C75693DC5	5.13023	5.12104	NA	3.72287	5.05617	5.14375	2.74734	3.79635	3.25473	4.98548	3.40423	5.41742	4.48524	4.61868	3.70336	3.71965	4.02937	3.39282	5.59778	3.88565	4.95452	3.89601	4.37261	4.46859	3.72876	3.65005	NA	4.34609	5.6825	4.78824	5.21155	4.23611	3.04759	3.63214	4.36163	3.64193	3.12966	4.86178	4.5618	4.81521
A9	382	control	8160.81	5156.79	3.91173	3.71238	62	14037if	6FAFEDB7-BE50-464B-BAEA-3823BA31B331	5.09854	5.34045	2.15131	3.02	4.958	4.93878	2.76764	3.81018	3.12719	5.06454	4.47313	5.41051	4.60038	4.43657	4.09597	3.68758	4.28723	3.59895	5.57819	3.51669	5.328	3.69681	4.18419	3.90352	3.77077	3.89841	2.1936	4.14103	5.67777	4.99941	5.28674	3.68714	4.37527	3.67144	4.41321	3.33095	3.27302	4.95649	4.60991	4.92783
A9	2673	control	8550.72	5476.92	3.932	3.73854	32	14037if	DED9989A-7FFA-4A14-8588-630850A1D4F7	5.03089	5.30265	2.35479	3.07275	4.93905	5.52137	2.9853	2.89968	3.45814	5.23053	4.15682	5.48543	4.69901	4.45504	4.49416	3.67746	3.81462	3.29941	5.55747	4.23367	4.65492	3.6674	4.48389	3.81354	3.74261	3.64127	2.41621	4.01713	5.66385	4.85731	4.94749	3.62658	3.74646	3.67286	4.49053	3.31318	3.54187	4.70238	4.45688	5.13854
A9	2674	control	8122.28	5284.01	3.90968	3.72296	34	14037if	1CEA59E4-7D17-443A-BD5F-7C320BED051A	4.99405	5.27968	2.59712	2.72996	5.02493	5.18585	2.68313	3.77031	3.26737	4.77772	3.89134	5.40817	4.22706	4.44406	4.23978	3.65483	3.7696	2.97482	5.57533	2.71162	4.6704	3.70109	3.95433	4.09201	3.71257	3.71496	2.38937	4.11157	5.66525	4.96183	5.29964	3.85493	3.37929	3.69004	4.4086	3.45455	3.69401	4.68451	4.59469	4.85589
A9	2675	control	9019.83	6172.01	3.9552	3.79043	30	14037if	194AD3C8-7336-4835-94D0-BF556EF19F04	4.94378	5.18748	2.74773	3.28734	4.93296	5.46786	3.17042	4.21943	3.39284	5.24844	4.59892	5.4959	4.79644	4.46015	4.28854	3.61365	4.3504	3.1399	5.56903	3.85042	5.12928	3.55346	4.41891	3.75302	3.71952	3.79331	2.50852	4.02111	5.62976	4.84153	5.19065	3.51395	4.49119	3.64016	4.42211	3.37746	3.62809	4.50159	4.65144	4.76822
A9	2853	control	9206.64	5384.75	3.9641	3.73117	38	14037if	48A577BB-CABB-435D-861C-60793B498F35	5.1544	4.8733	NA	3.27973	5.02044	5.26319	2.85296	4.06435	3.43366	5.12702	4.56923	5.38155	4.6124	4.67017	4.14034	3.75464	4.16135	3.76082	5.60783	3.04596	5.17105	3.65195	4.03625	4.44225	3.81451	3.82407	2.38383	4.31067	5.67395	5.10429	5.33521	4.12177	3.93705	3.69548	4.42946	3.71219	3.14303	4.91444	4.81777	4.75246
A9	2854	control	7615.22	4968.98	3.88168	3.69627	50	14037if	CB86729A-6444-4AFF-A7A0-19F0A3C71877	5.07807	5.23183	2.22603	3.31773	4.98617	5.21059	2.81535	3.94535	3.27717	5.23918	4.13565	5.47859	4.66342	4.37279	4.13425	3.53071	4.14804	3.01631	5.58722	3.05902	4.62868	3.57452	3.95724	3.87686	3.67567	3.69704	2.37664	3.93321	5.68317	4.85246	5.11394	3.66933	3.89092	3.69715	4.51155	3.47286	3.46358	4.57433	4.5137	4.83066
A9	2855	control	7533.98	5419.13	3.87702	3.73393	18	14037if	69F8AAE7-D287-423A-9C20-0EE36416FA5D	5.03145	5.17934	2.0248	3.47792	5.05298	5.04825	3.00157	4.07584	3.41654	5.19441	3.95797	5.39753	4.66001	4.54471	3.97066	3.61587	4.29997	3.29439	5.55456	3.79874	4.62846	3.68313	4.36584	4.21039	3.67044	3.72892	2.49113	4.15543	5.62471	5.05722	5.10579	3.95593	3.71189	3.66187	4.42316	3.40426	3.49694	4.61642	4.58517	4.82783
A9	2856	control	8830.83	5400.63	3.946	3.73244	16	14037if	AE674BC3-73C0-463B-91CC-D92A7683C7F6	5.01216	5.23052	2.42874	3.50318	5.0709	4.96967	2.86042	3.50629	3.39983	4.8232	4.03016	5.36867	4.35378	4.5312	4.54698	3.63925	3.93627	3.10227	5.55442	2.47006	4.5183	3.67607	3.88096	4.05499	3.62369	3.48801	2.40374	4.17534	5.64365	5.01225	5.28634	3.80613	3.23929	3.69496	4.34871	3.4399	3.2488	4.57394	4.49219	4.90991
A9	2857	control	8927.8	5294.74	3.95074	3.72384	66	14037if	721F9B1B-BAFE-4E08-AC9B-5CD52113757E	5.07717	5.41108	2.59424	3.22313	4.95616	4.82413	2.74889	3.60043	3.46418	5.17412	4.35312	5.3043	4.50181	4.72395	4.75968	3.64817	4.28436	3.19395	5.5829	2.92291	4.57859	3.60284	3.83479	4.19767	3.67489	3.37712	2.3281	4.25699	5.69149	4.86954	5.1109	3.85625	3.89334	3.67757	4.37443	3.63899	3.14778	4.83568	4.56246	4.79336
A9	2858	control	8460.16	5020.49	3.92738	3.70075	26	14037if	6C1F2CF0-D1A6-45E8-B88F-979A58AA2259	5.09653	5.27492	2.108	3.08533	5.0424	4.92324	3.62644	3.67171	3.39983	5.03413	3.91081	5.39338	4.1636	4.40497	3.74956	3.66069	3.91768	3.28628	5.56556	3.71089	4.78732	3.85847	4.30172	4.19409	3.80495	3.66558	2.48791	4.34157	5.6614	4.90845	5.29619	4.0744	3.26869	3.67176	4.48314	3.39266	3.47562	4.69217	4.68261	5.03216
A9	2859	control	9369.67	5529.64	3.97172	3.7427	20	14037if	4210168E-1B17-49F1-B015-E86130EC8CF1	5.06751	5.24027	2.55809	3.50007	4.88435	5.0195	2.91004	3.70779	3.48561	5.15765	4.30368	5.34506	4.4359	4.55504	4.19572	3.61212	4.24838	3.62553	5.5523	2.88027	4.69805	3.61637	3.87278	3.9465	3.64967	3.60882	2.28171	4.3247	5.62552	5.08164	5.26999	3.66161	3.50659	3.66692	4.4684	3.46931	3.33972	4.52891	4.44198	4.72049
A9	2860	control	8214.3	4581.2	3.91457	3.66098	76	14037if	F40E502A-C4D5-4B9C-A7C2-9716F9F1818F	4.39323	5.49316	2.11707	3.47718	5.08526	4.58829	2.63478	3.57825	3.51328	5.39148	4.10639	5.04059	4.31774	4.86327	5.13473	3.69019	4.21569	2.39671	5.59876	3.34786	4.58172	3.61101	3.95035	4.20683	3.72382	3.62331	NA	4.06633	5.69471	4.79593	5.00389	3.8908	3.4125	3.69817	4.4411	3.54987	3.32503	4.72499	4.62294	4.70026
A9	2861	control	9020.98	5538.96	3.95525	3.74343	24	14037if	46F3A952-597A-43BB-97AE-D269E8E3BC10	5.06645	5.26482	2.37981	3.42573	5.00125	4.49232	2.86276	3.50403	3.36801	5.05031	4.21027	4.97261	3.94426	4.6203	4.27603	3.7712	4.06789	3.43447	5.5563	3.10006	4.72229	3.70306	4.04654	4.28804	3.66009	3.60431	2.345	4.2546	5.65882	5.16449	5.23084	4.02363	3.72633	3.67876	4.48121	3.64128	3.35079	4.74154	4.77001	4.77865
A9	2862	control	7625.05	5131.23	3.88224	3.71022	64	14037if	2AC8FE42-39B0-41AD-A984-9DB259863181	5.0157	5.25916	2.23226	3.32486	4.93311	5.63569	2.95892	4.15358	3.23239	5.31098	4.43861	5.59477	4.93063	4.18643	3.81304	3.55353	4.3198	3.64842	5.57307	3.54998	4.52795	3.47008	4.23641	3.71287	3.75466	3.79362	2.58344	3.92967	5.65458	4.86356	5.1683	3.41026	3.78201	3.67349	4.50443	3.20041	3.54252	4.41561	4.48247	4.83142
A9	2863	control	8626.47	5471.21	3.93583	3.73808	54	14037if	9ACBDCD4-13B9-4F85-AFB4-34C817210BB4	5.04177	5.23234	2.68614	3.50225	4.96589	4.91349	2.78419	3.87188	3.3191	5.07702	4.20508	5.36685	4.37428	4.67569	3.70834	3.62769	3.97084	3.06745	5.57759	2.62256	4.78997	3.6852	3.97824	4.08911	3.70961	3.63609	2.35626	4.19071	5.66207	4.90743	5.27456	3.8303	3.6214	3.67395	4.37351	3.47098	3.39901	4.76649	4.52287	4.88234
A9	2864	control	8628.97	5202.89	3.93596	3.71624	46	14037if	7B1CFADF-4E89-4FE8-80A6-795865C89A8D	5.10671	5.33393	NA	3.29282	4.98421	4.6359	3.0828	3.60401	3.38143	5.40704	4.26132	5.21251	4.22272	4.69685	4.3495	3.652	4.05766	3.32283	5.56595	3.52926	4.6484	3.64029	4.22259	4.25737	3.74395	3.74536	NA	4.26085	5.66927	4.8957	5.10599	3.96894	3.7559	3.68766	4.34045	3.68386	3.41898	4.75689	4.60548	4.75725
A9	2865	control	8237.59	4764.73	3.9158	3.67804	74	14037if	CC68BF11-1BD4-4DBB-B586-A469EC72197B	5.23085	5.28706	NA	3.40724	5.00562	4.60876	2.63564	3.58528	3.55006	5.2657	3.8251	5.14801	4.25921	4.83143	4.14973	3.67034	4.43295	3.85566	5.59412	3.5547	4.84202	3.66459	4.12069	4.47366	3.71633	3.73667	NA	4.27968	5.68439	4.7606	5.23891	4.11425	3.28079	3.66434	4.18204	3.76269	3.6794	4.93337	4.58034	4.73938
A9	2866	control	9405.88	5089.9	3.9734	3.70671	42	14037if	C593EC26-8E34-4D96-AA16-FE8EF82BBB68	5.12999	5.29798	NA	3.027	5.05161	4.5348	2.83979	3.65688	3.52429	5.01157	4.18834	5.13698	4.30688	4.64231	4.35372	3.60443	3.99543	3.60995	5.5749	3.95612	4.96443	3.79618	4.49813	4.40405	3.79515	3.72204	NA	4.36418	5.69682	4.93002	5.20804	4.09243	3.59721	3.69338	4.3916	3.44542	3.54642	4.80996	4.77817	4.95202
A9	2867	control	9039.06	5551.56	3.95612	3.74442	28	14037if	5D26DED7-2153-4137-A534-260A6DB1ED72	4.97558	5.20377	2.00305	3.41247	4.77831	5.14171	3.17311	3.96763	3.7284	5.19949	4.12372	5.43848	4.81725	4.55488	4.13928	3.67156	3.79722	3.09764	5.55684	2.51113	4.67233	3.57588	4.00579	3.89631	3.69685	3.67203	2.41928	4.12168	5.66565	4.78335	5.26195	3.54998	3.65151	3.71417	4.34924	3.40005	3.78891	4.4909	4.77141	4.72625
A9	2868	control	8227.81	5474.58	3.91528	3.73835	72	14037if	24E66D36-7128-46BA-846A-9EDB402A089C	5.09171	5.35367	2.68843	3.42298	4.84943	5.09175	2.99328	3.97517	3.74906	4.78071	4.37653	5.41619	4.96797	4.46281	4.28738	3.62143	4.17688	3.33629	5.58284	2.61335	4.84354	3.63974	3.91914	3.88916	3.73608	3.82348	2.65023	4.21168	5.67637	4.9259	5.3342	3.57388	4.41387	3.65152	4.44463	3.47573	3.43517	4.63097	4.56178	4.83199
A9	2869	control	8894.55	5687.74	3.94912	3.75494	58	14037if	68C83B0C-E084-460D-AE31-DA54C2BA97EA	5.09209	5.16796	NA	3.21598	5.01317	5.16459	2.71756	4.01175	3.55673	5.06499	4.01915	5.39565	4.55919	4.64368	4.17614	3.91106	4.40065	3.57955	5.57207	3.35307	4.79927	3.66343	4.10344	4.29532	3.67636	3.788	NA	4.17376	5.66949	4.92938	5.13485	4.04215	3.81354	3.67248	4.38077	3.51659	3.31424	4.97756	4.67037	4.85555
A9	2870	control	8787.34	5269.54	3.94386	3.72177	44	14037if	1FB7EFEF-33AC-4716-ABB0-89264EB42064	5.15314	5.31517	3.39613	3.33559	4.99249	5.0645	3.0028	3.96462	3.50439	5.16707	4.25782	5.42356	4.86647	4.60137	4.65993	3.74982	4.24599	3.52331	5.57797	3.35706	4.88878	3.67669	4.07719	4.18439	3.71324	3.68515	NA	4.18683	5.64742	4.64949	5.1182	3.93759	3.73745	3.67595	4.42905	3.56226	3.32172	4.87642	4.6638	4.99385
A9	2871	control	9030.33	5444.41	3.9557	3.73595	12	14037if	216A04EB-B642-4DDB-A075-0895789D623F	5.0388	5.24014	2.6993	3.02375	5.02958	5.5063	3.19753	3.90262	3.27702	4.73939	4.59596	5.52079	4.93839	4.3538	4.06345	3.70849	3.63613	3.39491	5.5442	3.32529	4.8267	3.52371	4.10992	3.67815	3.75291	3.60405	2.38688	3.96411	5.59601	5.0292	5.22199	3.3592	3.95301	3.70246	4.43665	3.4743	3.25759	4.15814	4.4871	4.61945
A9	2875	control	9388.53	6112.33	3.9726	3.78621	78	14037if	F07230D2-CAD7-4EB4-82B3-E00CA6CCDD41	5.07959	5.3548	2.77013	3.35737	4.91054	5.06681	2.9105	3.78126	3.68605	5.06666	4.20414	5.33249	4.8514	4.56314	4.49524	3.78983	4.14179	3.597	5.57388	2.85603	4.77782	3.59188	3.99378	3.939	3.765	3.64921	2.52095	4.18299	5.69885	4.73937	5.20688	3.54675	3.41489	3.68276	4.49394	3.7078	3.33767	4.64027	4.4889	4.96496
A9	2876	control	8784.05	5663.79	3.94369	3.75311	36	14037if	813E1303-9C45-4A87-8DC9-8B384AB62A05	4.96961	5.28543	2.05465	3.42799	4.92178	5.38528	2.93936	3.94142	3.35716	5.22029	4.73802	5.49891	4.72713	4.56201	3.82401	3.6916	4.60734	3.40651	5.56652	2.67705	4.89069	3.55479	4.03854	3.80745	3.82529	3.63338	2.3158	3.9577	5.63603	4.86414	5.17297	3.51852	4.38781	3.64642	4.28944	3.24545	3.62873	4.46591	4.61958	4.83127
A9	2877	control	8641.36	4364.41	3.93658	3.63993	40	14037if	5D5E1B50-D555-4DA7-9171-3EE18240B3E4	5.23879	5.25322	3.25695	3.16236	5.11657	4.80323	2.86599	3.5671	3.18503	4.98133	3.87454	5.25474	4.16511	4.68416	4.31239	3.81347	3.93023	3.75809	5.5823	3.40088	4.91025	3.70123	4.1477	4.37105	3.68395	3.69912	NA	4.34254	5.71048	4.88708	5.38677	4.03575	3.26243	3.71776	4.38207	3.55678	3.42789	4.66989	4.64428	4.71355
A9	2878	control	8589.91	5152.5	3.93399	3.71202	22	14037if	AEE184EB-00E0-44CB-899A-7518B32764B9	5.10871	5.25364	2.17705	3.44199	5.0533	4.73498	2.88733	3.56916	3.54352	5.26088	4.38401	5.34037	4.4626	4.74252	4.6286	3.75649	4.07272	3.44064	5.56096	3.64333	4.76934	3.74042	4.42018	4.11118	3.65972	3.62155	2.48902	4.17606	5.6482	5.05073	5.12791	3.7777	3.72916	3.66715	4.40111	3.55732	3.28286	4.58427	4.66562	4.72308
A9	2879	control	9106.73	5373.56	3.95936	3.73026	56	14037if	F620CC60-029B-4346-B343-D0C8BFED770C	5.09332	5.36098	3.4352	3.14983	4.94489	5.04828	2.82895	4.05643	3.54257	5.2028	4.19075	5.42067	4.72077	4.66806	4.25591	3.67521	4.21753	3.10209	5.57393	2.79156	4.572	3.65841	4.04817	4.20159	3.7067	3.73256	2.41235	4.13899	5.66078	4.90694	5.26868	3.95295	4.04389	3.67058	4.54374	3.44208	3.59798	4.6777	4.61558	4.79426
A9	2880	control	8963.39	5320.92	3.95247	3.72599	60	14037if	55DB4389-835B-4C7E-8F86-D6AD6E61D311	5.08	5.22174	2.54787	3.63428	4.96841	4.69758	2.74292	3.75476	3.30023	5.0192	4.17703	5.21901	4.46257	4.63046	4.53261	3.73351	4.28929	3.49993	5.56728	3.79407	4.71302	3.564	4.46999	4.38321	3.7672	3.7333	2.51562	4.22326	5.67098	4.88248	5.24558	4.08513	3.68065	3.67144	4.47785	3.53787	3.56308	4.79037	4.51352	4.77279
A9	2881	control	8432.81	6028.27	3.92597	3.78019	52	14037if	07368409-511F-4143-8549-B2551097B603	5.07389	5.24311	NA	3.17269	4.8796	5.25753	NA	3.53874	3.26056	5.22735	3.67052	5.60259	3.90476	4.62302	4.23585	3.6038	3.90716	3.3987	5.57384	2.97953	4.85001	3.53152	3.90896	3.61989	3.70723	3.74433	NA	4.12412	5.63733	4.71247	5.10248	3.34566	3.24519	3.61337	4.28359	3.42906	3.18963	4.61603	4.47109	4.93674
A9	2882	control	8402.42	5530.77	3.9244	3.74279	70	14037if	168C8EA9-47D8-4DEE-AC6F-7859F4B507E7	5.06257	5.33281	2.36041	3.61256	4.92495	4.91097	2.7945	3.83765	3.44495	5.23593	4.53425	5.38856	4.56492	4.46506	4.06103	3.52538	4.19189	3.49005	5.57482	3.67717	4.87555	3.627	4.27373	4.11553	3.65446	3.67463	2.34722	4.1886	5.65661	4.74405	5.12593	3.74663	4.5695	3.64323	4.4006	3.58935	3.31601	4.71444	4.62002	4.71341
F1	382	control	5067.43	5321.17	3.70479	3.72601	27	12032ia	7D95E6AC-DA2D-45B6-9ADB-F9003DA5D0A7	5.18148	5.37988	3.51401	3.12055	5.00293	5.32939	2.10474	3.6905	NA	5.04793	3.64265	5.50693	3.99047	NA	3.97052	3.65049	4.01663	3.45746	5.5764	3.66246	4.83603	3.78047	4.14399	4.11644	3.67774	NA	NA	4.21445	5.69343	4.91706	5.24187	3.91575	NA	3.71277	4.14687	3.63001	3.53952	4.87441	4.73271	4.78053
F1	382	control	8872.78	6335.6	3.94806	3.80179	20	12034ia	1AA83552-6E3E-4991-BEBB-3B5801C53AE7	5.07106	5.1911	NA	3.13368	4.92551	4.99026	2.77153	3.63611	NA	5.09785	3.28617	5.29989	3.65586	NA	3.53644	3.71218	4.10889	3.33034	5.60457	3.46211	4.93354	3.92847	4.39072	4.11678	3.68397	3.87656	NA	4.37178	5.74613	4.91095	5.34762	3.90669	3.21861	3.83113	4.15132	3.66574	3.08295	4.76364	4.69847	4.80052
F1	382	control	4803.63	3988.76	3.68157	3.60084	50	12040ia	1E28515A-4BFE-49BF-8ECE-4D18156AD2B0	5.13706	5.3066	NA	3.21309	5.15623	5.25851	2.83481	3.8615	NA	5.08605	3.96456	5.53566	NA	4.31701	3.87687	3.60926	4.28467	3.49502	5.58135	3.25988	4.91691	3.76381	4.20456	4.04073	3.5876	NA	NA	4.2328	5.65693	4.94377	5.32816	3.8291	NA	3.64129	4.19244	3.35577	2.97322	4.92249	4.63671	4.86232
F1	382	control	6011.41	4623.33	3.77898	3.66496	30	12040ia	E00B3713-31FF-4629-B578-08EF37B0397A	5.11168	5.26929	2.46522	3.17874	5.13817	5.06758	2.85908	3.71701	NA	5.1613	3.83246	5.39291	3.65731	NA	3.67382	3.77211	4.03913	3.43515	5.57769	3.50653	4.87371	3.76236	4.2381	4.30831	3.62277	3.74554	NA	4.16054	5.72353	4.97352	5.24496	4.05597	3.34739	3.69355	4.1525	3.5666	2.98742	4.77324	4.69593	4.82556
F1	382	control	6820.65	4038.99	3.83383	3.60627	31	12055if	3826D217-E96D-43E4-8E69-A7D2F5341536	5.01794	5.47001	NA	3.10332	5.34855	5.0048	3.00374	3.48781	NA	5.1109	3.82642	5.39026	4.5779	4.50471	4.11725	3.5537	3.7955	2.92328	5.61591	2.64474	4.83331	3.92911	4.093	4.0321	3.81328	NA	NA	4.17701	5.73563	5.22752	5.38589	3.87121	NA	3.80082	4.46962	3.49157	4.12625	4.96634	4.70368	5.10911
F1	382	control	5334.91	3734.71	3.72713	3.57226	13	12055if	C439CEE2-2C9A-42B5-8076-EDC0AF224D00	5.24376	5.16186	NA	3.34959	4.92718	5.21458	NA	3.70128	NA	5.3852	4.00531	5.51472	4.38519	4.2867	3.9359	3.46331	4.21161	3.49115	5.52752	3.30258	4.86674	3.66061	4.1982	4.15666	3.61833	NA	NA	4.23367	5.5368	5.12324	5.34396	3.91667	NA	3.58292	4.23517	3.50047	3.13247	4.92126	4.7165	4.79986
F1	382	control	3609.67	3762.59	3.55747	3.57549	29	12066ia	7BB6F556-4E50-4EB2-90F9-413D904CE0B2	4.96982	5.27505	NA	3.10856	5.22957	5.12419	2.84752	3.66992	NA	5.50397	3.65408	5.5284	4.58087	4.30961	3.73386	3.67436	4.20074	3.31366	5.62669	3.61508	4.96085	3.57451	4.0197	4.03681	3.55487	NA	NA	4.03768	5.79237	4.84671	5.09984	3.75872	NA	3.81693	4.13156	3.55772	3.8236	4.79426	4.59672	4.83636
F1	382	control	7526.63	5971.05	3.8766	3.77605	13	12073ia	FA9F68AF-F15A-465B-8623-077931D09809	5.09268	5.13925	NA	3.13778	5.19881	5.23521	2.82679	3.87634	NA	4.94654	4.32525	5.41005	4.05885	NA	3.51804	3.7611	4.3864	3.46526	5.57204	3.32838	5.06086	3.68312	4.2255	4.09464	3.62366	3.95511	NA	4.17679	5.75236	4.9829	5.34362	3.79542	NA	3.75607	4.13281	3.75926	3.4278	4.77037	4.79474	4.91735
F1	382	drought	6378.28	5756.02	3.8047	3.76012	42	12032ia	351C0DA3-A837-487B-A544-24141BD105E8	5.03947	4.96349	2.71544	3.42041	4.91421	5.14961	2.88034	3.39217	NA	5.01382	3.86518	5.4527	4.68809	4.69115	4.09671	3.58468	3.98021	3.27781	5.56564	3.2498	4.77416	3.64183	4.01681	4.05128	3.84075	4.03455	2.1894	4.08571	5.67895	5.07477	5.13795	3.82502	3.10056	3.64729	4.58137	3.63548	3.47005	5.03196	4.56333	4.8187
F1	382	drought	4797.87	3925.84	3.68105	3.59393	72	12038ia	59E6E184-342D-4998-9641-534A9005C7F9	5.08078	5.26952	NA	3.41094	4.91427	5.16799	2.838	3.64205	NA	4.86573	3.98124	5.47135	4.58094	NA	4.22769	3.56004	4.30252	3.4479	5.5407	3.71425	4.86415	3.67951	3.94826	4.04955	3.79088	NA	NA	4.11052	5.56219	5.1589	4.99105	3.78298	NA	3.60763	4.53733	3.64949	3.97267	4.98576	4.78355	4.90585
F1	382	drought	4444.87	4326.05	3.64786	3.63609	37	12040ia	39A280DF-9A0F-4771-A388-C084DA6F2B7A	5.04151	5.25708	NA	3.31635	5.04755	5.10231	2.85409	3.44873	NA	4.88279	3.87671	5.48822	4.73416	NA	4.17871	3.63021	4.26223	3.33993	5.60627	3.19919	4.89182	3.52735	3.96167	3.83722	3.70376	NA	2.28769	4.0136	5.62763	4.99508	5.1568	3.49267	NA	3.61627	4.44512	3.43803	3.83062	4.94466	4.61675	4.83604
F1	382	drought	5547.41	4127.41	3.74409	3.61568	42	12055if	43B914B7-6D73-4E26-AA85-03B001DAF342	3.8548	5.33366	NA	3.40116	5.13162	5.46852	2.88922	4.12909	NA	5.7471	4.10068	5.50997	NA	4.52533	4.8518	3.58731	4.43897	2.45994	5.56907	3.19501	4.89348	3.69468	4.102	4.25588	3.59031	NA	NA	4.04513	5.71007	4.6415	5.07283	4.00313	NA	3.68564	4.25146	3.6276	3.71548	4.89658	4.76872	4.58133
F1	382	drought	8206.37	4492.45	3.91415	3.65248	56	12055if	51497F15-919E-45EB-B6CD-052BFDA1E2C6	4.3791	5.20063	2.25321	2.7142	5.0805	5.59373	2.29232	3.7084	NA	4.35316	3.42826	5.56869	4.37909	NA	4.34548	4.45137	2.89905	NA	5.67659	3.82197	5.06498	3.62214	4.21247	4.08243	4.10464	NA	2.31175	4.34416	5.57842	4.67973	5.19817	3.83944	3.17954	3.65929	4.59915	3.24385	3.56278	4.17713	4.14679	4.90924
F1	382	drought	5366.76	4885.99	3.72971	3.68895	54	12066ia	BEEC6C68-3C12-4E79-8263-5055C3767D97	5.16928	5.31411	2.36971	3.55229	5.02923	5.02768	2.83748	3.40374	NA	4.4149	4.03278	5.38389	4.80389	NA	4.6129	3.81831	4.21466	3.52643	5.59929	3.60158	4.80613	3.57711	4.08576	3.93625	3.88705	3.8648	2.4461	4.0792	5.70724	5.11934	5.19111	3.67104	NA	3.66135	4.66576	3.72128	3.10186	4.79278	4.57028	4.97144
F1	382	drought	7402.22	6632.54	3.86936	3.82168	45	12073ia	E5B4E67B-B507-4D77-9D3C-B92A77B25CD4	5.15941	5.13609	NA	3.43404	4.76746	5.06377	2.86101	3.48439	NA	5.02505	3.69325	5.3297	4.65823	4.64972	4.37446	3.55571	4.15737	3.47723	5.57614	3.39641	4.79884	3.77317	4.20382	4.19027	3.78053	3.73068	2.27714	4.27342	5.62559	5.1333	5.3286	4.04746	3.36949	3.63278	4.5154	3.56891	3.21331	4.8448	4.51207	4.81583
F1	382	drought	7856.74	6545.25	3.89524	3.81593	52	12075if	FE020CCE-E455-4ADF-BE87-C5C583EA90F0	5.10481	5.22079	3.6781	3.33562	4.51183	4.8739	2.86012	3.32748	NA	5.24801	3.75608	5.34036	4.67343	NA	4.22179	3.61995	4.11162	3.44489	5.58441	3.35507	4.80105	3.77192	4.09736	4.01488	3.72116	3.64847	2.14873	4.35033	5.68515	5.05222	5.23639	3.73947	NA	3.68276	4.51888	3.69956	3.42134	4.85821	4.6608	4.74002
F1	2673	control	6871.91	4996.21	3.83708	3.69864	35	12032ia	62373862-F3A5-4E86-AAD3-A2F4FCAA7577	5.10725	5.35257	NA	2.83479	5.278	5.43947	2.90711	4.17422	NA	5.07412	3.61176	5.62254	NA	4.33777	4.42507	3.70645	3.98734	3.2977	5.59455	4.07237	4.78655	3.72558	4.22646	4.07659	3.69863	3.90705	NA	4.08444	5.70956	4.75816	4.99726	3.89715	NA	3.71765	4.21461	3.49333	3.45722	4.91969	4.57716	5.26261
F1	2673	control	6318.54	4763.45	3.80062	3.67792	51	12032ia	F4B5E820-53DC-4B8D-A4B8-0ED322458394	5.0866	5.38955	NA	3.06581	5.24533	5.24048	2.77754	4.09043	NA	5.06909	3.65904	5.58628	NA	4.41734	4.43121	3.75489	4.01883	3.35513	5.59544	3.86768	4.80045	3.65553	4.52846	3.95846	3.66097	NA	NA	4.13495	5.73385	4.7981	5.20435	3.76579	NA	3.74436	4.21776	3.38842	3.2333	4.50252	4.48383	5.31701
F1	2673	control	3706.87	3294.51	3.56901	3.51779	44	12034ia	17B6B6FE-B6B1-468E-822C-BAF8FE5D39F4	5.22726	5.28835	NA	2.97867	5.21863	5.64086	2.67088	4.24741	NA	4.94019	3.84695	5.63721	NA	4.79655	4.67216	3.58308	4.04681	3.34352	5.53339	4.04085	4.7186	3.63824	4.23249	4.17346	3.73275	NA	NA	4.0357	5.55936	4.80858	4.98475	3.93886	NA	3.5094	4.32617	3.43186	3.68085	4.94811	4.62074	5.27821
F1	2673	control	5911.83	4607.64	3.77172	3.66348	7	12060ia	7D9FB038-DFF2-4ABC-A39D-09E79D88ABC5	5.04933	5.21638	NA	2.7868	5.14782	5.38082	NA	4.09071	NA	4.6082	3.3291	5.5905	NA	4.3373	4.39531	3.84162	3.78416	3.09694	5.61845	3.46499	4.86701	3.78389	4.38804	4.02764	3.62945	NA	NA	4.12588	5.78901	4.71913	5.08273	3.8834	3.32798	3.82483	4.17639	3.29474	2.54017	4.71636	4.39901	5.21447
F1	2673	control	8108.07	5434.9	3.90892	3.73519	15	12062if	CB54F322-586C-446C-BE80-17EA945315AB	5.17949	5.21271	NA	2.89256	5.23571	5.346	NA	4.12146	NA	5.39031	3.66536	5.45295	NA	NA	4.3189	3.65868	3.92263	3.27242	5.59703	3.96659	4.82005	3.73773	4.50108	4.24127	3.67767	3.73755	NA	4.1501	5.65673	4.84962	5.11936	4.06427	NA	3.7072	4.21569	3.46115	NA	4.71718	4.58327	5.2625
F1	2673	control	5390.83	4568.48	3.73166	3.65977	46	12068ia	5582F75C-6740-40FF-9627-A6591FBF5AD8	4.98257	5.2331	NA	2.9196	5.11154	5.4221	2.7875	4.04591	NA	5.01259	3.40141	5.60944	NA	NA	4.35539	3.64658	3.94377	3.19114	5.61666	3.92793	4.81951	3.63764	4.15071	3.99323	3.62761	NA	NA	4.06721	5.72983	4.77645	4.92738	3.88533	NA	3.74108	4.22544	3.42038	3.38827	4.60444	4.5277	5.24759
F1	2673	control	6908.22	5257.49	3.83937	3.72078	42	12073ia	C5F8297A-F68F-4CBA-8C0F-AD5169C33681	5.1477	5.38801	2.49441	3.04231	5.26493	5.28213	2.79897	4.09712	NA	5.142	3.683	5.51161	NA	NA	4.42431	3.60184	4.19657	3.41304	5.60266	3.75212	4.8055	3.73283	4.3781	4.2154	3.64776	NA	NA	3.9559	5.66789	4.88227	5.02687	4.10255	NA	3.68866	4.23968	3.42232	3.48374	4.8754	4.54618	5.28294
F1	2673	control	5739.48	4618.95	3.75887	3.66454	38	12073ia	E11C4C53-B798-4F7F-90A0-00C984E73249	5.08298	5.53951	NA	2.99918	5.00347	5.312	2.68325	4.20114	NA	5.02058	3.57086	5.60264	NA	NA	4.46236	3.67167	4.20441	3.36618	5.60245	3.65518	4.80997	3.65025	4.28539	4.01631	3.66819	3.8145	NA	4.05223	5.66236	4.79456	5.06597	3.894	NA	3.72148	4.26591	3.3935	3.52964	4.73199	4.55966	5.29478
F1	2673	drought	8123.57	5662.55	3.90975	3.75301	63	12034ia	3E93680E-7887-4CC0-9728-FBD43470D213	5.09618	5.24488	NA	3.07532	5.03556	5.35712	2.84244	3.83514	NA	4.93694	3.84575	5.40531	NA	4.67225	4.37498	3.74009	4.02059	3.30285	5.58699	4.03269	4.8136	3.57988	4.17252	4.19376	3.89725	4.28502	2.49561	4.18799	5.67524	4.85669	4.91661	3.92868	3.11252	3.76956	4.57231	3.46531	3.34	4.81527	4.34431	5.18491
F1	2673	drought	3333.96	3669.67	3.52296	3.56463	55	12034ia	CCF62888-2C7F-478C-98A6-4BA3EBC3AB51	5.25556	5.37663	3.21343	3.11799	4.95621	5.56735	2.7563	3.74233	NA	5.04058	3.83448	5.56602	NA	4.66513	4.76422	3.61034	4.0513	3.46519	5.55232	3.87092	4.70689	3.6003	4.13688	4.04663	3.82197	NA	NA	3.9464	5.59128	4.88924	4.86848	3.83649	NA	3.51198	4.6186	3.40566	3.44244	4.97989	4.48256	5.16979
F1	2673	drought	9904.04	6848.76	3.99581	3.83561	31	12038ia	6946CFAA-77FF-4430-A62F-A566D6DA7BAC	5.11239	5.09376	3.05555	2.93039	5.39736	5.25578	2.7723	3.82171	NA	5.06922	3.49984	5.31722	NA	4.6586	4.36364	3.90741	3.82041	3.2138	5.6062	3.77639	4.81826	3.63491	4.3584	4.11362	3.80217	3.80736	2.1834	4.21645	5.83313	4.78996	5.14207	3.87823	NA	3.76352	4.45163	3.28818	2.34493	4.45835	4.39156	5.12626
F1	2673	drought	5049.98	4721.63	3.70329	3.67409	45	12040ia	C81473D2-0272-4447-964A-F16BC874BDD7	5.13565	5.35144	NA	3.1297	4.77984	5.37223	2.69483	4.06718	NA	4.90129	3.59817	5.41106	NA	NA	4.7466	3.72317	4.08333	3.35549	5.5489	3.87924	4.75795	3.83471	4.20238	4.07807	3.9561	3.9461	2.24867	4.06548	5.66859	4.91731	4.99579	3.88643	NA	3.78891	4.65455	3.60163	3.57253	4.64239	4.55494	5.27991
F1	2673	drought	5246.78	4504.85	3.71989	3.65368	51	12060ia	1BBBA544-8F1E-406E-ACDA-D4FB72A25C56	5.29662	5.40363	NA	3.21898	5.13647	5.5321	2.70793	3.884	NA	5.12859	3.50088	5.50185	NA	NA	4.79176	3.62841	4.07029	3.46075	5.55606	4.02146	4.80832	3.54466	4.25145	4.2187	3.87791	3.71457	NA	4.30758	5.63266	4.83161	5.13314	3.89788	2.9392	3.61003	4.52235	3.54978	2.32247	4.74041	4.32868	5.20067
F1	2673	drought	6985.61	6133.52	3.8442	3.78771	32	12066ia	7240F85D-CBEC-41FB-9766-9F593A27FF15	5.23261	5.27724	2.32753	3.11348	4.8717	5.36313	2.83276	3.93698	NA	5.15828	3.63021	5.37057	NA	NA	4.64593	3.57885	4.00983	3.38099	5.55631	3.72735	4.74244	3.7682	4.34584	4.13144	3.8942	3.76854	2.23916	4.25056	5.65148	4.88446	5.18707	3.90486	NA	3.67206	4.5513	3.41507	3.95272	4.97696	4.54316	5.24405
F1	2673	drought	6793.78	5857.59	3.83211	3.76772	62	12066ia	9246702F-55FA-4279-8419-44F5095FE0B4	5.24504	5.2479	NA	3.18876	4.88481	5.45711	2.75917	3.75533	NA	4.52279	3.73356	5.41824	NA	4.66481	4.68477	3.64849	3.98935	3.42671	5.57706	3.86189	4.79221	3.67695	4.38167	4.13559	3.91364	3.8708	2.29594	4.2234	5.64098	4.86396	5.1342	3.89586	NA	3.62929	4.61349	3.3539	3.33631	4.88747	4.44733	5.34414
F1	2673	drought	8101.74	6145.65	3.90858	3.78857	29	12068ia	14C00B0C-BA5C-449E-A15C-F922E6F8D8FF	5.13462	5.19604	NA	3.02647	4.94516	5.43981	2.83549	3.75451	NA	4.72336	3.73892	5.39118	4.32029	NA	4.60005	3.63082	3.95355	3.26302	5.55971	4.08907	4.83139	3.63938	4.40736	4.1585	3.89731	3.58992	2.44318	4.20818	5.67814	4.93672	5.06282	3.94342	NA	3.7216	4.64045	3.54935	3.45197	4.65727	4.51947	5.28506
F1	2674	control	6746.04	5191.25	3.82905	3.71527	64	12034ia	D3069921-729F-475E-94C1-1DF563F1F26E	4.95067	5.15246	NA	2.97647	5.36773	5.10085	2.86862	4.02212	NA	5.04506	3.93977	5.41831	4.20511	4.63699	4.08113	3.78678	3.88724	2.96526	5.6052	3.37046	4.83962	3.56364	4.06688	4.32673	3.67875	NA	2.27941	4.19643	5.63575	4.95247	5.22159	4.11745	3.23132	3.82182	4.25379	3.58156	3.35449	4.51883	4.5377	4.93261
F1	2674	control	7260.24	6212.58	3.86095	3.79327	11	12045ia	7DAB1727-EA05-44B2-8C8F-AA424E7EB4E8	4.99109	5.02994	NA	2.72135	5.21327	5.26786	2.71885	4.14577	NA	5.2878	3.63824	5.41052	4.04307	NA	3.95356	3.85921	3.86282	2.94755	5.64564	3.23087	4.76732	3.80507	4.12056	4.20922	3.58434	3.52452	NA	4.24524	5.76553	4.84252	5.1885	4.00149	3.14994	3.71975	4.1106	3.60015	3.48719	4.69432	4.56694	4.84098
F1	2674	control	6113.83	5241.86	3.78631	3.71949	5	12066ia	51B14142-3DBB-4665-8509-479C3F933FA5	4.98233	5.08109	NA	2.81108	5.27495	5.45464	2.28425	4.13122	NA	5.58513	3.4269	5.5022	3.46109	4.57767	4.08937	3.85322	3.93913	3.01071	5.56979	2.98395	4.83987	3.74879	4.04025	4.0892	3.61368	NA	NA	4.30168	5.51379	4.89604	5.3484	3.96459	NA	3.67266	4.19909	3.37971	2.82254	4.55436	4.56317	4.93416
F1	2674	control	4631.24	4493.54	3.6657	3.65259	63	12066ia	E2F59DDF-CE40-46E6-9AE1-5BD0A9DEF433	4.8725	4.94969	NA	2.95798	5.12786	5.18943	2.8274	3.88522	NA	4.64141	3.46048	5.56546	4.17864	4.45005	3.97946	3.7891	3.98388	3.00681	5.63053	3.44217	4.86477	3.79497	4.1117	4.15306	3.63866	NA	NA	4.22167	5.71085	4.88495	5.28504	4.03298	3.33904	3.6964	4.21487	3.58153	2.84545	4.81846	4.6894	4.87794
F1	2674	control	6787.54	5697.15	3.83171	3.75566	26	12068ia	6E4412C9-D7C6-46EB-8259-97FF15161A59	5.00728	5.13184	NA	2.88609	4.96643	5.28406	2.79089	4.05623	NA	5.10085	3.84947	5.45274	4.00369	NA	3.90811	3.78287	4.02875	3.04093	5.5758	3.0467	4.83886	3.7988	4.21069	4.18087	3.63928	NA	2.03802	4.30206	5.64147	4.93251	5.32469	4.08041	3.2567	3.68593	4.22941	3.61353	3.62041	5.09092	4.71916	4.87445
F1	2674	control	5581.65	4887.58	3.74676	3.68909	58	12068ia	A7B3F0D5-A8DA-4957-ACB9-CAA6AC12C4A2	4.81419	5.10635	NA	2.90714	4.99609	5.37073	2.7753	3.98217	NA	5.23117	3.73456	5.56942	4.22867	4.54485	3.97445	3.74534	3.95536	3.01209	5.61493	3.21304	4.78055	3.66447	4.05827	4.08862	3.63175	NA	2.09495	4.0691	5.63912	4.87673	5.10736	3.9517	NA	3.56592	4.22568	3.59661	3.56092	5.03753	4.66265	4.79945
F1	2674	control	7869	5595.62	3.89592	3.74785	29	12073ia	92B6C93D-FBDD-41E9-99E2-6471B52B2EE0	5.0205	5.14941	NA	2.83453	5.03196	5.23353	2.84799	4.01503	NA	5.05593	3.50948	5.46722	NA	4.71971	4.06644	3.60859	3.99709	3.0988	5.58212	3.45288	4.84043	3.69624	3.9416	4.31464	3.65465	4.01138	NA	4.16602	5.6897	4.9693	5.09467	4.11034	NA	3.62344	4.21327	3.60861	3.44935	4.78251	4.66452	4.85756
F1	2674	control	7505.91	5228.72	3.8754	3.7184	59	12075if	1C035505-0FB9-4728-BB8A-BD8249B8418B	5.03173	5.16731	NA	3.05288	5.15463	5.17232	2.79429	3.91709	NA	4.77497	3.6074	5.5173	4.29932	4.52222	4.32544	3.6937	3.93822	3.13628	5.60876	3.57107	4.77875	3.77892	3.93181	4.20775	3.6355	3.57491	2.38277	3.9528	5.56341	4.99799	5.01573	4.08502	3.02805	3.67592	4.27565	3.68307	3.25272	4.52524	4.62913	4.8579
F1	2674	drought	5600.15	4992.83	3.7482	3.69835	68	12038ia	907AD69D-623E-41D7-8221-674FF94018C0	5.11127	5.15402	NA	3.13416	4.76678	5.06488	2.79643	3.69565	NA	4.74202	2.73011	5.36703	4.5719	NA	4.4002	3.71875	4.24219	3.30691	5.52155	3.01139	4.8592	3.92906	4.26081	4.16965	3.84824	3.59622	2.54751	4.37177	5.51718	5.13202	5.3026	4.00844	2.97613	3.59397	4.62486	3.58121	4.06088	5.10782	4.84396	5.08452
F1	2674	drought	4218.93	3636.81	3.6252	3.56072	26	12047ia	9F35A478-BAD1-40E2-ABD3-E9F9BFA975CC	4.9987	4.91393	NA	3.01746	5.21124	5.21257	2.94484	3.54821	NA	4.50401	3.68188	5.44914	4.46302	4.58599	4.32954	3.67007	3.89288	3.16068	5.58838	3.5044	4.77881	3.74034	3.97374	3.97701	3.71817	NA	NA	4.11839	5.65542	4.99451	5.10965	3.90041	NA	3.66084	4.55735	3.45524	3.74514	5.14232	4.63366	4.87356
F1	2674	drought	3801.33	3484.11	3.57994	3.54209	42	12047ia	BFD7D468-F1F3-474B-9BF1-00BE82314111	4.97351	5.11839	NA	2.97101	5.04242	4.9647	2.82568	3.42741	NA	4.71713	3.05283	5.42891	4.33765	4.49919	4.29014	3.65344	4.00706	3.11579	5.60112	2.61254	4.81282	3.79298	4.14625	3.98096	3.69027	NA	NA	4.30533	5.6355	4.98891	5.26977	3.71887	NA	3.62524	4.42873	3.42194	4.01235	5.12926	4.71329	4.88598
F1	2674	drought	4392.28	4234.7	3.64269	3.62682	67	12060ia	165427DB-9043-4813-AC93-83269F23BDAE	4.86735	5.0514	NA	3.09914	4.98998	5.386	2.71258	3.4292	NA	4.99338	3.78106	5.52752	4.8092	4.85065	4.54486	3.68194	3.9719	3.12959	5.5727	3.01617	4.78333	3.64815	3.98336	4.03073	3.80625	NA	2.20709	4.19852	5.60665	4.99522	5.22398	3.85155	NA	3.55438	4.64234	3.4094	3.46532	5.03346	4.63596	4.89691
F1	2674	drought	5608.87	4837.98	3.74888	3.68466	47	12060ia	38B5A9E3-0D2E-4C74-BAA5-9A7C52B202AA	5.00806	4.95421	NA	3.05408	5.05829	5.29883	2.73858	3.73857	NA	4.39425	3.81637	5.46368	4.61131	4.7491	4.36097	3.80385	4.00609	3.09302	5.56421	3.42425	4.88582	3.63131	4.12396	4.18365	3.73532	NA	NA	4.26965	5.67374	4.9909	5.18696	3.87136	NA	3.62899	4.50763	3.64729	3.15374	4.85727	4.70065	4.8732
F1	2674	drought	6570.15	5792.9	3.81758	3.7629	43	12060ia	7D508528-C8D1-4FF5-875C-B177DCB30A38	5.0461	5.03085	NA	2.96621	4.9905	5.27458	2.85428	3.88662	NA	4.69268	3.83168	5.36851	NA	NA	4.15118	3.76771	4.43659	3.18481	5.5888	3.24611	4.8929	3.64249	4.09752	4.0989	3.69967	3.86954	2.04215	4.26548	5.57406	4.89717	5.22105	3.82971	3.06115	3.62128	4.4008	3.48019	2.85026	4.82979	4.5751	4.94816
F1	2674	drought	6818.13	5715.08	3.83367	3.75702	34	12062if	2F328CAC-8C58-4AFD-95DD-7D0CB63AE871	5.07237	5.04133	NA	3.00162	4.89449	5.32836	2.94007	3.58231	NA	4.75193	3.78684	5.36076	4.08789	4.55547	4.28728	3.75334	4.05182	3.13837	5.55941	3.4384	4.85265	3.67383	4.0631	4.14629	3.77299	3.70367	2.06537	4.22362	5.62384	5.00972	5.08956	3.91026	3.42603	3.63342	4.52739	3.49029	3.94929	5.01244	4.66194	4.89144
F1	2674	drought	6200.11	5401.62	3.7924	3.73252	48	12075if	B6FBD31F-3676-4488-9DFD-B9647755808E	4.97299	4.98741	NA	2.99201	4.65665	5.36382	2.72107	3.80063	NA	4.4076	4.05908	5.41822	4.45175	4.62547	4.30224	3.90638	4.30907	3.08255	5.54017	3.318	4.92872	3.61871	3.79552	3.98278	3.7839	3.777	2.21606	4.20533	5.67937	5.03508	5.0637	3.74859	3.61439	3.66215	4.51361	3.46917	3.31693	4.49861	4.67016	4.89016
F1	2675	control	6879.8	5514.08	3.83758	3.74147	24	12034ia	C0E129F5-291B-4CDC-BB40-CFE0E6E8C44E	5.02264	5.18947	2.29194	2.94946	5.09555	5.26908	3.02319	4.02867	NA	5.11177	4.27154	5.43844	NA	4.42844	3.6123	3.78187	4.50641	3.34785	5.59992	3.93944	4.87325	3.76445	4.32635	4.23633	3.66446	NA	2.24817	4.29155	5.71789	4.78111	5.15937	4.03099	NA	3.8083	4.18433	3.79407	3.27511	4.7173	4.53564	4.76798
F1	2675	control	5669.7	4035.7	3.75356	3.60592	77	12038ia	6613D451-C780-49A3-9DBB-CFB0BF97AD79	5.23441	5.30405	NA	3.19481	4.96499	5.52175	2.90797	4.05529	NA	5.13324	4.31555	5.5307	NA	NA	3.8227	3.60525	4.72202	3.69462	5.55044	3.87395	4.80413	3.59907	4.37636	4.54295	3.72038	NA	NA	4.22451	5.53696	4.89869	5.21794	4.27238	3.12289	3.56521	4.19832	3.556	3.65791	4.81928	4.70616	4.79918
F1	2675	control	6184.87	4838.98	3.79133	3.68475	14	12040ia	9947AD1E-3D86-4BB0-9BFA-D49FCFB4127B	5.0877	5.08121	NA	2.83276	5.19451	5.47939	2.71263	4.03205	NA	5.14131	3.92681	5.54833	NA	NA	3.57541	3.79365	4.46203	3.23018	5.65614	3.63353	4.80932	3.54268	4.19829	4.22158	3.48316	NA	2.2275	4.38574	5.67552	4.67292	5.26285	3.93506	NA	3.58224	3.9905	3.49732	3.06305	4.67096	4.42381	4.63663
F1	2675	control	8226.61	5330.72	3.91522	3.72679	46	12073ia	7A1E0088-8B96-4768-87D5-092AC0045E66	5.08207	5.16642	NA	3.02211	5.40177	5.26659	3.0101	3.89997	NA	5.19465	4.39583	5.48082	NA	4.37601	3.53139	3.6758	4.48574	3.45176	5.61332	3.85056	4.8685	3.61981	4.17051	4.36958	3.63585	NA	NA	4.00173	5.70304	4.85902	4.95298	4.19316	3.47414	3.72834	4.14372	3.56718	3.43386	4.90719	4.62681	4.75334
F1	2675	control	7081.11	4688.35	3.8501	3.67102	5	12073ia	CF248474-F20A-4632-BCF6-DB6F42049C04	5.01493	5.15888	NA	2.96556	5.36809	5.35732	2.94482	3.86627	NA	5.09525	3.7992	5.50047	NA	NA	3.46114	3.91895	4.45934	3.34504	5.59265	3.67286	4.94688	3.6665	4.3617	4.28457	3.63628	NA	NA	4.22863	5.64272	4.87929	5.25413	3.95979	NA	3.73883	4.1864	3.46573	3.24805	4.0545	4.74449	4.74603
F1	2675	control	7840.89	5751.8	3.89437	3.7598	41	12075if	31FC4B15-B1BB-4295-9979-A39F1A8B3C1C	5.11162	5.22008	2.5418	3.10823	5.60759	5.37752	2.95995	4.14707	3.60397	5.16956	4.38331	5.38371	NA	NA	3.52305	3.69731	4.55023	3.51916	5.55599	3.81394	4.90023	3.64181	4.22748	4.41218	3.68192	3.6958	2.24898	4.1606	5.74144	4.9517	5.0009	4.09945	4.0047	3.70298	4.209	3.60146	2.84155	4.4465	4.68015	4.77017
F1	2675	control	8218.59	5968.38	3.9148	3.77586	53	12075if	DF7EED97-E53D-413A-8A74-73345B209ACE	5.09001	5.17302	2.47528	3.03046	5.73579	5.24097	2.97808	3.94624	3.51726	4.98674	4.28542	5.42135	NA	4.72757	3.4957	3.7851	4.4628	3.38504	5.57602	3.56921	4.91259	3.81761	4.45652	4.34956	3.6294	4.011	NA	4.31866	5.74217	4.88114	5.25024	4.09368	3.62626	3.79547	4.20732	3.60157	3.05085	4.5924	4.7294	4.79315
F1	2675	control	5194.93	3770.88	3.71558	3.57644	27	12080ia	8B7B46EB-F720-41F8-AFD0-3CAEF6049D88	5.197	5.32208	NA	3.06416	5.14949	5.44403	3.10769	4.179	NA	5.34505	4.38785	5.48344	NA	4.61225	3.24201	3.69212	4.62267	3.57246	5.55571	3.86683	4.80663	3.67436	4.32789	4.52373	3.68999	NA	NA	4.23018	5.62012	4.96368	5.13177	4.23199	NA	3.6047	4.17876	3.57038	3.18301	4.85175	4.66895	4.79469
F1	2675	drought	8507.76	6438.16	3.92982	3.80876	30	12032ia	012A2E91-1CCF-424A-BBC8-63894CE24956	4.94962	4.94261	NA	2.81264	4.82533	5.21875	3.16765	3.75227	NA	5.02333	3.10247	5.41429	4.31859	NA	4.05501	3.81953	4.43754	3.20986	5.56715	2.95338	4.86045	3.8258	4.39392	4.22819	3.72224	NA	2.16161	4.42356	5.72795	4.94126	5.35087	3.94875	NA	3.74886	4.45145	3.62339	3.29408	4.79176	4.69677	4.6703
F1	2675	drought	5951.67	5698.03	3.77464	3.75573	34	12032ia	5E04977F-4B12-4D24-A8FD-3662A85D1644	4.86482	4.9794	2.36586	2.99874	4.9043	5.37551	3.06988	3.65776	NA	5.08482	4.11071	5.48568	4.08771	NA	3.88902	3.67065	4.29098	3.17856	5.56572	3.50232	4.80838	3.64191	4.219	4.27659	3.64427	NA	NA	4.12619	5.66144	4.94103	5.02732	4.06551	NA	3.66892	4.39765	3.42491	3.55704	4.79912	4.64734	4.67192
F1	2675	drought	5141.67	4986.06	3.7111	3.69776	22	12032ia	72F956B8-71C3-4D3E-A811-19FB292D9B59	4.94228	5.04297	NA	3.04982	5.04221	5.2339	3.06139	3.71821	NA	5.06605	4.22628	5.5042	4.32399	4.62202	4.13471	3.6799	4.39872	3.27762	5.60066	3.50035	4.82568	3.6357	4.20378	4.19871	3.70317	NA	2.06914	4.28495	5.62785	4.95834	5.1943	3.9262	NA	3.67127	4.51833	3.28895	3.62078	4.75459	4.68617	4.72426
F1	2675	drought	2939.78	3320.87	3.46832	3.52125	47	12034ia	5AC4915E-AB9C-4BB7-A504-4D517E851772	5.07934	5.07975	NA	3.09677	4.85151	5.47952	2.76518	3.51055	NA	4.958	4.3145	5.53662	4.43898	NA	4.23274	3.58814	4.39318	3.4295	5.50879	3.78835	4.81544	3.50725	4.22567	4.32926	3.71593	NA	NA	4.20322	5.51816	5.05375	5.07132	3.97857	NA	3.47814	4.56008	3.33003	3.67925	4.98983	4.76129	4.61553
F1	2675	drought	6747.59	5314.38	3.82915	3.72545	29	12040ia	F12AD520-5DB1-4F77-8C00-D9A6C509CA2B	4.85734	4.9254	NA	2.95539	4.88065	5.27963	3.04307	3.58595	NA	5.15957	3.93613	5.36005	4.44064	NA	3.99349	3.71958	4.23003	3.01088	5.58346	3.63487	4.90173	3.58162	4.04855	4.06851	3.77617	NA	2.40099	4.26626	5.75281	4.97395	5.04165	3.82197	3.37685	3.75772	4.60371	3.61688	3.03762	4.7358	4.60029	4.76616
F1	2675	drought	7888.39	6573.67	3.89699	3.81781	38	12060ia	446AF4E4-8C77-4580-B857-42838EA0DCC7	4.9812	5.19341	NA	2.99017	4.80646	4.95821	3.09967	3.54617	3.59219	5.39859	3.82936	5.31688	4.39286	NA	3.94124	3.67891	4.32126	3.29002	5.58372	3.59311	4.84933	3.72511	4.34897	4.26062	3.72078	3.40431	2.07695	4.21628	5.65495	4.9073	5.10868	3.98253	NA	3.70079	4.39905	3.36715	4.12625	4.9196	4.61971	4.76177
F1	2675	drought	6823.39	6025.13	3.834	3.77997	66	12066ia	DEF335F0-7032-4399-9592-637908BA48B0	4.99141	5.09713	NA	3.04954	4.85905	5.25853	2.966	3.67216	NA	4.61948	4.02344	5.38286	4.42904	NA	4.07412	3.56932	4.3246	3.32135	5.56881	3.8507	4.83425	3.66268	4.27717	4.24813	3.78833	NA	NA	4.32953	5.62641	4.92045	5.20308	3.92475	2.98659	3.6174	4.49499	3.69595	3.36961	4.96937	4.62943	4.81831
F1	2675	drought	7310.85	6462.79	3.86397	3.81042	37	12068ia	AEC16C98-D948-4467-9213-EE7BB952D19E	5.04128	5.12456	NA	2.98985	4.93237	5.31545	3.02998	3.58852	NA	5.04223	4.10126	5.36252	4.27686	NA	4.12328	3.64225	4.34615	3.3338	5.56641	3.59754	4.87737	3.62373	4.44243	4.22487	3.75546	NA	NA	4.44506	5.64964	4.98059	5.26574	3.96986	NA	3.67446	4.4704	3.40449	3.35539	4.7314	4.59079	4.63685
F1	2853	control	8248.02	5910.96	3.91635	3.77166	60	12034ia	F46C2647-EE44-4AD7-BEBF-1A16CC6525E7	5.23446	4.85784	NA	3.06249	5.05243	5.19151	2.89776	4.14868	3.73242	4.98087	4.32235	5.35813	NA	4.14338	3.02219	3.84495	4.01511	3.40645	5.58444	2.87887	4.97019	3.73312	4.15329	4.33206	3.71489	3.9061	3.05054	4.38583	5.65029	5.06332	5.34798	4.3507	3.30241	3.79211	4.10947	3.569	2.66974	4.57774	4.51801	4.76927
F1	2853	control	5969.76	4847.54	3.77596	3.68552	48	12060ia	6417E32B-5F38-4F21-864D-28CBBD5D4666	5.25123	4.72381	NA	3.02132	5.0378	5.35913	2.5914	3.95045	3.02207	5.17941	4.17294	5.46489	NA	NA	2.87271	3.76328	4.05131	3.36515	5.56878	2.7891	4.92472	3.78349	4.09855	4.28375	3.62715	NA	NA	4.34694	5.64419	5.12679	5.29909	4.04656	NA	3.63715	4.0796	3.43765	2.52156	4.91997	4.65289	4.70318
F1	2853	control	5791.96	4954.63	3.76283	3.69501	43	12062if	6FB7DBA2-E697-444A-A42B-0C76F159AD45	5.31217	4.69296	NA	3.03338	4.78526	5.18184	2.7967	3.97019	NA	5.22025	3.91317	5.48009	NA	NA	3.02994	3.68947	4.00446	3.39935	5.592	2.70215	4.89509	3.60977	3.9389	4.17802	3.63822	NA	NA	4.2006	5.64742	5.12706	5.25821	3.9924	NA	3.66541	4.11222	3.49312	2.84424	4.68036	4.57214	4.67493
F1	2853	control	8746.85	5870.08	3.94185	3.76864	11	12062if	DBB6C905-7A08-4F6C-A62D-7FE5738EE50A	5.2256	4.636	2.21992	3.03365	5.10301	4.66091	2.64141	3.69436	3.22488	5.56195	4.03216	5.24343	NA	NA	2.98314	3.81741	3.99959	3.38555	5.59799	2.97783	4.93732	3.81317	4.13257	4.29348	3.64218	NA	NA	4.28456	5.70826	5.12593	5.38898	4.0434	3.41558	3.68054	4.12083	3.61296	NA	4.92599	4.77889	4.79372
F1	2853	drought	5023.54	4428.26	3.70101	3.64623	80	12038ia	4DFE153D-7DB0-46DE-8C8E-B856AA2AB1E6	5.24203	4.67551	NA	3.30508	4.61494	5.30999	2.6159	3.60851	3.77082	5.3374	4.46962	5.46259	4.62036	4.51608	3.94208	3.4661	4.03403	3.37712	5.53044	2.84807	4.73592	3.3933	3.84931	4.17418	3.75657	NA	2.45467	4.08927	5.51896	5.12196	5.15127	3.71583	3.68457	3.54142	4.52543	3.35728	3.67934	4.45942	4.65973	4.77376
F1	2853	drought	5253.22	3903.32	3.72043	3.59143	46	12055if	4F2390DA-9922-432D-AABA-2D3D3FEA1E03	5.30885	5.01826	NA	3.41088	5.17479	5.25078	2.84559	4.32259	NA	5.43787	4.02119	5.55393	NA	4.75145	4.59023	3.69121	4.29082	3.63323	5.56224	3.15429	4.87298	3.84283	4.25689	4.27123	3.77071	NA	NA	4.47004	5.65713	4.64697	5.40341	4.07399	3.41917	3.64888	4.30994	3.46395	2.85124	4.86961	4.43505	4.91017
F1	2853	drought	7393.09	5116.82	3.86883	3.709	34	12055if	EAF833E6-F0D9-4213-96CB-7B987ED600FC	3.90669	5.27454	2.50909	3.31247	4.90926	5.39898	2.82185	4.06112	NA	5.61032	4.11754	5.46051	NA	4.55768	4.72587	3.66187	4.36729	2.31613	5.59346	3.35181	4.87041	3.53955	3.98004	4.24547	3.59763	NA	NA	3.96275	5.73057	4.59806	4.87313	3.98468	NA	3.74386	4.24844	3.62612	2.98291	4.51775	4.68896	4.56621
F1	2853	drought	7841.13	6494.38	3.89438	3.81254	14	12060ia	3F7897F7-92CB-4503-8C6B-65206674E9E6	5.06736	4.34969	NA	3.12345	4.56352	5.05226	2.777	3.45176	3.48594	5.29136	4.30515	5.34541	4.77594	NA	3.58231	3.67389	3.82024	3.09227	5.57722	2.58068	4.77732	3.6596	3.92885	4.03743	3.76341	NA	2.20927	4.24818	5.62927	5.12031	5.24411	3.93314	NA	3.70062	4.49138	3.61663	4.10347	4.80164	4.65658	4.58877
F1	2854	control	8049.8	5691.53	3.90579	3.75523	15	12032ia	5C41BB0C-B7E0-449C-A7A1-8FEFC49B4186	5.17361	5.18452	NA	3.16605	5.01277	5.42017	2.49191	3.98692	NA	5.07229	3.47454	5.50277	NA	4.33892	3.90605	3.63296	4.09119	3.43612	5.59144	3.44911	4.84421	3.81062	4.00459	4.18425	3.71293	NA	NA	4.29206	5.61453	4.76083	5.134	3.9436	NA	3.69279	4.11335	3.74249	3.01293	4.57395	4.65196	4.73561
F1	2854	control	3304.39	2929.23	3.51909	3.46675	52	12034ia	E6819826-AA60-4416-9991-CB3A3E93A229	5.24048	5.02016	NA	3.22822	4.81018	5.71033	2.80497	4.01867	NA	5.00824	3.76604	5.64596	NA	4.68523	4.13717	3.47358	4.21573	3.53827	5.55588	3.25048	4.73979	3.64388	4.00583	4.29714	3.72	NA	NA	4.19072	5.53827	4.7639	5.10491	3.94913	NA	3.50752	4.21585	3.52336	3.32767	4.61425	4.64107	4.70114
F1	2854	control	4495.37	4062.02	3.65277	3.60874	15	12045ia	130AADD1-F4CD-4D97-95D2-AE18EE793750	5.19063	4.9245	NA	3.10996	4.78899	5.54911	2.11822	4.07502	NA	4.9987	3.46007	5.60496	NA	4.1837	3.8696	3.60678	4.06951	3.38121	5.60169	2.95891	4.79875	3.8124	4.06583	3.97361	3.68043	NA	NA	4.38488	5.64973	4.64926	5.29991	3.74235	NA	3.60713	4.17289	3.39659	3.43563	4.89437	4.68512	4.66251
F1	2854	control	6903.41	4916.05	3.83906	3.69162	39	12055if	275D4F92-3856-4904-8803-A2E9C6CA2182	5.13687	5.05395	2.26738	3.21137	4.96336	4.46257	2.8127	3.41196	3.12708	4.47566	4.03279	5.25781	4.13426	4.59465	3.75727	3.72247	4.30666	3.56108	5.57246	3.59613	4.92279	3.69673	4.12194	4.21629	3.79844	NA	NA	4.29894	5.68056	4.94185	5.27694	3.99526	3.30757	3.70721	4.26471	3.95325	4.46884	5.29552	4.8114	4.87541
F1	2854	drought	4495.3	4227.68	3.65276	3.6261	60	12038ia	BEAA108D-B057-47D5-8339-325F7B722F60	4.97841	5.17986	2.09228	3.31705	4.65416	5.32136	2.88147	3.60162	NA	5.84534	3.75461	5.45206	4.66915	4.6865	4.27655	3.76821	4.07158	3.28998	5.55527	3.14432	4.81352	3.77413	3.84969	4.00424	3.85017	NA	2.49843	4.18637	5.73537	4.9219	5.17753	3.8673	NA	3.80319	4.58163	3.47393	3.84295	4.71072	4.70819	4.81214
F1	2854	drought	5625.67	4613.3	3.75017	3.66401	49	12040ia	10880185-62D7-43F2-A0BE-137F9259BC91	5.13258	4.81659	2.18587	3.31497	4.65577	5.39218	2.75792	3.53572	NA	4.99938	3.58151	5.44438	4.7237	4.67062	4.23304	3.58006	3.96002	3.40241	5.56634	3.33302	4.78294	3.81667	3.99852	4.11388	3.87815	NA	2.44948	4.16367	5.66961	4.90453	5.09825	3.85395	NA	3.64977	4.59919	3.54588	3.4938	4.82461	4.51033	4.65652
F1	2854	drought	4750.3	4319.58	3.67672	3.63544	26	12062if	323CCC28-9767-464D-B7C2-54CC7587F20C	4.95067	4.74298	NA	3.29716	5.05353	5.52876	2.82603	3.54442	NA	4.85371	3.78192	5.55945	4.68594	4.6777	4.63744	3.57555	4.01016	3.11214	5.57831	3.41288	4.77106	3.50415	3.74818	3.99626	3.97236	NA	2.47378	3.85875	5.69607	4.86704	4.75147	3.82226	NA	3.71212	4.81176	3.6735	3.5108	4.69495	4.62466	4.79205
F1	2854	drought	4422.07	4130.43	3.64563	3.616	18	12080ia	1BCA5345-924C-4D0E-86AC-169E978F24B6	5.14914	4.96803	NA	3.27683	4.72766	5.45614	2.19781	3.88376	NA	5.09908	3.81403	5.48223	NA	4.50594	4.13253	3.58849	4.09664	3.48482	5.55526	3.36305	4.76039	3.72571	4.00227	4.26514	3.84997	NA	NA	4.31209	5.64053	4.94991	5.21968	3.99505	NA	3.64366	4.47892	3.46918	3.11389	4.77958	4.58567	4.67436
F1	2855	control	8890.61	5850.54	3.94893	3.7672	47	12032ia	A0CB211E-9EF3-4D2A-B7C6-B48541A1AA24	5.28225	5.06615	NA	3.51717	5.13417	5.07899	2.73978	3.93235	NA	5.0632	3.11135	5.43012	NA	NA	3.53523	3.63083	4.28302	3.37793	5.57643	3.92333	4.80365	3.62601	4.27485	4.16546	3.73421	3.68494	NA	4.31478	5.71809	5.09931	5.18499	3.93404	3.62008	3.70095	4.09105	3.63116	3.00675	4.43713	4.52306	4.77878
F1	2855	control	8802.43	6640	3.9446	3.82217	36	12038ia	C6FBF0C6-72AB-47D0-8B7D-5EF7528B29CA	5.10478	4.85212	2.59179	3.2339	5.14857	5.18615	2.86799	4.01267	3.06267	4.94888	3.49988	5.36134	NA	4.41239	3.24743	3.69986	4.02128	3.0911	5.62373	3.34013	4.77556	3.82939	4.33768	4.19123	3.6288	3.6769	2.18797	4.28348	5.78396	5.10555	5.21249	4.0485	3.38634	3.72217	4.00229	3.53947	2.47933	4.8075	4.34138	4.66224
F1	2855	control	7231.83	5561.27	3.85925	3.74517	54	12068ia	FE22F443-4DD3-48F3-B886-B5AE01B42DAB	5.12348	5.01345	NA	3.32965	5.23779	5.05633	2.6924	3.8403	NA	4.9758	3.71025	5.44326	NA	NA	3.32081	3.53669	4.04727	3.22089	5.59341	3.77483	4.85936	3.78178	4.20061	4.44854	3.61222	NA	NA	4.14323	5.72087	5.12694	5.16168	4.1633	NA	3.72341	4.04345	3.56495	3.2417	4.89611	4.72239	4.7257
F1	2855	control	7790.46	5900.25	3.89156	3.77087	25	12073ia	EC395526-AD00-4C3B-986F-FE6C555A6B3A	5.19595	4.94876	NA	3.42501	5.055	5.16101	2.80852	4.07582	NA	5.04827	3.39669	5.42684	NA	NA	3.53895	3.55045	4.26979	3.31729	5.5713	3.98794	4.81664	3.80296	3.99536	4.35561	3.69557	3.89211	2.24128	4.17057	5.66058	5.20254	4.99811	4.19243	3.41066	3.66593	4.10683	3.58122	3.31709	4.8016	4.52304	4.78618
F1	2855	drought	5125.61	5161.72	3.70975	3.71279	33	12040ia	A74AE315-6711-470E-9BC2-AC18DD821305	5.07103	4.82589	NA	3.50025	5.01209	5.3223	2.92985	3.74651	3.39692	4.87349	3.61047	5.33119	4.29621	NA	3.6657	3.71306	4.15969	3.23989	5.5426	3.64612	4.81377	3.5814	4.14663	4.10099	3.88836	3.67777	2.40585	4.18113	5.66872	5.27608	5.0167	3.79584	NA	3.70531	4.55271	3.2794	3.71998	4.61013	4.58869	4.74754
F1	2855	drought	6901.04	6400.56	3.83891	3.80622	30	12045ia	9BBF6B33-941A-4F55-B916-AC4F3BF5F495	5.03849	4.94267	2.52457	3.48263	4.76164	5.16057	2.99226	3.49794	3.5362	4.87422	3.61508	5.24763	4.5185	4.882	3.52992	3.61933	4.04152	3.24307	5.54068	3.48741	4.87529	3.6176	4.11726	4.22206	3.95575	3.77506	2.47723	4.22481	5.65456	5.18337	5.06089	3.90668	3.35071	3.73177	4.58417	3.52999	3.28564	4.69418	4.59351	4.7282
F1	2855	drought	6903.35	5946.62	3.83906	3.77427	22	12060ia	E8ED53FB-9804-4F34-AA63-DF2E918DD1E9	5.1117	4.96939	NA	3.41739	4.53266	NA	3.03845	3.90557	NA	5.64291	3.62207	5.34181	NA	4.9168	3.63319	3.50812	4.08148	3.23679	5.54379	3.42185	4.83071	3.78249	4.11106	4.18199	3.86407	3.53729	2.57916	4.11089	5.60729	5.33367	5.00717	3.91533	3.19287	3.63291	4.42118	3.50195	4.39522	4.91225	4.6621	4.6756
F1	2855	drought	7487.54	6866	3.87434	3.8367	24	12066ia	230B2557-E001-4D05-9867-87148FF691E7	5.17954	4.83245	NA	3.43846	4.85479	5.28171	2.99476	3.60834	NA	4.92914	3.47765	5.30821	3.26739	4.89914	3.55712	3.4622	4.06398	3.22638	5.53811	3.37088	4.7847	3.66942	4.28284	4.239	3.82834	3.63405	2.24581	4.33484	5.65203	5.35193	5.25118	3.98812	NA	3.62727	4.46389	3.42287	3.73962	4.95584	4.51794	4.6408
F1	2856	control	4812.43	3386.38	3.68236	3.52974	56	12034ia	1C6EFCC0-1CFC-462B-9C0F-E0E0C649469D	5.22188	5.50478	NA	3.60457	4.97301	4.82587	2.67316	3.56469	NA	5.10069	3.93129	5.26266	4.4193	4.41892	4.34778	3.61956	4.20912	3.54464	5.6077	2.78689	4.79526	3.57431	3.94443	4.2984	3.64217	NA	NA	4.06215	5.68306	5.01367	5.16669	4.01073	NA	3.597	4.16334	3.64443	3.0354	4.72659	4.60031	4.98361
F1	2856	control	5471	3569.51	3.73807	3.55261	69	12038ia	456CA935-BDE8-4B48-B39B-91954F6CC4C5	5.18338	5.51432	NA	3.61488	5.20138	4.94753	2.89888	3.63627	NA	4.77642	3.73652	5.29167	4.16339	NA	4.39033	3.71239	4.14543	3.534	5.551	3.31461	4.81968	3.57437	3.90136	4.37122	3.69412	NA	NA	4.21111	5.59396	5.20021	5.22338	3.99673	NA	3.68059	4.25322	3.69239	3.47447	4.64941	4.78936	5.02146
F1	2856	control	5104.98	3680.43	3.70799	3.5659	31	12047ia	EE4ADD46-D1D3-4582-8062-CF667ED8DF87	5.207	5.36719	NA	3.5073	4.57041	4.80875	2.90635	3.42052	NA	5.55038	3.95425	5.23933	NA	4.40927	4.08578	3.63235	3.97073	3.41207	5.58371	3.41203	4.79699	3.52785	3.90123	4.37805	3.64454	NA	NA	3.93427	5.63832	5.17325	4.95791	3.9465	NA	3.6433	4.21082	3.80526	3.47237	4.68118	4.63561	4.93512
F1	2856	control	6761.33	4612.2	3.83003	3.66391	29	12075if	FD213458-1B26-4B86-8162-4F647CC5713C	5.20483	5.52316	NA	3.58787	4.79437	4.94055	2.88964	3.4434	NA	5.2235	3.72849	5.35801	4.32802	4.38244	4.31476	3.5016	4.05926	3.37866	5.62299	3.19362	4.76102	3.74851	4.01884	4.3299	3.69487	NA	NA	4.00204	5.53034	5.0475	5.07608	4.00928	NA	3.64946	4.19777	3.60024	3.77326	4.75504	4.59574	4.99385
F1	2856	drought	7833.39	5860.67	3.89395	3.76795	5	12038ia	BD873907-D3E8-439E-A009-82B9542F26C0	4.87965	4.89108	NA	3.30487	4.56946	4.82546	2.40085	3.11152	NA	5.30351	4.04121	5.29921	4.26139	4.73387	4.31854	3.64756	3.66256	2.86724	5.612	3.23356	4.76787	3.47268	3.76314	3.88651	3.72502	NA	2.25176	3.77506	5.73173	5.05782	4.65723	3.68117	NA	3.74669	4.42601	3.71783	2.34864	4.84037	4.61014	4.94435
F1	2856	drought	5277.67	4950.64	3.72244	3.69466	14	12045ia	1BF7D426-8E99-420F-9442-B077C7E27D1C	5.04703	5.11209	NA	3.35569	4.65557	4.94858	2.82528	3.23915	NA	4.98443	3.43865	5.45265	4.06076	4.636	4.1849	3.57642	3.79497	3.11292	5.59557	3.40409	4.70779	3.60026	3.85076	4.13411	3.71338	NA	NA	3.9188	5.63471	5.07316	4.87822	3.83158	NA	3.61171	4.37367	3.55537	3.58413	4.96958	4.54771	4.78787
F1	2856	drought	4182.98	3732.39	3.62149	3.57199	14	12047ia	646E8C1B-306A-427F-AA8C-E3A6CE13666D	4.96536	4.90564	NA	3.4213	4.93332	5.03241	2.86281	3.20699	NA	5.29483	3.24443	5.417	4.29679	4.74539	4.33906	3.49267	3.83697	3.1184	5.57938	2.96768	4.73716	3.71148	4.00409	4.15017	3.81357	NA	NA	4.10344	5.65986	5.11871	5.02798	3.89254	NA	3.6441	4.43788	3.74128	4.20874	4.9751	4.56342	4.88809
F1	2856	drought	7427.78	6338.68	3.87086	3.802	25	12068ia	36153128-D706-42E6-A551-356BDF960665	5.05365	5.31679	NA	3.44093	4.70221	5.15831	2.77262	3.30508	NA	5.22189	3.7828	5.38207	4.1492	NA	4.15641	3.66689	3.8191	3.1969	5.55759	3.35915	4.76772	3.57187	3.87373	4.13249	3.76226	NA	NA	4.02956	5.59247	5.25012	4.83446	3.78534	NA	3.60822	4.44239	3.73663	3.33024	5.15813	4.58413	4.80135
F1	2857	control	7859.22	5861.9	3.89538	3.76804	32	12038ia	6429D688-4326-4008-808D-976E9A1ABF90	4.9346	5.47778	2.85411	2.93106	5.25378	4.84014	3.01738	3.4069	NA	5.0805	3.79569	5.36539	4.00489	4.43729	4.22523	3.82203	3.99507	2.95994	5.62852	2.67188	4.84874	3.68545	3.85857	3.95116	3.53102	3.54702	2.22883	4.25648	5.83681	4.71682	5.28015	3.76922	3.6771	3.78717	4.05971	3.28557	3.32233	4.62187	4.51828	4.63629
F1	2857	control	6330.96	4837.86	3.80147	3.68465	42	12040ia	7511EB14-F182-4697-8A21-134369E0D58C	5.03334	5.58092	NA	3.18851	4.9581	5.07456	2.98258	3.65451	NA	5.10384	3.95252	5.42567	4.36919	4.5195	4.40307	3.72383	4.15009	3.27703	5.58131	2.98489	4.90042	3.69303	3.90194	4.11655	3.79255	NA	2.38942	4.32627	5.6978	4.72201	5.17661	3.90504	3.79389	3.81256	4.26408	3.64081	2.9046	4.65043	4.57356	4.81151
F1	2857	control	6997.91	4996.32	3.84497	3.69865	44	12060ia	1A2D2370-1331-444D-B565-260244B449B7	5.05916	5.54455	NA	3.06909	5.15546	5.17044	2.85116	3.62508	NA	4.45548	3.94248	5.47393	4.10879	4.24816	4.46374	3.69375	4.05224	3.1908	5.60779	2.96112	4.80405	3.69672	4.01258	4.21259	3.65405	NA	NA	4.31332	5.65045	4.74032	5.2444	3.97589	NA	3.67518	4.19534	3.64272	2.60916	4.5197	4.5533	4.73655
F1	2857	control	8443.7	5565.67	3.92653	3.74552	17	12073ia	A66505B0-F699-4BEA-87B7-BE265E4F42F2	5.14416	5.55836	NA	3.16762	4.88492	5.07056	2.84759	3.55806	NA	5.05944	3.66531	5.45359	NA	NA	4.39235	3.65286	4.16443	3.34945	5.5773	3.09967	4.80845	3.57798	3.74443	4.24366	3.66202	NA	2.26098	4.19236	5.66391	4.82364	4.99025	3.95248	3.50489	3.68211	4.12487	3.62564	3.3739	4.66654	4.63567	4.74976
F1	2857	drought	8633.72	6780.94	3.9362	3.83129	6	12032ia	A69E5A4A-A7D6-43A5-A4C8-205A34A9D534	5.07788	5.52901	2.22852	3.17532	5.32333	5.13812	2.89696	3.30079	NA	5.00353	4.34315	5.41247	4.70654	4.8965	4.82528	3.5728	3.97195	3.10114	5.56129	2.53059	4.75612	3.5444	3.86886	3.98156	3.76946	NA	2.69829	4.20146	5.4348	4.94893	5.24024	3.83619	3.37358	3.62038	4.55208	3.21825	3.50682	4.33568	4.52098	4.75043
F1	2857	drought	3528.65	3358.16	3.54761	3.5261	34	12047ia	90A578B2-6FE3-4DD1-A1D4-CBE958365A79	4.99131	5.58944	NA	3.15935	4.81606	4.83225	2.89505	3.16813	NA	5.66051	4.48894	5.39979	4.42423	4.97622	4.73432	3.56802	4.08256	3.03462	5.59581	2.58478	4.74868	3.58264	3.832	3.95321	3.76265	NA	NA	4.02104	5.63911	4.88152	4.97598	3.65692	NA	3.68706	4.47184	3.58504	4.15506	4.91596	4.57696	4.87807
F1	2857	drought	5267.48	4649.64	3.7216	3.66742	30	12062if	F040FEA9-006E-4FF4-88C0-31AE8455B1EB	5.08673	5.4851	NA	3.2954	5.06245	5.06055	2.76402	3.15307	NA	4.85032	4.15979	5.46266	4.63336	5.00859	5.19969	3.5781	3.9733	3.17718	5.56643	3.30805	4.75123	3.41629	3.68314	3.93291	3.82977	NA	2.25868	3.85046	5.6845	4.98582	4.60922	3.65638	NA	3.70302	4.73203	3.7058	3.75206	4.51301	4.53586	4.81346
F1	2857	drought	6152.89	5171.02	3.78908	3.71358	40	12066ia	8E6A2FDF-FCA6-4358-8601-593C5C42561A	5.08957	5.59836	NA	3.24372	4.70325	4.99223	2.63303	3.22703	NA	5.25536	4.17769	5.41231	4.83915	4.74263	5.05601	3.46583	4.06821	3.09216	5.5605	3.145	4.71547	3.45267	3.66183	3.98163	3.80508	NA	2.74421	3.89858	5.67344	4.91632	4.71935	3.73847	3.45357	3.66516	4.66073	3.65613	3.83905	4.57804	4.49614	4.757
F1	2858	control	8023.41	4139.14	3.90436	3.61691	19	12032ia	0B720667-F05B-4BB6-9C8A-5F34CC85FDDE	5.36864	5.78748	NA	3.25737	5.04733	4.73001	3.24413	3.73462	NA	5.11395	3.70311	5.07351	4.49951	NA	3.59976	3.64642	4.27014	3.65095	5.62723	4.07714	4.88557	3.54282	4.06	4.33921	3.83696	NA	NA	4.31167	5.61655	4.87591	5.21309	4.07133	NA	3.70653	4.42046	3.44208	3.25604	4.38938	4.68846	5.00985
F1	2858	control	9242.54	5154.49	3.96579	3.71219	6	12038ia	49AE9F06-C47F-429F-B05F-0713B12C8BB0	5.19756	5.46274	NA	2.91385	4.80053	4.63537	3.29466	3.56321	NA	5.50418	3.21842	5.14477	4.38557	4.46555	3.06959	3.71891	4.00296	3.32642	5.63471	3.66409	4.84421	3.77508	4.35539	4.36306	3.78585	NA	2.25224	4.34947	5.69689	4.86831	5.29735	4.1738	NA	3.75991	4.21193	3.39948	2.80131	4.80972	4.57115	4.91806
F1	2858	control	6049.46	4491.24	3.78172	3.65237	31	12062if	28476074-6BD9-4BF0-A169-7A858FE98C53	5.24136	5.51591	2.32719	3.06173	5.25543	4.7082	3.18668	3.74096	NA	4.98509	3.54516	5.32952	4.03189	NA	3.33856	3.74247	4.20901	3.36063	5.58126	3.64601	4.85491	3.87851	4.36619	4.2718	3.82675	NA	NA	4.40607	5.67795	4.94107	5.35315	4.07228	NA	3.6966	4.39326	3.48236	3.39604	5.02477	4.66823	4.97929
F1	2858	control	8298.35	5683.16	3.91899	3.75459	37	12075if	7A8C427C-3C7D-4F45-9A70-1CDF3A1CDF1A	5.1567	5.42811	2.60092	2.98372	5.3676	4.98006	3.28659	3.76471	3.25871	5.57972	3.94663	5.34986	4.71944	NA	3.22956	3.73565	4.05834	3.28501	5.58515	3.69009	4.79697	3.66707	4.13134	4.28708	3.82951	NA	NA	4.13713	5.7054	4.92897	5.07257	4.11519	NA	3.68812	4.31093	3.59045	3.32363	4.60466	4.50389	4.89235
F1	2858	drought	3211.2	3522.37	3.50667	3.54683	39	12034ia	82751778-790F-419E-9266-1DE6EA6AFF2B	4.96639	5.35995	NA	3.0168	4.89752	4.90731	3.19695	3.40854	NA	5.03677	3.37484	5.41965	4.82106	4.81269	3.89893	3.58418	4.14281	3.2279	5.58659	3.32579	4.8273	3.70633	4.16254	4.01025	4.05357	NA	NA	4.18103	5.60028	4.98748	5.14538	3.87038	NA	3.57403	4.51083	3.366	3.84775	5.18889	4.68423	5.12977
F1	2858	drought	5712.28	5663.56	3.75681	3.75309	16	12066ia	42BF902D-3B45-44F7-8B0F-96F56ECF6D3A	5.13789	5.33079	NA	3.01274	4.87347	5.02205	3.42393	3.43345	NA	5.09074	3.53771	5.3864	4.73798	4.84449	3.7872	3.64891	3.99112	3.28162	5.56458	3.57709	4.75516	3.62997	4.10724	4.25218	3.89247	NA	NA	4.20255	5.6642	4.92337	5.12661	3.98257	NA	3.7114	4.57597	3.37225	3.76556	4.68449	4.58678	4.8799
F1	2858	drought	6754.2	5574.13	3.82957	3.74618	12	12066ia	F643E7C2-DBEE-4A8D-81F9-4B64A4384509	5.20591	5.43204	NA	3.14054	5.01745	4.97537	3.41647	3.51034	NA	5.17203	3.48507	5.36856	4.53078	4.63697	3.73985	3.67822	4.10259	3.40275	5.56062	3.4572	4.81706	3.72432	4.26922	4.1393	3.98162	NA	2.34441	4.3473	5.65081	4.89219	5.29891	3.91481	NA	3.72913	4.55536	3.38391	3.61379	4.86664	4.62046	4.92383
F1	2858	drought	7181.54	6218.7	3.85622	3.7937	11	12068ia	13380571-CE78-41A9-8B5E-0568DA9E04EF	5.02215	5.39286	2.11571	2.8973	4.78464	5.12721	3.12518	3.44279	NA	5.00925	4.00101	5.40166	4.36772	4.60468	3.82884	3.7276	3.95743	3.06791	5.56542	3.45458	4.89266	3.91139	4.25733	3.94417	3.84728	NA	2.20762	4.16227	5.74985	4.84529	5.02218	3.83503	NA	3.76448	4.48627	3.36088	2.85552	4.96164	4.50713	5.01072
F1	2859	control	8055.72	5774.71	3.9061	3.76153	40	12060ia	8EAAD8BF-0C91-4D97-A8F9-AFDAA309BE6A	5.15945	5.50806	NA	3.28861	5.03752	5.30247	3.12001	4.0281	NA	4.8787	3.56457	5.44155	NA	4.24164	3.49566	3.61394	4.22203	3.62293	5.6179	2.89614	4.86991	3.58356	4.12567	4.29756	3.60314	3.86269	NA	4.39977	5.53437	5.20579	5.31867	4.05631	NA	3.6712	4.11853	3.34923	NA	4.29693	4.2983	4.59389
F1	2859	control	7564.24	5252.52	3.87877	3.72037	35	12062if	E5B597DD-97FD-49F7-AE58-02CB90CCC095	5.2737	5.70856	2.7287	3.39752	4.97853	5.02783	3.11846	4.11924	3.92752	5.27254	3.83212	5.38588	NA	4.3464	3.72116	3.62269	4.31598	3.68334	5.55977	3.16134	4.78743	3.60269	3.94288	4.3396	3.60868	NA	2.13975	4.08936	5.61889	5.21822	5.13593	4.01933	NA	3.62814	4.15411	3.6733	3.04314	4.5708	4.51615	4.67548
F1	2859	control	7592.52	5851.76	3.88039	3.76729	50	12068ia	CFC8082D-803E-42BF-AAB1-1B5DD6FD612F	5.21704	5.61943	2.23956	3.36444	4.88338	4.85831	2.73497	4.06466	2.97535	5.146	3.49739	5.35935	NA	NA	3.53375	3.5188	4.29388	3.6713	5.58199	3.1419	4.79834	3.65473	4.07619	4.29843	3.60209	NA	NA	4.17038	5.63108	5.24928	5.14612	4.05822	NA	3.64256	4.25637	3.47474	3.20476	4.47328	4.51583	4.65746
F1	2859	control	7772.96	5335.89	3.89059	3.72721	55	12075if	235FFDA1-D2A3-4730-B087-2D9DC4FD2917	5.23985	4.63605	NA	3.37525	5.36979	5.20337	3.28429	4.03309	3.29695	5.41511	3.81696	5.49157	NA	NA	3.45973	3.82277	4.26309	3.65711	5.58514	3.18029	4.92006	3.80777	4.00692	4.41642	3.64328	NA	2.78045	4.11566	5.57279	5.29086	5.03439	4.23328	NA	3.67526	4.19823	3.56421	2.06027	4.36642	4.15503	4.57934
F1	2859	drought	6117.48	6056.4	3.78657	3.78221	31	12034ia	5BE42347-94F3-46FD-A805-7AA32148BBAA	5.16805	5.45384	2.64055	3.43802	4.74056	5.22794	3.25548	3.94402	3.14885	4.93485	4.03576	5.35564	NA	NA	3.69789	3.63906	4.3432	3.58932	5.56743	3.48686	4.82203	3.64029	3.97795	4.29664	3.70095	NA	2.14477	4.1256	5.64439	5.33583	4.91735	3.95127	3.39265	3.57158	4.36569	3.47693	3.28348	4.86395	4.42081	4.65758
F1	2859	drought	4209.46	4084.73	3.62423	3.61116	51	12034ia	AD104C1A-EEDC-4646-9A84-1C3FC33B39B8	5.30777	5.59901	NA	3.55556	4.8136	5.55649	2.91781	3.76557	3.35701	4.78181	3.71538	5.43757	NA	NA	4.15801	3.60391	4.33212	3.75088	5.55038	3.27076	4.74778	3.46189	3.9083	4.29533	3.68474	NA	NA	4.21605	5.5801	5.47206	5.12779	3.88966	NA	3.51926	4.69267	3.76681	2.58191	4.41931	4.53951	4.59424
F1	2859	drought	4630.48	4287.07	3.66563	3.63216	22	12047ia	3C383E5C-08BD-41EA-B192-A6F9ACAB5354	5.16249	5.43325	NA	3.57783	4.59439	5.20275	2.94901	3.66968	3.42495	4.97982	4.01302	5.33676	4.54658	NA	3.96998	3.53482	4.25579	3.6526	5.55679	3.30212	4.71454	3.71148	3.98186	4.10284	3.69306	NA	2.53281	4.08047	5.61879	5.27183	5.03264	3.91619	NA	3.60716	4.7169	3.52036	3.07109	4.80465	4.37389	4.66592
F1	2859	drought	7586.07	6570.86	3.88002	3.81762	18	12060ia	9F6697CD-3DF9-4831-940A-6F4F70AA574C	5.0464	5.42539	NA	3.4161	4.51446	5.1765	3.17043	3.77802	3.50747	5.62658	3.78051	5.30755	4.4238	NA	4.0186	3.54438	4.14852	3.48148	5.56281	2.97296	4.68513	3.39548	3.75412	3.99196	3.68353	3.88753	2.25869	3.96849	5.62445	5.2236	4.86954	3.68703	3.6052	3.65182	4.55322	3.43439	3.93887	4.28987	4.34608	4.61501
F1	2860	control	5763.72	4405.65	3.7607	3.64401	43	12055if	23688138-C2F6-4B32-84E6-555EB3B4B0CA	5.28583	5.34122	NA	3.18184	5.06811	5.56384	3.15836	3.80649	3.54989	4.65063	3.7232	5.48059	NA	NA	4.16024	3.57634	4.57428	3.59155	5.54341	3.65677	4.85459	3.64046	4.13831	4.17929	3.82693	NA	2.19779	4.32616	5.6778	5.02129	5.2743	3.8119	NA	3.64491	4.43366	3.48481	2.99069	4.64403	4.64327	4.86979
F1	2860	control	7652.02	5182.08	3.88378	3.7145	35	12055if	EA17016C-3946-4506-97AF-3C48285A2C27	5.15579	4.57574	NA	2.91692	5.01222	5.15866	2.80247	3.39823	NA	4.70786	4.38893	5.366	3.34289	NA	3.29304	3.62303	3.76518	3.01379	5.60343	3.13448	4.85528	3.48986	3.94833	4.14691	3.68297	NA	NA	4.22987	5.69122	5.20341	5.23808	3.84153	3.34109	3.72525	4.2136	3.63478	3.32409	4.73474	4.64838	4.60895
F1	2860	control	5498.04	4468.51	3.74021	3.65016	23	12062if	27904CDD-0FD5-4B09-AAC9-D454F25DB668	3.42917	5.31177	NA	3.27067	5.01375	5.37614	2.77423	4.05171	NA	5.37489	3.91722	5.5348	NA	4.82418	4.87996	3.75049	4.35091	NA	5.59753	3.49599	4.86478	3.84756	4.09084	4.31806	3.61897	NA	NA	4.06013	5.67086	4.64833	5.01579	4.10798	NA	3.72613	4.2739	3.64096	3.48113	4.89586	4.72778	4.74773
F1	2860	control	3669.8	4033.18	3.56464	3.60565	33	12066ia	05A9E34C-EEAF-4299-8A8F-15ABEF03BCD7	3.73142	5.22052	NA	3.25123	4.98963	5.15879	2.7888	3.92029	NA	5.33981	3.82404	5.53048	NA	4.73799	4.67667	3.68644	4.29473	1.99627	5.62398	3.25024	4.90833	3.54851	3.97737	4.06021	3.57674	NA	NA	3.93702	5.75936	4.533	4.88688	3.94921	NA	3.77051	4.23366	3.40067	3.8067	4.66865	4.66602	4.66839
F1	2860	drought	4920.2	3945.9	3.69198	3.59615	84	12038ia	15B8AC67-CD68-4F69-BC6A-B821F742EC2B	4.48221	5.40364	NA	3.54718	4.89567	5.45418	2.72626	3.80274	NA	4.93288	4.01379	5.53712	3.59383	4.90758	5.08654	3.63341	4.56034	2.9947	5.54346	3.45796	4.82879	3.53523	4.07097	4.31001	3.8471	NA	2.36971	4.08262	5.52843	4.78473	4.96857	3.99975	NA	3.55089	4.60274	3.56891	3.61163	4.74559	4.66864	4.67626
F1	2860	drought	7452.63	6006.83	3.87231	3.77865	37	12060ia	18E16829-AE54-4903-A3CD-DD8E63F71FB5	3.89816	5.24375	2.6101	3.46367	5.11527	5.10086	3.00909	3.59861	NA	5.00336	3.85534	5.39169	4.86793	5.14447	4.92961	3.86217	4.25037	2.38354	5.5844	3.2739	4.87688	3.70535	3.85858	4.23601	3.71916	NA	3.00246	4.01878	5.84803	4.80919	5.01469	4.01621	3.1798	3.91064	4.59736	3.74027	3.55858	4.61435	4.59329	4.6443
F1	2860	drought	4648.48	4419.17	3.66731	3.64534	4	12066ia	4AA1AC66-5640-42BA-90AC-0FC4EABDC9E7	3.66192	5.25108	NA	3.37116	5.04509	5.13843	2.11672	3.53723	NA	5.44186	3.86864	5.40377	4.33054	5.0169	4.96551	3.96727	4.3059	2.2594	5.59603	3.41918	4.907	3.69706	3.81901	4.02426	3.7647	NA	2.33723	4.04398	5.493	4.89082	4.88181	3.71494	NA	3.67028	4.60914	3.43895	3.13161	4.41247	4.68324	4.6677
F1	2860	drought	5845.33	5223.43	3.76681	3.71796	28	12075if	0F4830D7-837E-43EB-AB8A-C4E613E31F72	3.86863	5.33691	2.48762	3.38743	4.61599	5.34824	2.66744	3.79184	NA	5.47161	3.93481	5.51234	3.4245	4.80978	4.98423	3.64747	4.33806	2.44029	5.60082	3.2113	4.78943	3.70208	3.9853	4.18585	3.72695	NA	2.22941	4.07561	5.58181	4.72444	5.03219	3.90738	NA	3.59414	4.49641	3.36205	3.64176	5.19822	4.56791	4.64259
F1	2861	control	5540.28	4704.54	3.74353	3.67252	36	12034ia	7ADD3FF1-3AED-4507-AAD4-20F41FA223F9	5.21486	5.47464	NA	3.46979	4.99416	5.2946	2.94148	4.01248	NA	5.06547	4.01071	5.49682	NA	4.48176	4.39571	3.82335	4.32988	3.4423	5.57139	3.08757	4.66833	3.79512	4.03835	4.19039	3.56299	NA	NA	4.21118	5.68144	5.00932	5.1536	3.92722	NA	3.56303	4.24287	3.37566	3.34533	4.84894	4.43835	4.71527
F1	2861	control	13101.8	8827.64	4.11733	3.94584	66	12068ia	4836D945-F667-44F6-BD82-9F54BAFDED02	5.11201	4.4919	3.42233	NA	6.14566	4.97219	3.0926	4.19646	3.72691	3.8288	4.02609	5.099	NA	NA	4.22788	4.32347	4.52009	3.67397	5.42626	3.13925	4.81439	3.51896	2.85737	4.62993	3.81142	4.25666	3.06858	4.28173	5.65104	5.16477	5.30613	4.27574	3.43832	3.89569	4.39951	3.89597	2.78683	3.87279	4.31584	4.87462
F1	2861	control	7441.57	5452.96	3.87166	3.73663	30	12068ia	91801D51-49F2-487E-B121-D7BACB38D97C	5.18177	5.27527	NA	3.34908	4.95028	4.83282	2.95214	3.80711	NA	5.13623	3.50545	5.3487	NA	NA	3.82999	3.66497	4.17525	3.44495	5.58332	3.49634	4.8019	3.80259	4.268	4.38234	3.60129	NA	NA	4.20292	5.64114	5.12883	5.15399	4.22631	3.2046	3.6865	4.18654	3.41143	3.46474	4.76398	4.69406	4.75075
F1	2861	control	7256.15	4713.66	3.86071	3.67336	11	12080ia	507307F5-DCC0-4679-AB4B-6C75BC8C5A4D	5.09946	5.49306	NA	3.45917	5.37938	4.58578	3.23357	3.88914	NA	4.74085	3.96153	5.0489	4.34432	NA	4.26659	3.81471	4.1321	3.4081	5.6002	3.12774	4.82963	3.74542	4.06239	4.23936	3.65292	3.73256	2.22517	4.24762	5.72081	5.18722	5.24657	4.05311	NA	3.79817	4.30508	3.56854	3.92898	4.66764	4.63173	4.79805
F1	2861	drought	5958.02	5952.95	3.7751	3.77473	54	12032ia	C50BD214-D22D-4B10-BA19-EB27D2F92DC5	5.08849	5.32714	NA	3.64082	4.80534	4.95158	2.92851	3.44918	NA	4.92479	4.14259	5.32886	4.67677	NA	4.39182	3.71708	4.17585	3.33799	5.56746	3.14452	4.72213	3.61801	4.00717	4.17334	3.69924	NA	2.75687	4.19816	5.69661	5.29908	5.10574	3.86336	3.17484	3.67426	4.62404	3.71002	3.32754	4.91413	4.464	4.69308
F1	2861	drought	5167.93	4334.84	3.71332	3.63697	30	12047ia	11C87040-22CE-4DBA-97FE-3EC445E0FC60	5.15127	5.15387	NA	3.64193	4.91826	4.98799	3.00474	3.38581	NA	4.62666	3.88914	5.32697	4.46473	NA	4.32907	3.70376	4.15628	3.48686	5.56064	3.28095	4.73333	3.55929	4.02272	4.14742	3.66791	NA	NA	4.21172	5.60677	5.23636	5.16306	3.88737	NA	3.6266	4.56796	3.47641	3.60093	4.66658	4.49593	4.61271
F1	2861	drought	4537.17	4021.61	3.65679	3.6044	18	12047ia	E63AECA1-800E-4E0D-BB43-35F842EF8C9E	5.14138	5.23676	NA	3.62634	5.02037	4.842	2.95898	3.22769	NA	4.54421	3.19967	5.30241	4.44705	4.76489	4.39999	3.7069	4.14303	3.36859	5.56317	2.75292	4.74779	3.78283	4.09638	4.17152	3.68361	NA	2.36798	4.31049	5.64382	5.2876	5.26375	3.87962	NA	3.63579	4.65402	3.75532	3.73719	4.93911	4.61821	4.68134
F1	2861	drought	4899.61	4316.13	3.69016	3.63509	16	12055if	DF914849-1B64-4865-8749-0841EE15E296	5.23126	5.1951	NA	3.6411	4.78349	5.22241	2.90409	3.44201	NA	4.60399	3.72676	5.51046	4.72362	NA	4.53491	3.54085	4.25617	3.4595	5.52416	3.30881	4.73921	3.55337	3.99547	4.28819	3.65656	NA	2.2305	4.21459	5.50584	5.41471	5.12199	3.90035	NA	3.49094	4.54218	3.42801	2.89809	4.73029	4.58362	4.50037
F1	2862	control	8139.87	5678.63	3.91062	3.75424	43	12032ia	3E40D1DD-2506-4AAD-B09C-EFC14345B577	5.24546	5.25498	NA	3.52658	4.77507	5.52876	2.83759	4.00144	NA	5.02657	3.50076	5.51313	NA	4.40113	3.72769	3.62457	4.29287	3.71021	5.57968	4.1992	4.77746	3.81156	4.38117	4.33283	3.65152	NA	NA	4.27786	5.67144	4.71714	5.11294	3.98972	NA	3.65786	4.06773	3.43653	3.457	4.81722	4.49226	4.73786
F1	2862	control	7887.43	5167.04	3.89694	3.71324	13	12075if	718DC727-157D-43CE-A174-1AD2FB657A6C	5.12572	5.18548	2.27443	3.45606	4.77059	5.16732	2.74973	3.80806	NA	5.49884	3.24088	5.41804	NA	NA	3.8004	3.52274	4.152	3.5819	5.6011	3.22116	4.79359	3.95557	4.48134	4.05153	3.6371	NA	NA	4.46423	5.66686	4.76333	5.33051	3.84696	NA	3.67986	4.20894	3.28814	3.79027	5.25928	4.65815	4.84385
F1	2862	control	7403.43	4785.71	3.86943	3.67995	45	12075if	F542B7F0-C691-428F-BEC5-42BE715154E4	5.15802	5.13212	NA	3.38958	5.43714	5.10821	2.68753	3.62207	NA	5.67444	3.77164	5.39385	NA	4.36051	3.6856	3.56578	4.16669	3.63152	5.56577	3.96606	4.83467	3.77485	4.25342	4.40124	3.66671	NA	NA	4.17448	5.67324	4.93498	5.16642	4.1012	NA	3.67706	4.19519	3.41502	3.54767	4.85756	4.75675	4.72306
F1	2862	control	6333.11	4160.61	3.80162	3.61916	15	12080ia	C4B039E6-C2A8-4DAA-8392-2921296E56D9	5.14808	5.16496	NA	3.45272	4.91621	5.17372	2.80202	3.98153	NA	5.26351	3.63565	5.42419	NA	4.17735	3.66227	3.68115	4.22602	3.70464	5.58658	3.86287	4.78569	3.84856	4.39226	4.23483	3.63738	NA	NA	4.4123	5.65293	4.67938	5.27197	3.96194	NA	3.70384	4.13315	3.44503	3.02629	4.71467	4.60588	4.74731
F1	2862	drought	7948.39	6886.59	3.90028	3.838	46	12032ia	CAEA2470-E179-4855-9D7A-E6C454937684	5.0304	4.90254	NA	3.52958	4.73623	5.13449	2.71117	3.36414	NA	4.97469	3.98716	5.35391	4.47332	4.52706	3.98682	3.66399	4.1	3.48298	5.54814	3.47095	4.74467	3.79644	4.24427	4.21535	3.76854	NA	2.22181	4.12438	5.71268	4.99124	5.15835	4.02787	NA	3.67725	4.52125	3.36058	3.48286	5.24694	4.52008	4.7239
F1	2862	drought	5668.15	5069.12	3.75344	3.70493	37	12045ia	BC67714C-4937-4B77-9D4D-C978A802CBE7	5.16138	4.96003	2.97439	3.68848	4.52604	5.09871	3.04918	3.49796	NA	5.4522	3.98384	5.38414	4.29651	4.71071	4.05224	3.51198	4.22916	3.70925	5.53437	3.82803	4.84223	3.69484	4.12776	4.35617	3.7514	NA	2.02845	4.1351	5.58611	4.93872	5.03681	4.09587	NA	3.6216	4.4773	3.4032	3.68517	4.92426	4.55856	4.62526
F1	2862	drought	4893.8	4235.66	3.68965	3.62692	26	12080ia	34F5C8B9-188C-496D-A9EE-8900FFB4979C	5.07986	5.1549	NA	3.567	4.72722	5.18283	2.90453	3.62232	NA	5.12791	3.03776	5.42343	4.42563	4.94725	4.16188	3.5452	4.24576	3.6283	5.53952	3.2507	4.68592	3.86372	4.23706	4.1042	3.85761	NA	2.55603	4.28619	5.62148	4.93167	5.24967	3.95348	NA	3.58753	4.58232	3.39917	3.60393	4.87429	4.66726	4.84663
F1	2862	drought	4842.26	4141.89	3.68505	3.6172	30	12080ia	77741517-E54C-4D39-87B7-39018ABCB258	5.18506	4.9486	NA	3.53491	4.79495	5.27486	2.71409	3.65614	NA	5.31231	3.90089	5.42852	NA	NA	3.89901	3.57409	4.27538	3.64345	5.54821	4.02311	4.83029	3.65442	4.32043	4.32837	3.73708	NA	NA	4.16227	5.57888	5.04075	5.04783	3.99717	NA	3.54047	4.45607	3.31468	3.39441	4.9632	4.63766	4.77078
F1	2863	control	6140.63	4724.63	3.78821	3.67437	35	12045ia	16BD3B95-792F-4B24-AAE7-D8DEA1A1F490	5.19458	5.31989	2.11626	3.53953	4.61004	5.50865	3.04516	4.52985	NA	4.89311	4.18342	5.43091	NA	4.72474	3.8936	3.64745	4.14549	3.34519	5.53907	3.09893	4.83808	3.74629	3.91925	4.28393	3.77686	3.7878	2.29372	4.13031	5.61972	4.90227	5.08628	4.09412	3.15403	3.70272	4.26155	3.75413	3.43985	4.81971	4.51053	4.91303
F1	2863	control	6259.2	5387.89	3.79652	3.73142	17	12066ia	87FE1BEF-7AC9-4D2F-8A01-61086183747E	5.18291	5.23271	2.70234	3.38138	4.87754	5.34124	3.04016	4.17249	3.50335	5.41472	3.88204	5.413	NA	4.74032	3.65435	3.58815	3.96824	3.22928	5.57233	2.88658	4.78582	3.77585	3.91529	4.1013	3.66126	NA	2.194	4.22307	5.6611	4.80692	5.20933	3.97696	3.45101	3.68787	4.17927	3.42142	3.62824	4.83593	4.44377	4.93164
F1	2863	control	7039.46	5681.76	3.84754	3.75448	18	12068ia	72245C5C-015E-408A-9864-1EE2D53FC32A	5.16736	5.13874	2.17109	3.47969	4.85941	5.23942	2.83643	4.03662	3.46863	5.14933	4.24096	5.36187	NA	NA	3.89419	3.58607	4.19372	3.2527	5.56543	2.67822	4.91437	3.69382	4.0375	4.02139	3.77297	NA	2.05373	4.08483	5.61918	4.92113	5.19046	3.79132	3.27598	3.63098	4.20849	3.76981	3.41229	4.84516	4.57344	4.89207
F1	2863	control	7753.76	6022.32	3.88951	3.77976	21	12073ia	CFB0EC32-F934-4C62-9CD8-BBD02A546FF8	5.16313	5.09393	2.55724	3.46862	4.90493	5.35085	2.93746	4.30771	NA	5.06844	4.18456	5.40855	NA	NA	3.38488	3.66631	4.04479	3.27684	5.56422	2.6227	4.82251	3.67373	4.06084	4.22664	3.7556	3.62315	3.09771	4.21408	5.66379	4.87424	5.2072	4.02594	NA	3.68502	4.14189	3.62552	3.46662	4.79278	4.50793	4.88995
F1	2863	drought	5906.65	5774.83	3.77134	3.76154	23	12034ia	AB33F405-7902-441D-B325-CC13BE728879	4.98523	4.96421	2.94782	3.39121	4.86986	5.02581	2.95159	3.60238	NA	5.12366	3.6307	5.3397	4.49529	NA	4.06663	3.73708	3.89369	2.91224	5.58037	2.73628	4.83544	3.89366	4.08718	3.93412	3.80722	NA	2.35082	4.21778	5.78555	4.959	5.21674	3.80356	NA	3.86173	4.52686	3.63643	3.33229	4.76673	4.48353	4.94042
F1	2863	drought	5149.35	5040.14	3.71175	3.70244	34	12045ia	2D6E387B-CED1-4E33-8FD5-393656F0443C	5.1053	4.92615	2.16689	3.60784	4.75218	5.38812	3.06613	3.72208	NA	4.82184	4.26286	5.38967	4.83027	NA	4.24262	3.57231	3.94384	3.12388	5.51992	3.08829	4.78898	3.69277	3.95692	4.09367	3.99383	3.68684	2.86737	4.18059	5.61864	5.00134	5.0763	3.91503	3.44906	3.72794	4.68162	3.57732	3.58555	4.92153	4.49149	5.00785
F1	2863	drought	4984.13	4000.21	3.69759	3.60208	38	12047ia	CB7A1D2B-F6CB-4890-8EBE-C04D01215BD8	5.17153	5.06383	2.50051	3.51289	4.87635	5.44689	2.94384	3.96231	NA	4.73989	3.96065	5.3806	NA	4.77847	3.7589	3.65772	4.09071	3.21611	5.57227	3.30388	4.81974	3.61219	3.95257	4.18708	3.77636	NA	NA	4.2249	5.60919	4.96038	5.13387	3.87977	NA	3.61709	4.31846	3.5157	2.85975	4.79444	4.38383	4.84653
F1	2863	drought	4886.65	4247.8	3.68901	3.62816	59	12060ia	63B1FB77-3833-4056-B86F-095FE5DEED75	5.26172	5.13458	NA	3.65065	4.97328	NA	2.8157	3.95118	NA	4.64673	4.12296	5.50907	NA	NA	4.35995	3.62215	4.17397	3.34024	5.55779	3.4164	4.85062	3.63321	3.9667	4.30061	3.90776	3.6964	NA	4.18282	5.62792	5.12825	5.05724	3.93429	NA	3.60216	4.50722	3.83592	2.84613	4.84264	4.55859	4.87248
F1	2864	control	5384.85	4281.45	3.73117	3.63159	46	12040ia	7C63E7DE-CDA5-4E80-81EB-337EB92A20EF	5.04453	5.31199	2.88249	3.21192	5.02551	5.01448	2.83299	3.72052	NA	4.93443	3.89312	5.36626	NA	4.75949	4.25692	3.66894	4.03975	3.3033	5.57303	3.64337	4.83441	3.76858	4.23043	4.29851	3.75861	NA	NA	4.41084	5.66571	4.89523	5.29855	4.10692	3.44831	3.75748	4.31462	3.77936	3.11566	4.75028	4.61562	4.75334
F1	2864	control	8058.74	5889.33	3.90627	3.77007	15	12060ia	8B8FC227-2B30-46C8-9ECA-54456FACDB7D	5.05353	5.13525	NA	3.07332	4.74756	5.15887	2.88077	3.78328	NA	5.65648	3.89504	5.31253	NA	4.46682	3.74663	3.6503	3.96424	3.174	5.58987	3.41355	4.8096	3.79302	4.14402	4.40217	3.6767	NA	NA	4.33588	5.64919	4.83186	5.20275	4.28882	NA	3.70111	4.15175	3.682	3.93687	4.86468	4.54926	4.69611
F1	2864	control	5773.26	5184.99	3.76142	3.71475	59	12066ia	C9771228-2289-4457-8ED5-F3F7B595C466	5.02531	5.23734	NA	3.20967	4.98839	5.20253	2.93609	3.63362	NA	4.65725	3.66291	5.39589	4.21667	4.57094	3.97343	3.70715	3.98899	3.26799	5.60863	3.68311	4.79285	3.76392	4.18017	4.28489	3.68432	NA	NA	4.17854	5.6745	4.77432	5.16345	4.11209	NA	3.65385	4.23944	3.70375	2.98387	4.90502	4.58964	4.70712
F1	2864	control	6654.57	5052.03	3.82312	3.70347	9	12066ia	E13D44A2-DCD0-48BF-AC3E-F38B97914AEE	5.10022	5.29196	NA	3.12526	5.16284	5.0601	3.00987	3.94549	NA	5.3747	3.67515	5.40871	NA	4.28406	4.06597	3.71378	4.04231	3.24664	5.56912	3.55529	4.82057	3.76532	4.19807	4.27684	3.70832	NA	NA	4.3956	5.64623	4.86609	5.35054	4.10951	3.50652	3.71949	4.21078	3.81263	3.24631	4.62025	4.61576	4.79481
F1	2864	drought	6596.61	4835.34	3.81932	3.68443	38	12055if	B7C97490-9ABD-411C-94F1-BD411578ECA9	5.12744	5.01177	NA	3.23098	5.07324	5.45227	2.80837	3.99069	3.42469	5.54515	3.97441	5.43692	NA	4.61997	3.80147	3.50053	4.09521	3.35661	5.58066	3.28662	4.81285	3.66943	3.95191	4.01766	3.70562	3.69898	NA	4.0942	5.70296	4.87244	4.99191	3.92576	NA	3.69408	4.25645	3.77551	3.3651	4.73771	4.62829	4.65152
F1	2864	drought	7367.78	6700.04	3.86734	3.82608	28	12073ia	6D1121D5-50D1-4E56-9A50-DE7704BE1FDC	5.07314	5.20801	NA	3.16741	4.80974	5.12783	3.12638	3.16971	NA	5.05671	4.07837	5.33196	4.14403	NA	4.49339	3.50946	3.90212	3.14665	5.55193	3.4439	4.77444	3.74741	4.3516	4.31477	3.81342	NA	2.13935	4.40561	5.6276	4.97716	5.24587	4.06533	NA	3.64041	4.51877	3.80539	3.28306	4.67049	4.4939	4.65475
F1	2864	drought	7508.35	6570.77	3.87554	3.81762	24	12073ia	B47F9ABA-A945-4A79-A6BF-746A6C1661BE	5.09964	5.19308	NA	3.17024	4.89322	5.26628	2.94987	3.43704	NA	4.83014	4.00759	5.35513	4.16855	NA	4.46267	3.58249	4.00884	3.27881	5.55698	3.66722	4.8422	3.69919	4.38179	4.26842	3.85772	3.63876	2.12731	4.35376	5.68163	4.99351	5.25035	3.95599	NA	3.68115	4.54749	3.63844	3.2295	4.89654	4.51953	4.64214
F1	2864	drought	7984.46	5465.04	3.90225	3.73759	10	12080ia	1F0529DB-7BE8-41BB-9743-8F7945F38AAC	5.02996	5.02377	NA	3.12406	4.69896	5.255	3.01823	3.38956	NA	5.15914	4.13808	5.33196	4.13424	NA	4.14892	3.63145	3.84389	3.2059	5.58481	3.69583	4.81213	3.70027	4.28356	4.33924	3.76978	NA	2.19561	4.35813	5.62856	4.92308	5.18637	4.04927	NA	3.67749	4.40983	3.88732	3.06926	4.86231	4.57312	4.58885
F1	2865	control	9520.72	6343.58	3.97867	3.80233	7	12045ia	4BF8CA4B-3902-496E-AA47-A7818F532B62	5.09569	5.19415	2.88662	3.2045	5.20039	4.98481	2.535	4.06403	3.2077	5.24721	3.76595	5.39315	NA	4.70609	3.69407	4.20737	4.38333	3.5957	5.63528	3.08115	4.94577	3.70149	4.18553	4.34048	3.68051	4.03291	1.95895	4.35913	5.66947	4.66767	5.32664	4.05188	2.95207	3.72497	3.97248	3.75591	2.45376	4.38024	4.35977	4.68576
F1	2865	control	4361.78	3664.51	3.63966	3.56402	39	12047ia	CC0452D2-385F-4DBF-873C-4AB7779C8630	5.25735	5.30729	NA	3.32449	5.09363	4.89675	2.84232	3.95781	NA	4.87476	3.81253	5.42473	NA	4.48904	3.60704	3.98111	4.54924	3.89403	5.58577	3.40122	4.93091	3.88294	4.28805	4.51188	3.67148	NA	NA	4.38256	5.6247	4.75399	5.35994	4.26125	NA	3.63552	3.969	3.68108	2.78094	4.9115	4.5158	4.68087
F1	2865	control	7606.02	5761.59	3.88116	3.76054	47	12062if	527EC0B1-E25E-4E51-90F2-B008ADC4C679	5.20579	5.37826	2.98133	3.32026	4.75866	5.24194	2.88338	4.18781	NA	5.29842	3.72894	5.38628	NA	NA	3.83291	3.95971	4.49501	3.73939	5.58251	3.18835	4.82167	3.63551	3.99502	4.28173	3.6711	3.66939	2.1803	4.22158	5.62721	4.70022	5.25039	4.05858	NA	3.62722	4.02136	3.62721	3.04207	4.64614	4.37493	4.72718
F1	2865	control	6801.91	4931.69	3.83263	3.693	25	12075if	22D360D7-245D-47DF-ADE1-1B9509122AEA	5.12667	5.30016	NA	3.28419	4.67317	4.97129	2.76748	3.76706	3.34985	5.61634	3.65705	5.4245	4.00199	4.29697	4.01969	3.89294	4.33319	3.69717	5.60738	2.96944	4.79275	3.80987	4.03791	4.34241	3.71002	NA	2.38682	4.17804	5.56672	4.80579	5.315	4.08134	NA	3.63115	4.06101	3.62958	3.77754	5.13657	4.62103	4.77121
F1	2865	drought	5012.3	4361.76	3.70004	3.63966	6	12047ia	59E29A4F-EBA2-439B-9B38-F35FE76929D7	4.96997	5.17635	NA	3.37833	5.16127	4.82076	2.17787	3.46596	NA	4.73082	3.95412	5.27516	4.48858	4.90311	4.2339	3.97933	4.34869	3.46703	5.53371	3.29865	4.90767	3.76969	3.99818	4.06598	3.93772	NA	2.91647	4.06901	5.82723	4.89288	5.05691	3.98792	NA	3.82473	4.57998	3.74232	3.35605	4.89017	4.55725	4.83539
F1	2865	drought	6298.04	5550.94	3.79921	3.74437	49	12068ia	163B444E-2072-46E1-9864-970ACDB5E799	5.13779	5.21517	NA	3.34159	4.75585	5.43742	2.57739	3.75139	NA	5.23072	3.73611	5.47497	NA	NA	3.90826	4.00158	4.36866	3.67021	5.58144	3.46796	4.82116	3.59481	4.05734	4.18306	3.80045	NA	NA	4.21176	5.55034	4.81658	5.1329	3.93603	NA	3.56176	4.34409	3.65392	3.37109	5.26126	4.45524	4.59696
F1	2865	drought	6852.35	6357.8	3.83584	3.80331	33	12073ia	2C2667C2-2B62-49CA-B61F-39F5F68C1BC8	5.07128	5.08377	NA	3.38588	4.7615	5.15865	2.87798	3.55205	NA	5.07867	3.89915	5.37739	4.67175	4.63469	4.19839	4.00688	4.35398	3.61985	5.57042	3.15859	4.82699	3.62612	4.01258	4.16544	3.88073	NA	2.59379	4.26658	5.63812	4.86651	5.18589	3.90113	NA	3.59536	4.44949	3.87956	3.314	4.81287	4.46473	4.65718
F1	2865	drought	7521.96	6467.28	3.87633	3.81072	20	12073ia	4C6CFD58-C9A3-4B24-B8B4-37AB6C8C449C	5.13383	5.10184	2.38738	3.34698	4.89157	5.00045	2.96556	3.63664	NA	4.93425	3.75091	5.37261	4.22996	NA	3.96892	4.0796	4.36897	3.70444	5.55923	3.34505	4.91006	3.74899	4.28362	4.38727	3.85715	3.59618	2.19301	4.39592	5.67669	4.86392	5.2739	4.08053	NA	3.69185	4.34204	3.71773	3.50537	5.00817	4.48978	4.66407
F1	2866	control	6856.98	5128.16	3.83613	3.70996	61	12038ia	CF95D8E0-4D16-4D88-9EC5-6D1E0D3F37B4	5.19515	5.25215	2.34282	3.09678	5.01099	5.14146	2.90761	3.95518	3.59966	4.99105	3.73024	5.36596	NA	4.96473	4.09793	3.77934	4.12919	3.63643	5.52	3.88708	4.93545	3.64942	4.26962	4.41211	3.80616	NA	2.3418	4.45496	5.62836	4.9286	5.24081	4.05752	3.57554	3.73506	4.22837	3.47543	3.24957	4.37953	4.68481	5.03907
F1	2866	control	5516.02	4256.25	3.74163	3.62903	54	12040ia	1F61B8E9-DEFE-4CD3-97BD-9F44833E16CD	5.2063	5.3641	2.50475	3.01905	4.98422	5.15084	2.59591	3.87069	NA	5.00917	3.77689	5.47413	NA	4.52711	4.20441	3.58571	3.99543	3.56784	5.57632	3.54791	4.83703	3.63399	4.31912	4.31611	3.7252	NA	NA	4.28263	5.61958	4.8479	5.24816	4.03992	NA	3.57422	4.20562	3.58866	3.137	4.66894	4.53943	4.97759
F1	2866	control	7005.65	4741.86	3.84545	3.67595	56	12060ia	E2E9901A-1373-4549-9763-D3A4E2368B08	5.25588	5.29884	NA	3.09623	5.12599	5.45701	2.73207	3.99392	NA	4.96167	3.86189	5.49682	NA	4.71818	4.05615	3.47691	4.10337	3.57351	5.56515	3.69212	4.94312	3.53993	4.18905	4.29488	3.79387	3.65024	NA	4.2265	5.58653	4.89905	5.2684	4.07689	NA	3.55812	4.22253	3.55413	2.64708	4.7213	4.61759	5.03379
F1	2866	control	7677.89	5423.99	3.88524	3.73432	55	12066ia	03C9E1CA-CADB-4E4C-9933-B639C05802AE	5.31866	5.24647	NA	3.08583	4.93461	5.35066	2.77	4.09853	NA	4.57773	3.90609	5.46444	NA	NA	3.78726	3.76289	4.21687	3.62818	5.59009	3.63416	4.96225	3.6417	4.29726	4.40493	3.82283	NA	2.39415	4.36109	5.66791	4.84883	5.24051	4.07673	3.34893	3.62791	4.13333	3.55451	2.54322	4.52487	4.59112	4.98279
F1	2866	drought	5554.04	4559.22	3.74461	3.65889	45	12045ia	3BAF9E34-CAE1-4857-8D04-E1C651419F64	5.19516	5.36657	2.67432	3.14942	4.84614	5.17131	2.95028	3.16777	NA	4.59063	3.7624	5.44917	4.60943	4.55918	4.53584	3.36281	3.96994	3.60907	5.54892	2.79624	4.84879	3.62292	4.09651	4.19549	3.80613	NA	NA	4.46589	5.56571	4.98364	5.4626	3.76623	2.88106	3.54727	4.53069	3.21707	3.4758	4.65852	4.67709	4.92501
F1	2866	drought	9853.85	7245.16	3.99361	3.86005	60	12055if	50985C9E-7450-43F1-B052-F458B1F3AD79	5.10868	5.17816	2.73972	3.24585	4.62587	5.02032	2.76191	3.43336	NA	5.11543	3.94719	5.25764	4.87713	4.77586	4.31845	3.8718	3.9476	3.46787	5.57983	3.1746	4.82813	3.61401	4.10935	4.06137	3.84331	3.67975	2.69689	4.1763	5.69605	4.93302	5.13335	3.78797	3.31445	3.73124	4.52804	3.38499	3.19335	4.52709	4.47937	4.83405
F1	2866	drought	6278.5	4944.01	3.79786	3.69408	26	12060ia	849894BC-CF6F-43A8-A62E-1C65896F7961	5.21706	5.38739	NA	3.07759	4.64998	4.68619	2.73419	3.4535	NA	5.514	3.76586	5.22068	4.36367	NA	4.48647	3.51708	4.00529	3.56171	5.55264	3.44059	4.89145	3.84913	4.19614	4.19491	3.85666	NA	NA	4.28857	5.64891	4.97324	5.1621	3.90425	NA	3.65379	4.4482	3.49723	4.54317	5.05696	4.74399	5.03732
F1	2866	drought	8873.72	6609.97	3.94811	3.8202	12	12075if	D9DCC5BF-4408-4DBC-AFEB-ED5A9DDABEA3	5.0536	5.30123	NA	3.11245	5.49606	5.10983	2.69153	3.57217	NA	4.42206	3.64293	5.33394	4.74792	5.11139	4.38957	3.59585	3.886	3.41896	5.54589	3.53497	4.80083	2.29211	4.26708	4.13489	3.88585	3.65976	2.40485	4.35746	5.75917	5.06961	5.30389	3.98221	NA	3.70566	4.6432	3.64178	3.56461	4.69847	4.6851	5.03311
F1	2867	control	6459.02	4476.81	3.81017	3.65097	40	12038ia	FE3CC035-D981-41A8-9D89-39CFAA13F371	5.03701	5.04428	NA	3.30374	5.66871	5.01412	2.8405	3.95285	3.30833	4.67606	3.30804	5.54964	NA	4.71876	3.90824	3.54375	3.95705	3.33198	5.64109	3.25217	4.8053	3.95284	4.29025	4.2278	3.64177	NA	NA	4.375	5.70272	4.54895	5.45179	4.05086	NA	3.58993	4.16098	3.58552	3.27041	4.83013	4.34293	4.67655
F1	2867	control	4622.07	3727.27	3.66484	3.57139	43	12047ia	68BE8C64-86F3-4EAC-A39E-35192CD36F49	5.09372	5.09886	NA	3.33732	5.16813	5.30876	2.6947	4.1029	NA	4.87421	3.08436	5.43124	NA	4.40967	3.55671	3.5994	4.1397	3.45947	5.58596	3.51225	4.89493	3.87135	4.34205	4.35215	3.64098	NA	NA	4.34022	5.61431	4.80659	5.37268	4.17398	NA	3.62424	4.14379	3.70827	3.39946	4.88476	4.63014	4.72393
F1	2867	control	8057.39	5901.98	3.90619	3.771	19	12062if	3E254FDE-ED83-4B5B-923C-12D7797D6749	5.02613	5.03291	2.22007	3.32491	5.055	5.2642	2.48249	3.9229	NA	5.19788	3.60971	5.37635	NA	4.32447	3.74164	3.67003	4.00384	3.28247	5.58195	3.30082	4.9061	3.84781	4.37265	4.44656	3.65515	3.71825	NA	4.45288	5.64597	4.89048	5.41884	4.23851	NA	3.67913	4.15874	3.66282	3.23863	4.85379	4.75328	4.70221
F1	2867	control	6986.57	5093.02	3.84426	3.70698	21	12075if	671E4A53-67CA-4920-85B0-5DC8FDEB902F	5.06522	5.1234	NA	3.38157	5.47433	5.32125	2.75578	4.01286	NA	5.62419	3.63297	5.53311	NA	4.51458	3.93284	3.50499	4.00801	3.33019	5.59339	2.81859	4.82823	3.8369	4.17248	4.37772	3.64818	3.74347	2.24687	4.27645	5.58387	4.85563	5.34208	4.125	NA	3.65026	4.25963	3.72831	3.75368	4.96107	4.65614	4.72055
F1	2867	drought	8115.22	6622.04	3.9093	3.82099	10	12045ia	C63C5294-247F-4BDF-9C6A-E1F6D7C61E36	4.81526	4.92319	2.35826	3.3265	4.81651	4.90225	2.77908	3.3059	3.49633	5.23365	3.36283	5.36147	4.2021	4.48168	3.78836	3.75866	3.83917	3.10294	5.62858	3.12903	4.88024	3.82988	4.26267	3.99307	3.75739	3.6776	2.58989	4.27732	5.79094	4.81874	5.2799	3.78835	NA	3.7605	4.52088	3.49277	3.59065	4.93261	4.54641	4.76572
F1	2867	drought	8533.87	6017.58	3.93115	3.77942	10	12060ia	452FBA8E-4A93-4B97-9CC3-3C00CC40BF83	4.93099	4.86573	2.48939	3.60258	5.32282	5.13084	2.76546	3.48882	3.42376	4.56831	3.59966	5.39366	4.51274	4.66328	4.07253	3.78266	3.97431	3.22381	5.57409	3.0234	4.85873	3.92383	4.2598	4.09937	3.88503	4.09749	2.37159	4.17801	5.72347	4.90068	5.36789	3.94454	NA	3.74364	4.6517	3.48961	3.27359	4.73909	4.6365	4.79554
F1	2867	drought	7266.91	5393.46	3.86135	3.73187	42	12062if	3173D262-B798-432F-9792-047D8645CA17	5.0416	5.12397	NA	3.45121	4.74271	5.14941	2.74174	3.59368	3.38199	4.7412	3.43702	5.42462	NA	4.43198	4.11536	3.49805	4.03321	3.43976	5.56999	3.44912	4.85008	3.68991	4.15123	4.19931	3.80965	4.23202	NA	4.30583	5.63966	4.90029	5.29551	3.92268	NA	3.65346	4.54205	3.49905	3.64052	4.66066	4.64357	4.69195
F1	2867	drought	7742.57	5619.9	3.88888	3.74973	22	12062if	F824D5F2-760D-4DDA-8E5C-6A04ECA91691	4.91998	5.01049	2.29691	3.63923	5.34096	5.07512	2.7864	3.15236	NA	4.2761	3.5087	5.37598	4.16611	NA	4.34233	3.67972	3.96626	3.2371	5.56784	2.59482	4.82211	3.93965	4.26301	4.03394	3.86526	NA	2.64489	4.44011	5.70604	4.90514	5.51161	3.85279	NA	3.68217	4.6504	3.57356	3.45632	4.71905	4.70901	4.71609
F1	2868	control	3710.41	2844.18	3.56942	3.45396	48	12034ia	A60A60EE-7D99-4BA2-862E-1287B624656D	5.17495	4.87171	NA	3.45424	5.04412	5.17135	2.81216	3.73681	NA	5.00176	2.6184	5.45618	4.52668	4.67394	3.85626	3.55736	4.21514	3.63781	5.53861	2.87009	4.83262	3.8813	4.16834	4.42488	3.69556	NA	NA	4.43526	5.61077	4.95938	5.48289	4.19176	NA	3.54049	4.3116	3.60149	3.60554	4.87624	4.83711	4.82599
F1	2868	control	9427.26	5101.94	3.97439	3.70774	61	12055if	2062F222-2BE7-412E-9E84-DA35E3A95FB2	5.19403	4.81928	2.9447	3.32482	5.02027	4.29488	2.83184	3.56729	3.06519	5.16803	3.33496	5.0259	NA	NA	3.22573	3.86938	4.14277	3.51393	5.63408	3.37333	4.99264	3.82854	4.1855	4.33434	3.66555	NA	2.50173	4.36087	5.78324	4.9261	5.29175	4.18731	NA	3.81058	4.1339	3.69792	3.62402	4.85112	4.69712	4.66627
F1	2868	control	4809.65	3486.87	3.68211	3.54244	60	12060ia	94D03C23-9BE7-4F16-9F4C-B6AC8B9FA9A8	5.01162	5.04688	NA	3.36414	5.34275	4.90449	2.73115	3.71792	NA	4.65712	3.43523	5.42306	4.39285	4.462	4.19889	3.61361	4.1898	3.38014	5.59599	3.30956	4.86123	3.71764	4.04028	4.27149	3.69871	3.86948	NA	4.27842	5.63992	5.00611	5.33994	4.1192	3.00671	3.6165	4.42256	3.60842	3.02723	4.92802	4.64328	4.98207
F1	2868	control	6497.96	5012.12	3.81278	3.70002	22	12068ia	C570FCEE-C9F6-4191-8209-F235E9D0B9EE	5.12913	4.99599	NA	3.34572	4.91898	4.80647	2.89098	3.69207	NA	5.22994	3.0207	5.31615	4.11853	4.35161	3.86479	3.56881	4.17742	3.48542	5.59048	3.27554	4.88383	3.84354	4.14877	4.349	3.68074	NA	2.49071	4.39124	5.62167	4.91211	5.42534	4.15588	NA	3.66606	4.25525	3.43721	3.6155	5.31681	4.7323	4.89885
F1	2868	drought	7321.7	5806.58	3.86461	3.76392	26	12032ia	1D76E28A-7E14-4CEF-8BBB-090AC747C803	5.01234	4.79869	2.64582	3.1846	4.76658	4.69334	2.95749	3.52997	NA	4.92872	3.82171	5.28784	4.31033	4.28599	3.86273	3.66112	4.16675	3.24532	5.57114	3.1315	4.88718	3.87582	4.12289	4.24549	3.69606	NA	2.4485	4.14537	5.73021	5.02759	5.28548	4.06573	3.27497	3.45042	4.40913	3.61539	3.76023	5.36974	4.78147	4.86261
F1	2868	drought	7321.22	6153.05	3.86458	3.78909	18	12032ia	E63FD1E8-F275-4DDC-B2EC-6764988CB87E	5.04254	4.83471	2.79617	3.2314	4.84902	4.81354	2.46771	3.47799	NA	4.91568	2.7875	5.31874	4.29754	4.58292	3.83961	3.59774	4.05841	3.29609	5.57728	2.94146	4.84783	3.92034	4.15841	4.32731	3.78255	NA	NA	4.45264	5.65203	5.06982	5.43194	4.02263	3.17896	3.67593	4.52109	3.63729	3.60189	5.06736	4.79367	4.89096
F1	2868	drought	8829.2	6211.17	3.94592	3.79317	14	12062if	5ACD9EB9-C721-4D90-B072-A05FE64F4512	5.04974	4.54122	NA	3.31319	4.99619	4.9595	2.86619	3.1061	NA	4.2618	3.49004	5.34231	4.56188	4.77682	3.95694	3.73533	3.97508	3.1325	5.58267	3.00372	4.87465	3.75388	3.98076	4.18431	3.83065	3.62904	2.72608	4.40466	5.68863	5.09029	5.3451	3.96384	NA	3.72708	4.58252	3.42348	3.40864	4.92084	4.6147	4.76672
F1	2868	drought	7194.15	6087.49	3.85698	3.78444	33	12068ia	1302A094-C40C-4D95-947F-4C4875E3C77F	5.00387	4.60199	NA	3.33267	4.88305	5.00864	2.71714	3.1788	NA	4.94972	3.41687	5.34784	4.6913	NA	4.16245	3.59004	3.93487	3.2123	5.57589	2.99669	4.84052	3.65741	4.03909	4.11764	3.80714	3.49326	3.01776	4.43064	5.67743	5.04748	5.38097	3.80686	NA	3.70411	4.67547	3.51406	3.43483	4.58017	4.54122	4.77795
F1	2869	control	9652.65	6553.86	3.98465	3.8165	11	12032ia	713EF780-0241-4357-A707-F241EDB6C777	5.15286	5.09176	2.4942	3.06984	5.40942	5.45788	2.63042	4.57989	NA	5.04806	3.89155	5.43208	NA	4.69199	3.49489	4.15242	4.2556	3.48151	5.57088	3.35065	4.84298	3.8266	4.07768	4.37975	3.79315	3.49009	NA	4.24214	5.57021	5.07043	5.247	4.16624	NA	3.66921	4.15558	3.52705	2.99184	4.56295	4.55995	4.81556
F1	2869	control	5940.67	3991.72	3.77384	3.60116	85	12038ia	D5179A20-F64B-4BC5-9393-0F2DF8274D17	5.13322	4.93259	NA	3.14471	5.63118	5.56375	2.72335	4.47609	NA	4.49552	3.59781	5.53645	NA	NA	NA	3.95116	4.26204	3.46397	5.54603	3.43447	4.86161	3.64028	4.03578	4.46516	3.81588	NA	NA	4.30135	5.58631	4.94072	5.31279	4.27692	NA	3.59766	4.16694	3.78842	2.94612	4.74019	4.48954	4.87802
F1	2869	control	5749.07	4816.73	3.7596	3.68275	9	12073ia	1CEDDDC2-0469-434B-8DE2-8FFBA6B93AF5	5.07669	4.97469	2.14724	3.01953	5.05828	5.21314	2.51759	4.33388	NA	5.10884	3.3175	5.57642	NA	4.25959	NA	3.99639	4.10355	3.40723	5.59291	2.95459	4.83686	3.5239	3.91325	4.0276	3.60313	NA	NA	4.03629	5.6725	4.97925	5.2131	3.70114	NA	3.72462	4.19968	3.18257	3.33272	4.43916	4.68245	4.80756
F1	2869	control	7820.2	5515.51	3.89322	3.74159	33	12075if	9661002C-10B6-45AB-9603-4D36DF65535D	5.18586	5.18829	2.66705	3.07251	5.36187	5.39735	2.69479	4.57331	NA	4.48852	3.60151	5.47382	NA	4.54451	3.5617	4.33496	4.21009	3.54793	5.57382	3.13895	4.80193	3.7942	4.03694	4.07167	3.75054	3.77711	NA	4.17324	5.74926	4.93671	5.22931	3.88586	NA	3.66031	4.22437	3.39385	2.84733	4.38115	4.67788	4.98325
F1	2869	drought	8141.93	6955.07	3.91073	3.8423	14	12032ia	333C3025-98DF-4631-A964-9039580ED10B	5.04394	4.90216	NA	3.10391	5.48874	5.34386	2.70155	4.38943	3.50004	4.98472	3.86431	5.38082	NA	4.53595	3.59668	4.04528	4.19855	3.28314	5.5642	3.35422	4.87338	3.67447	3.95957	4.22141	3.87243	4.03133	NA	4.10674	5.5993	5.10575	5.05562	3.9827	NA	3.67248	4.38678	3.5082	3.45655	4.92654	4.6515	4.85774
F1	2869	drought	5917.65	5617.85	3.77215	3.74957	27	12034ia	0AB0D6F0-E88F-4BA8-A5F2-38828D6A61CE	4.9536	4.72944	2.91779	3.09877	5.02018	5.18102	2.83474	3.98646	NA	4.97698	3.17213	5.44395	3.84647	4.57392	3.67197	3.99682	4.03279	3.16632	5.5765	3.20012	4.85612	3.69216	3.98243	4.05384	3.84347	3.54166	NA	4.25228	5.7024	5.0962	5.20253	3.87454	NA	3.75242	4.53475	3.54165	3.57336	5.00973	4.59645	4.84044
F1	2869	drought	4883.26	4393.83	3.68871	3.64284	53	12040ia	0135B9A4-9B18-4504-81DE-00C9F3D007CA	5.09622	4.81918	NA	3.21373	4.72968	5.42835	2.63826	3.89794	NA	5.08775	3.42456	5.46561	4.4328	4.67828	3.94459	3.9297	4.12965	3.36654	5.57602	3.2018	4.7905	3.56615	4.02757	3.99959	3.84715	NA	NA	3.99338	5.61305	5.10468	5.04151	3.77498	3.2777	3.59655	4.53869	3.31674	3.9512	4.97367	4.5937	4.81129
F1	2869	drought	5081.13	4252.48	3.70596	3.62864	6	12080ia	98BB3B15-BE18-41EE-95DF-B326D097A971	4.99564	4.77998	NA	3.13484	4.99743	5.2593	NA	3.84542	NA	5.07705	3.46554	5.53621	4.26148	NA	3.87491	4.00335	4.15502	3.32486	5.60326	3.3036	4.79175	3.63171	4.09567	4.09277	3.75709	NA	NA	4.14955	5.582	5.07847	5.15639	3.90225	NA	3.64828	4.42274	3.34826	3.37227	4.94515	4.60327	4.77623
F1	2870	control	6192.7	4365.12	3.79188	3.64	65	12038ia	0F0C5FE9-5B88-4C89-BB4C-20BD54C1FB11	5.3495	5.41819	NA	3.48241	4.80884	5.53381	2.86206	4.5054	NA	5.47036	3.85313	5.47053	NA	NA	4.53012	3.88712	4.27322	3.52404	5.527	3.82821	4.81796	3.64584	4.27011	4.43861	3.77705	NA	2.32775	4.39017	5.57704	4.56733	5.21813	4.1873	3.46093	3.66469	4.31116	3.66163	3.72606	4.59906	4.68582	4.88892
F1	2870	control	5229	3729.45	3.71842	3.57165	23	12047ia	10BA2B62-97E4-4363-988C-B757A2A0177C	5.26648	5.23125	NA	3.35149	4.88999	5.44392	2.76169	4.32115	NA	5.0577	3.84274	5.43274	NA	NA	4.47794	3.89592	4.22023	3.4167	5.57858	3.58149	4.81653	3.61366	4.22845	4.47202	3.71834	NA	1.96909	4.33348	5.64868	4.48291	5.27731	4.23486	3.13257	3.6482	4.21103	3.30912	2.83108	4.59921	4.57842	4.83329
F1	2870	control	5117	3572.98	3.70902	3.55303	35	12047ia	8590E2F1-65F1-431D-8CD4-FBAF093BC375	5.31322	5.22714	NA	3.38388	5.10728	5.40541	2.71584	4.32975	NA	5.66853	3.88966	5.46371	NA	4.51792	4.35128	3.85714	4.28798	3.50624	5.59497	3.80017	4.86133	3.83894	4.35212	4.47546	3.68197	NA	NA	4.38514	5.65086	4.45607	5.26258	4.20613	NA	3.67285	4.17345	3.49101	3.08485	5.02965	4.58758	4.8606
F1	2870	control	6478.13	5025.15	3.81145	3.70115	62	12068ia	F9627D5D-FDEE-42DD-86BC-A5DD9231D1D0	5.29891	5.4891	NA	3.46794	4.99804	5.44995	2.8367	4.42035	NA	4.9869	3.63423	5.5425	NA	4.35689	4.37993	3.91122	4.27014	3.43628	5.60557	3.62897	4.77365	3.63935	4.22486	4.41004	3.73231	NA	2.18917	4.23713	5.72694	4.45065	5.11317	4.02994	3.08038	3.62581	4.20922	3.57127	3.3935	4.33083	4.5186	4.87314
F1	2870	drought	8912.09	6998.71	3.94998	3.84502	15	12034ia	D30B82D9-029A-4F89-BEF2-726560C72BC8	5.10389	5.02608	2.08555	3.31263	4.85998	5.10053	2.76431	3.69459	NA	5.06114	3.60184	5.29158	4.58451	4.67394	4.53318	3.88985	4.06651	3.01025	5.58139	3.27116	4.823	3.84736	4.32167	4.09195	3.76536	3.45367	2.31342	4.2823	5.75063	4.53703	5.15225	3.97785	3.31862	3.83765	4.60464	3.67148	3.52888	4.78823	4.59794	4.87934
F1	2870	drought	4797.37	4485.14	3.681	3.65178	57	12068ia	6FCAE0EE-63B5-4E81-909E-B0E32F393841	5.14797	5.17031	NA	3.49475	4.90171	5.24106	2.80202	3.68025	NA	5.15305	3.9725	5.47222	4.81327	NA	4.99363	3.8122	4.21452	3.19951	5.6244	3.30633	4.70825	3.71293	4.07673	4.01975	3.81572	NA	2.25279	4.07095	5.64632	4.62532	4.99886	3.91755	NA	3.58823	4.68716	3.69256	3.4877	5.13686	4.60596	4.92021
F1	2870	drought	8860.78	6318.17	3.94747	3.80059	36	12075if	14887E50-6A8A-4E89-B123-3FE0C10B5062	5.16962	5.06191	2.22212	3.39392	4.6506	4.96741	2.94837	3.68716	3.17561	4.38469	3.87026	5.33138	NA	NA	4.61134	3.96962	4.09164	3.27129	5.57442	3.69328	4.77515	3.756	4.22861	4.39107	3.80186	3.91956	2.46108	4.36037	5.75415	4.56606	5.16401	4.08188	3.2331	3.73058	4.52673	3.42469	3.27584	4.78539	4.68627	4.7934
F1	2870	drought	7602.72	5326.76	3.88097	3.72646	24	12075if	C59B35F1-591C-4EFE-BA88-77B9D3FFCBF4	5.28333	5.22366	NA	3.48104	4.56392	5.24886	2.80432	3.86072	NA	5.53069	3.29736	5.41692	NA	NA	4.73283	3.78139	4.20891	3.39058	5.59335	3.662	4.8307	3.80319	4.25223	4.39554	3.75883	NA	2.24606	4.2602	5.54277	4.5237	5.15869	4.0465	NA	3.6064	4.44814	3.34203	3.68579	5.2573	4.58092	4.79226
F1	2871	control	5538.67	4463.24	3.74341	3.64965	34	12040ia	98DE3EB9-66F7-43C4-AB23-F75687F86447	5.12004	5.39946	2.20069	2.95977	5.33233	4.90955	2.89774	3.84649	NA	5.03447	3.91598	5.40127	4.46382	4.46958	3.95521	3.81777	4.01528	3.50892	5.57745	3.61134	4.89562	3.75251	4.40119	4.2484	3.78112	NA	NA	4.42181	5.64387	5.10282	5.35807	4.00334	3.72739	3.77332	4.33339	3.53439	3.85478	4.6731	4.7783	4.85511
F1	2871	control	4205.98	3615.17	3.62387	3.55813	19	12047ia	2EF96BAD-8AD2-4B06-83DB-35DF454AD3A3	5.19708	5.33957	NA	2.77231	5.10095	5.04051	NA	3.84791	NA	4.7638	3.64955	5.45789	NA	4.35807	3.93678	3.74274	4.00386	3.55338	5.58813	3.54534	4.89401	3.60651	4.30863	4.21911	3.70134	NA	NA	4.22695	5.65898	5.1687	5.18131	3.90984	NA	3.6526	4.23028	3.36975	3.09821	4.53748	4.68324	4.72384
F1	2871	control	7040.91	5255.37	3.84763	3.7206	19	12060ia	0A9D9C39-D7F6-4E16-925A-7471FD10041A	5.18356	5.37615	NA	2.83469	4.92048	5.18955	2.88512	3.93718	NA	5.55201	3.65399	5.45915	NA	4.74659	4.03171	3.87519	4.05239	3.52064	5.59991	3.52749	4.90498	3.65086	4.22793	4.04779	3.66057	3.52893	NA	4.30389	5.66354	4.97513	5.18499	3.75245	NA	3.71344	4.14365	3.44108	4.02882	4.73175	4.64684	4.70323
F1	2871	control	6591.89	4927.12	3.81901	3.69259	23	12060ia	C7D72002-7B3D-4F19-A5AA-23BA8FAB2C72	5.14314	5.42267	NA	2.86246	4.81543	5.00446	2.69144	3.86827	NA	5.65597	4.0538	5.45579	NA	4.39038	3.93048	3.74288	4.04151	3.43406	5.5652	3.60236	4.86528	3.5815	4.10701	4.02993	3.6365	NA	NA	4.12467	5.64617	5.11512	5.16244	3.73645	NA	3.68337	4.2424	3.61062	4.56731	4.73958	4.77867	4.7919
F1	2871	drought	8979.33	6795.93	3.95324	3.83225	6	12045ia	5373085A-0FE3-4BCF-B787-65CE0D56F845	4.98332	4.95387	2.81092	2.80396	5.31977	4.79223	2.29948	3.49237	NA	4.71255	3.60887	5.34243	4.76857	4.59871	4.03595	3.91798	3.8561	3.14289	5.62472	3.49553	4.8877	3.67256	3.95259	3.81439	3.89626	3.58942	2.65539	4.15298	5.81063	5.13645	5.0024	3.54199	NA	3.75921	4.61159	3.31001	3.36546	4.80694	4.44525	4.92425
F1	2871	drought	7116.83	6502.94	3.85229	3.81311	28	12066ia	63E18A18-6081-4410-B7CA-815C4D0CD806	5.24256	5.21036	2.31617	3.07417	4.99057	5.03864	3.11865	3.67986	2.89367	4.96856	3.90433	5.34165	4.75767	4.71083	4.44581	3.6964	4.03428	3.533	5.53976	3.0658	4.74069	3.73201	4.22865	3.99275	3.8841	NA	2.76434	4.29526	5.66787	5.23939	5.32219	3.73203	3.34306	3.68221	4.73141	3.47014	3.96193	5.02003	4.57609	4.81854
F1	2871	drought	6655.17	6325.76	3.82316	3.80111	20	12066ia	66EACDB4-E157-4BB7-9D73-0EE9CE61E6D1	5.18117	5.0318	NA	2.96873	4.92841	5.00256	2.79211	3.45099	NA	4.79698	3.63641	5.36142	4.85514	4.60323	4.3134	3.63341	3.90372	3.4202	5.55051	2.84798	4.79684	3.66346	4.097	4.0442	3.91162	NA	2.16925	4.25293	5.66556	5.22502	5.29682	3.65968	NA	3.69505	4.64083	3.15561	3.9166	4.85338	4.58127	4.79224
F1	2871	drought	6503.28	5570.94	3.81313	3.74593	53	12068ia	400DEA64-FE10-4041-83AD-34769CA388D8	5.14886	5.21325	2.36035	3.13301	4.82211	5.20071	2.75848	3.67762	NA	4.71455	3.82172	5.46833	4.96503	NA	4.6058	3.64354	4.04697	3.37986	5.5864	3.1641	4.77471	3.69656	4.0559	3.93733	3.98086	NA	2.41985	4.10174	5.64153	5.27162	5.16129	3.75131	NA	3.56626	4.8571	3.41255	3.45722	4.80523	4.43996	4.86969
F1	2875	control	4518.37	3604.21	3.65498	3.55681	15	12047ia	9DC18FB5-1814-44B3-8878-94A6AE273705	5.22268	4.9993	NA	3.26052	5.02469	5.3977	NA	4.40088	NA	4.91438	4.10012	5.4619	NA	4.45992	4.47647	3.85508	4.164	3.5293	5.58	3.0256	4.84239	3.58578	4.15486	4.3036	3.73334	NA	NA	4.30134	5.67118	4.54831	5.2992	4.06486	NA	3.6728	4.19152	3.31677	NA	4.37735	4.43237	4.90047
F1	2875	control	4425.11	4110.14	3.64592	3.61386	47	12055if	4952DC1C-242B-4A33-96E3-391C3F0A3994	5.32938	5.14949	NA	3.12738	5.07558	5.49624	2.92812	3.71788	NA	4.60489	3.86606	5.49749	NA	NA	4.60039	3.41441	4.26362	3.39681	5.5523	3.64643	4.81948	3.63347	4.06564	4.27541	3.88767	3.84246	NA	4.21751	5.63878	5.0003	5.07329	3.94825	NA	3.64447	4.58473	3.7922	3.83753	5.02125	4.58961	5.47051
F1	2875	control	6049.67	4812.47	3.78173	3.68237	27	12062if	19F980BB-E73F-4003-988A-4395F1ACB87E	5.27545	5.08702	3.03267	3.3025	5.2576	5.39204	2.81675	4.27	NA	5.24537	4.08717	5.47663	NA	4.65574	4.51375	3.87675	4.1585	3.50772	5.56449	3.33079	4.83837	3.82463	4.26979	4.20968	3.79477	NA	2.25449	4.40984	5.66573	4.64215	5.34484	4.00831	NA	3.68708	4.33669	3.75519	3.41092	4.94725	4.54513	4.9442
F1	2875	control	7037.87	4838.06	3.84744	3.68467	39	12062if	9A422D09-7A41-40EE-A5BF-015EE5FD64A2	5.28299	5.22469	NA	3.44803	4.94927	5.18232	2.8595	4.20766	NA	5.37857	4.00685	5.48973	NA	4.4226	4.69508	3.81166	4.14748	3.5793	5.57797	3.16192	4.82057	3.63063	4.11685	4.20296	3.79727	NA	2.22325	4.15522	5.65903	4.63317	5.22412	3.87999	NA	3.66586	4.34214	3.55695	3.37643	4.71198	4.46654	5.02302
F1	2875	drought	4051.15	4210.91	3.60758	3.62438	35	12034ia	7F01FC12-4D2A-4912-BDCA-C76CAD95E254	4.99054	4.77556	NA	3.26593	5.13233	5.09742	2.81749	3.58858	NA	4.98101	3.81055	5.543	4.75736	4.5414	4.47255	3.83148	3.96354	3.31013	5.59166	NA	4.78925	3.80314	4.12797	4.03259	3.75451	NA	2.27609	4.33826	5.65415	4.65625	5.42095	3.79261	NA	3.63685	4.47871	3.50098	3.5848	5.068	4.62627	4.92561
F1	2875	drought	4850.93	4048.12	3.68583	3.60725	76	12038ia	2F0BB0A4-695F-4F62-A127-0E93B2A7B915	5.23181	4.97491	2.70901	3.54202	4.72642	5.34273	2.81304	3.86547	NA	5.03828	3.96176	5.53134	4.71716	4.76873	4.78433	3.73916	4.19797	3.5755	5.53565	3.26771	4.75361	3.62671	4.05915	4.22107	3.96242	NA	2.85884	4.13148	5.56001	4.78863	5.17277	3.87271	3.07132	3.59765	4.68169	3.7478	4.0434	4.78411	4.61265	4.988
F1	2875	drought	7777.22	6017.75	3.89082	3.77943	12	12073ia	47177589-E16E-455B-9912-57D18BFA3948	5.168	4.87344	NA	3.37113	5.044	5.16606	2.83924	3.67778	NA	4.85981	3.91845	5.41932	4.2579	NA	4.51501	3.93547	4.01056	3.48177	5.56537	3.10289	4.87771	3.71851	4.21985	4.16797	3.90811	NA	2.15189	4.4624	5.65224	4.67322	5.41206	3.8564	NA	3.69396	4.5343	3.57943	3.36507	4.9457	4.58462	4.98601
F1	2875	drought	8627.93	5922.49	3.93591	3.7725	8	12073ia	8C241419-9196-47F2-A7F8-24F802041F89	5.15396	4.92593	3.48992	3.35658	5.02333	5.215	2.77834	3.80479	NA	5.02933	3.88426	5.42867	NA	4.65714	4.63966	3.9271	3.96619	3.40831	5.56591	2.904	4.88028	3.7665	4.30105	4.21545	3.93093	NA	2.20016	4.51362	5.54657	4.69013	5.46741	3.90166	NA	3.62769	4.61962	3.75471	3.3164	5.00981	4.55731	4.97488
F1	2876	control	4315.74	3939.63	3.63506	3.59545	40	12034ia	CFEF661C-BEF5-4EDF-9CF2-5DD8F4CFDAC9	5.15396	5.63294	NA	3.49001	4.93754	4.95614	2.8692	3.60227	NA	5.02693	3.77793	5.46986	4.40222	4.55877	4.28247	3.55208	4.09479	3.42147	5.58065	2.84969	4.77361	3.80318	4.0767	3.97389	3.79487	NA	NA	4.18175	5.61802	4.93906	5.36004	3.80804	NA	3.54993	4.30855	3.32304	3.7598	5.15787	4.70256	4.92435
F1	2876	control	5048.67	4276.8	3.70318	3.63112	38	12040ia	DAB56DA9-DFFE-4C86-8497-B79ECBB5BFC9	5.03842	5.62616	2.93443	3.46237	5.20411	4.7874	2.86358	3.49137	NA	5.08392	3.63512	5.32084	4.7745	NA	4.22698	3.61787	4.04703	3.32418	5.58037	2.56372	4.79311	3.821	4.10464	4.28497	3.81458	NA	2.32014	4.1953	5.64659	5.01741	5.35073	4.04117	NA	3.63155	4.27419	3.42714	3.93783	4.86751	4.754	4.94411
F1	2876	control	7657.7	5625.08	3.8841	3.75013	42	12068ia	44A01C75-E39B-4EAB-B853-D5CA2CDF71E1	5.00636	5.58037	2.36386	3.39082	5.31446	4.63136	2.90109	3.69952	NA	4.84497	3.73851	5.3248	4.4765	4.42022	3.85947	3.62668	4.12915	3.32656	5.58713	2.91188	4.87146	3.88051	4.19429	4.3301	3.72621	NA	NA	4.18189	5.74128	4.971	5.30207	4.15351	3.46796	3.75017	4.18751	3.47127	3.52283	4.79559	4.73279	4.95389
F1	2876	control	5472.28	3812.57	3.73817	3.58122	7	12080ia	93195F33-E565-41A0-9157-E7FD9EAFF3B0	5.03387	5.72197	NA	3.4869	5.4646	4.79515	2.83134	3.65829	3.42181	4.88034	3.7676	5.30722	4.82461	NA	4.21302	3.78018	4.27439	3.47027	5.629	2.57983	4.88952	3.80516	4.00903	4.3339	3.77912	NA	NA	4.19765	5.72246	5.02527	5.34875	4.09745	NA	3.77341	4.25435	3.32163	4.11525	4.7414	4.51497	4.99527
F1	2876	drought	2993.28	3544.26	3.47615	3.54953	38	12032ia	22473E99-B949-4470-9A0B-C3ED24ECEC15	4.92059	5.52695	NA	3.49842	4.98651	4.92412	2.85717	3.38437	NA	5.12745	3.82829	5.30013	4.78724	4.66904	4.69771	3.77986	4.13172	3.4478	5.64448	2.86887	4.93667	3.75078	3.96253	3.88947	3.93853	NA	NA	4.1528	5.79496	5.05586	5.16018	3.80812	NA	3.79964	4.73527	3.49214	3.83745	5.23554	4.7224	5.02329
F1	2876	drought	4111.83	4555.14	3.61403	3.6585	19	12034ia	AA803D57-2583-4442-B6B5-E20419B41595	4.94807	5.38865	2.31175	3.41627	5.24072	4.58623	1.94507	3.18461	NA	5.11051	3.79181	5.12756	4.98335	4.81166	4.57653	3.7549	4.04378	3.27814	5.65158	2.46872	4.9169	3.69501	4.02756	3.96209	4.00093	NA	2.37984	4.19222	5.80388	5.05716	5.37252	3.7786	3.44578	3.89846	4.71614	3.25054	3.78547	4.50736	4.60067	4.90839
F1	2876	drought	6245.74	5628.21	3.79558	3.75037	21	12068ia	949A32A2-DC3A-4F33-B028-026BAD2A9DEA	5.13017	5.69041	NA	3.51149	4.97489	4.45471	2.55559	3.36027	NA	4.87732	3.44586	5.2245	4.64965	4.79727	4.29618	3.5258	4.13208	3.47061	5.57159	3.00475	4.86987	3.82496	4.22206	4.13008	3.96911	NA	2.45626	4.3814	5.68848	5.19503	5.38716	3.89734	NA	3.71925	4.60855	3.37559	3.63866	4.84752	4.69962	5.03614
F1	2876	drought	8368.2	5973.24	3.92263	3.77621	49	12073ia	CCB322F2-7F17-452C-BACB-68240F33FA74	4.89986	5.4419	NA	3.55544	4.7951	5.05841	2.73514	3.29246	NA	4.96347	3.33281	5.38796	4.79754	4.7935	4.44434	3.47229	3.99582	3.21885	5.57545	2.82588	4.77686	3.90066	4.02324	3.92037	3.97352	NA	2.89252	4.22801	5.67778	5.00099	5.39274	3.82536	3.21988	3.68102	4.70711	3.28124	3.27323	5.14158	4.54354	4.9972
F1	2877	control	6775.24	5176.23	3.83092	3.71401	31	12045ia	1CE81072-BA28-469A-AC3C-2830B94BC1EA	5.19784	5.43037	2.65421	3.51655	5.31742	4.83708	2.88708	3.74951	NA	5.14913	4.32699	5.08844	4.30253	4.76103	4.16523	3.80659	4.25725	3.6404	5.55038	3.48828	4.87694	3.69382	4.21468	4.18442	3.70248	3.7064	2.14514	4.2444	5.66423	5.20077	5.26606	4.10369	3.52744	3.76949	4.33858	3.57597	3.42512	4.52832	4.66869	4.84345
F1	2877	control	6854.93	4785.11	3.836	3.67989	27	12060ia	738A6495-4C46-4CEC-9F10-DE1C470C9296	5.2656	4.88836	NA	3.27822	5.05171	5.03214	2.92199	3.69356	NA	4.66362	4.16734	5.47259	4.37823	4.55092	3.43898	3.90099	3.9272	3.62464	5.55426	2.9389	4.90963	3.77652	4.13297	4.3912	3.67159	NA	NA	4.24285	5.73503	4.73634	5.35209	4.11037	NA	3.74657	4.25321	3.42957	3.21372	4.61562	4.69957	4.72742
F1	2877	control	7745.11	5378.72	3.88903	3.73068	67	12066ia	7A756CF6-081F-4F48-9331-064F09682650	5.38509	4.8956	3.11332	3.21013	5.11596	5.00991	2.90926	3.64483	NA	4.4945	4.00973	5.42711	4.33361	NA	3.22573	3.8501	3.92146	3.74202	5.5867	3.47377	4.84025	3.78897	4.13232	4.50779	3.6222	NA	NA	4.17909	5.68266	4.71482	5.24564	4.22119	NA	3.62031	4.214	3.71887	2.81153	4.70618	4.62824	4.73551
F1	2877	control	5439.89	3866.15	3.73559	3.58728	19	12080ia	BF9D6260-50FE-4682-92B4-59F0C012E62D	5.29189	4.90999	NA	3.21714	4.93259	5.26387	2.55531	3.84878	3.08315	5.01474	4.13094	5.52238	4.26443	NA	3.50996	3.83962	3.91332	3.64275	5.56262	3.10137	4.84405	3.59169	3.93929	4.21151	3.6388	NA	2.26735	4.16136	5.68905	4.68992	5.22457	3.85274	NA	3.673	4.19543	3.60087	3.3255	4.47729	4.69857	4.69041
F1	2877	drought	5098.28	4156.43	3.70742	3.61872	12	12055if	A0A186A1-55B0-46B1-9273-6AD48481D6D2	5.31862	4.91591	NA	3.52847	4.81399	5.28588	2.84167	3.38078	NA	4.63103	3.08655	5.55939	4.76095	NA	4.1454	3.70311	4.03738	3.72556	5.53402	2.7929	4.87645	3.82986	4.0455	4.16287	3.75308	NA	NA	4.35742	5.58099	4.79317	5.38715	3.85013	NA	3.57919	4.80369	3.43563	2.62604	4.7413	4.58449	4.54742
F1	2877	drought	8628.93	6190.91	3.93596	3.79175	46	12062if	39AEE5E0-D7DB-4E16-B1BF-4963D57204C5	5.2622	5.08988	NA	3.55653	4.64149	5.05259	3.03346	3.41053	2.96473	4.97779	3.97603	5.33495	4.58789	4.74361	4.11659	3.77507	4.06372	3.64429	5.57206	2.81813	4.82198	3.72025	4.04828	4.21205	3.776	NA	2.85218	4.43005	5.61886	4.70689	5.42083	3.9008	3.17275	3.65644	4.54871	3.44504	3.8746	4.71644	4.47014	4.70175
F1	2877	drought	8473.61	6379.17	3.92807	3.80476	45	12068ia	017ED5CE-197B-4F97-B02C-353382FE9A0C	5.2122	4.89649	NA	3.39826	4.99474	5.18009	2.85661	3.37338	NA	5.0861	3.60864	5.36447	4.739	NA	3.92525	3.78847	3.93215	3.55175	5.57602	3.04583	4.82509	3.71806	4.10672	4.24383	3.70056	NA	2.27765	4.41075	5.67359	4.72691	5.41851	3.86291	NA	3.70589	4.52119	3.54233	3.37962	4.30628	4.52816	4.68073
F1	2877	drought	7358.37	5678.79	3.86678	3.75426	16	12073ia	9640D482-165C-4D67-9904-41CC5B4BFA79	5.2514	4.99202	2.48191	3.51788	4.92222	4.92077	2.9956	3.38919	NA	5.07773	4.08858	5.34482	4.72921	NA	4.17501	3.80369	4.00029	3.71993	5.57576	3.06855	4.84202	3.68488	4.05024	4.14017	3.7806	NA	2.44188	4.29785	5.65318	4.78898	5.29491	3.81686	NA	3.66401	4.64368	3.33749	3.50405	4.68995	4.56224	4.75488
F1	2878	control	5387.5	4569.29	3.73139	3.65985	10	12038ia	18D5B54E-34A5-42CD-85A9-B8A0ED0B97A9	5.05634	5.50353	NA	3.06219	5.15817	5.0888	2.4102	3.85495	NA	5.25756	4.29211	5.45619	3.89732	4.377	4.31357	3.81889	3.93077	3.02685	5.65233	3.262	4.89182	3.79472	4.37734	4.12473	3.51314	NA	NA	4.23847	5.79242	5.09204	5.23868	3.89064	NA	3.782	3.97713	3.31625	NA	4.79408	4.36333	4.6146
F1	2878	control	5251.7	4258.17	3.7203	3.62922	42	12045ia	305490A8-B03C-4438-B4BF-8A96FB4C9CBA	5.13936	5.70476	NA	3.33324	5.46874	5.19366	2.91746	3.82	NA	4.99433	4.26454	5.51062	4.52536	4.547	4.6061	3.83695	4.15729	3.29909	5.5707	3.44697	4.79062	3.66661	4.31836	4.28299	3.56576	NA	NA	4.15165	5.62879	5.13364	5.26249	3.9639	NA	3.61744	4.21466	3.68649	3.29899	4.69552	4.65465	4.73265
F1	2878	control	7562.85	5993.84	3.87869	3.77771	25	12066ia	7AA4771A-D5A9-4579-93CF-A995394E9AC4	5.1945	5.61289	NA	3.16505	5.17161	5.33476	2.9295	4.08099	NA	5.21134	4.35761	5.40223	NA	NA	3.90849	3.88583	4.04845	3.23	5.5589	3.78012	4.91538	3.80701	4.3434	4.49755	3.66911	3.78995	NA	4.338	5.69737	5.25893	5.14709	4.19299	3.33565	3.68533	4.0293	3.74584	3.34261	4.80679	4.53226	4.66694
F1	2878	control	4104.72	4376.7	3.61328	3.64115	37	12066ia	C282BFAF-9C66-4D62-8BC0-F56226482D82	5.09889	5.63439	NA	3.21106	5.06194	5.16235	2.2479	4.02319	NA	5.35601	4.26804	5.53808	NA	4.61958	4.27449	3.81606	4.04713	3.21769	5.60314	3.60109	4.87398	3.55192	4.09724	4.0515	3.53219	NA	NA	3.96651	5.73285	5.04212	4.85228	3.79798	NA	3.73435	4.08431	3.63936	3.56609	4.56507	4.52481	4.62645
F1	2878	drought	4932.35	4025.78	3.69305	3.60485	64	12038ia	B64852A1-7EA5-4FCE-8318-0343FF88E0E1	5.03106	5.69832	2.6651	3.48072	5.42573	5.12957	3.02762	3.64294	3.18869	4.60645	4.5959	5.45415	4.66799	NA	4.67375	3.84055	4.21809	3.23858	5.53062	3.76918	4.80999	3.81867	4.02602	4.1457	3.86176	NA	2.39745	4.01634	5.62148	5.20808	4.93291	3.88961	3.59012	3.7387	4.6395	3.90643	3.5337	4.68579	4.61747	4.89105
F1	2878	drought	7692.89	6015.51	3.88609	3.77927	35	12038ia	FC510914-923D-44FE-AE15-20F389D12712	4.96979	5.50136	2.78724	3.06167	5.17676	5.02659	2.9758	3.30691	NA	4.94853	4.30887	5.3246	4.36286	4.47557	4.39915	3.93718	3.93309	2.92888	5.63547	3.37467	4.82723	3.89915	4.31957	3.99304	3.60124	3.70681	NA	4.13311	5.83078	5.14843	5.04971	3.77862	3.15226	3.78846	4.31126	3.55144	2.99883	4.88439	4.58234	4.64958
F1	2878	drought	3787.15	3605.31	3.57831	3.55694	10	12047ia	8F8AA126-2C35-4D0F-BDDA-B35165921136	4.72309	5.50327	NA	3.25563	5.40054	5.00228	2.93576	3.43962	NA	4.89533	4.09113	5.39145	4.50829	4.92502	4.62527	3.93644	4.0644	2.61798	5.5681	3.36847	4.85069	3.8675	4.03231	3.96973	3.924	NA	2.06472	4.21841	5.74726	5.1499	5.12435	3.86096	NA	3.86838	4.64515	3.88778	3.19509	4.5384	4.73122	4.92349
F1	2878	drought	8371.54	5988.67	3.92281	3.77733	44	12075if	5DCA2E6B-4A09-439D-AED7-B8822D6C6B8D	5.04176	5.64943	NA	3.28405	5.0227	5.21739	2.68774	3.47686	3.3042	4.25625	4.35219	5.34108	4.70463	NA	4.65748	3.93882	4.0743	3.06665	5.54382	3.70527	4.87607	3.85954	4.19513	3.98985	3.8892	4.02859	2.45623	4.35687	5.74749	5.16585	5.1973	3.76283	3.00222	3.68408	4.58116	3.64457	3.08989	4.58586	4.63261	4.87046
F1	2879	control	4688.15	3470.76	3.671	3.54042	64	12060ia	618F5521-91A8-49DE-8C03-B154DD9FCE1B	5.09745	5.32969	NA	3.14311	5.7871	5.0482	2.7227	3.79998	NA	4.4419	3.62185	5.26465	3.22413	NA	4.29367	3.8324	4.11277	3.16921	5.60827	3.47922	4.88432	3.85943	4.26287	4.27915	3.7385	NA	NA	4.51289	5.70744	4.75108	5.4467	4.11657	NA	3.74911	4.4683	3.62175	3.01928	4.62636	4.59435	4.86563
F1	2879	control	7488.96	4880.42	3.87442	3.68846	51	12066ia	533D7032-7088-41A7-B4CA-4763F5F7F1E1	5.28534	5.29404	NA	3.21272	5.09131	5.18094	2.74597	3.85214	NA	4.65933	4.1071	5.37657	NA	4.44773	4.04489	3.79165	4.16186	3.29643	5.61	2.7957	4.83604	3.91086	4.32309	4.4145	3.65878	NA	NA	4.35042	5.71897	4.90112	5.45243	4.20545	NA	3.659	4.32698	3.47242	1.90447	4.6647	4.58215	4.76244
F1	2879	control	7024.24	4858.14	3.8466	3.68647	13	12066ia	962758B6-D89D-4822-AC9D-703FF7EEBB9A	5.14346	5.23631	NA	3.07744	5.30311	4.84675	3.1172	3.68984	NA	5.39199	3.89921	5.22932	NA	4.20519	4.18303	3.80511	4.10256	3.19689	5.58274	3.32963	4.86796	3.87315	4.39863	4.2769	3.75195	NA	NA	4.29844	5.71169	4.88973	5.39382	4.13642	3.62504	3.76727	4.36898	3.67521	4.08159	4.86051	4.86879	4.89824
F1	2879	control	6757.98	4558.7	3.82982	3.65884	34	12068ia	CFD4FD7D-9C36-474C-9F22-BA3C276CEA42	5.12071	5.35543	NA	3.14464	5.08222	5.05939	2.80014	3.79871	NA	5.22773	3.88515	5.38766	NA	NA	4.23515	3.69347	4.12668	3.16161	5.61106	2.96231	4.84734	3.82051	4.28057	4.28819	3.67052	NA	NA	4.23815	5.68908	4.82869	5.34077	4.11388	NA	3.73078	4.34513	3.50258	3.67468	4.74038	4.76336	4.77838
F1	2879	drought	4832.7	4039.38	3.68419	3.60631	13	12038ia	4C8591A7-7E0A-4B7D-A48B-A9B40D7D56EE	4.97209	4.93212	NA	3.16017	5.10288	4.78637	2.62059	3.10563	NA	4.92995	3.78862	5.11025	4.54678	4.81124	4.57128	3.69978	3.95052	2.76562	5.65302	2.649	4.87896	3.86261	4.2824	4.12328	3.87404	NA	2.46848	4.41902	5.81158	4.98984	5.52511	3.92534	NA	3.77813	4.77316	3.48061	3.6462	5.25231	4.89176	4.83155
F1	2879	drought	8013.89	6044.96	3.90384	3.78139	8	12066ia	AC68B053-A276-4407-960F-9D92554E0DF2	5.14221	5.16959	NA	3.12594	5.13769	4.98967	2.9426	3.23738	3.39451	5.06159	3.7906	5.21661	4.37852	NA	4.4848	3.80768	4.03344	3.03873	5.54295	2.64886	4.86475	3.96598	4.34224	4.35499	3.9006	NA	NA	4.70595	5.58839	5.02825	5.56778	4.02988	NA	3.69609	4.64452	3.37307	3.71671	4.79167	4.76798	4.70515
F1	2879	drought	7943.57	4901.56	3.90002	3.69033	20	12075if	7A66E964-D25B-4AB5-A335-F43DA67173D0	5.12063	5.24711	2.32487	3.1413	4.7878	4.72439	2.78514	3.33748	NA	4.44794	3.74282	5.24502	4.31693	5.02602	4.46605	3.66471	4.0624	3.06157	5.60548	3.30613	4.85669	3.93006	4.34054	4.15494	3.87816	NA	2.55524	4.40753	5.56881	4.95084	5.4818	3.92876	NA	3.67953	4.59729	3.77001	3.97362	5.06163	4.8213	4.89205
F1	2879	drought	3811.61	3420.04	3.58111	3.53403	22	12080ia	19504993-7D67-43B8-AC4E-244004AB806F	5.0011	5.17913	NA	3.08065	5.40019	5.17064	3.01054	3.50917	NA	4.17345	3.81975	5.47655	4.32289	4.71928	4.66605	3.79422	4.17533	2.96571	5.57039	2.94013	4.85736	3.81576	4.07501	4.0943	3.77769	NA	2.50677	4.25082	5.7979	4.87288	5.41785	3.9088	NA	3.76749	4.62942	3.54216	3.63212	4.85353	4.67908	4.79076
F1	2880	control	5744.28	5137.76	3.75924	3.71077	28	12034ia	9069134F-176D-4D7D-9F4E-BBF387481B8A	4.886	4.62075	2.57621	3.26561	4.92923	4.9577	2.86851	3.87604	NA	5.03874	4.09638	5.38267	4.10157	4.31806	3.37597	3.8008	4.02175	3.26628	5.58878	3.52382	4.85075	3.81896	4.36689	4.45531	3.73054	NA	2.6418	4.28267	5.71164	4.91205	5.35928	4.17209	NA	3.76747	4.23422	3.61016	3.65654	4.84608	4.58353	4.83235
F1	2880	control	4548.43	4247.01	3.65786	3.62808	11	12047ia	97B6FF59-22A4-413F-B921-05194E7D2C8B	5.07291	4.7974	NA	3.27001	5.03263	5.07629	NA	4.17072	NA	5.45423	4.10474	5.34834	3.42213	4.56079	3.54917	3.83973	4.0593	3.33165	5.55546	3.22221	4.86758	3.80656	4.22733	4.54511	3.80729	3.75607	NA	4.34231	5.72001	4.88843	5.37332	4.30378	NA	3.78052	4.26602	3.56497	2.61305	4.53641	4.621	4.91668
F1	2880	control	8973.54	5583.71	3.95296	3.74692	57	12055if	600DE4E9-FF82-4296-85F1-9FEA852E319F	5.05664	4.87813	2.73542	3.41598	4.95652	4.9166	2.59126	4.01625	NA	5.43997	3.95439	5.40942	4.19928	4.32626	3.61615	4.15855	4.02175	3.29671	5.60895	3.2837	4.90831	3.85909	4.32182	4.32551	3.69747	NA	2.56178	4.2282	5.71732	4.79806	5.33564	4.07876	NA	3.77031	4.14777	3.43347	3.42334	4.81412	4.4757	4.80275
F1	2880	control	8133.5	5135.89	3.91028	3.71062	34	12073ia	5C13DD87-EC33-4D93-B86B-ED7C0A1B36DC	5.00284	4.88981	2.93337	3.39075	4.92042	4.96786	2.71495	4.05959	NA	5.12316	3.60345	5.39903	3.93894	NA	3.6821	3.65371	4.12185	3.36	5.59691	3.70372	4.82366	3.66175	4.00123	4.32563	3.7628	NA	NA	4.15526	5.6888	4.8574	5.24532	4.08548	NA	3.63877	4.31636	3.3633	3.43413	4.76587	4.51555	4.85571
F1	2880	drought	7604	5823.12	3.88104	3.76516	10	12032ia	C1177BBF-B64A-4758-8121-68540B1337A5	4.91454	4.79184	2.17123	3.35098	5.013	5.13568	2.76026	3.58993	NA	5.05309	3.85035	5.46094	4.59796	4.57786	4.22336	3.63729	3.97489	3.15307	5.58992	3.02562	4.81156	3.66628	4.15479	4.02112	3.89027	NA	3.28296	4.34717	5.57171	4.87879	5.51091	3.84868	NA	3.67826	4.62171	3.31843	3.50444	4.59713	4.59279	4.90683
F1	2880	drought	5813.98	5558.23	3.76447	3.74494	39	12038ia	7C663C8C-9DE1-406D-B255-988EA02CCA2D	5.00088	4.63661	2.36737	3.26602	4.78085	4.98509	2.9023	3.64841	NA	5.00278	3.71201	5.42391	4.56577	4.48041	3.77377	3.74159	3.9259	3.22543	5.62246	3.1255	4.70557	3.78511	4.20445	4.18193	3.75963	NA	2.38768	4.13325	5.65216	4.81861	5.21573	3.93269	NA	3.63361	4.41364	3.36637	3.86538	4.96797	4.6069	4.71122
F1	2880	drought	6049.54	6026.64	3.78172	3.78008	61	12068ia	6ECCF997-1389-4C72-A824-CF856A044467	5.10425	4.95774	NA	3.55223	4.88527	5.2116	2.88014	3.64879	2.94248	5.21957	3.96574	5.41793	4.40134	4.83663	4.13017	3.81961	4.06398	3.33754	5.58447	3.14282	4.74496	3.73277	4.26558	4.20568	3.83637	NA	3.00954	4.31253	5.62681	4.87933	5.27527	3.94602	3.05789	3.62386	4.55279	3.34105	3.30683	4.71373	4.43502	4.85716
F1	2880	drought	8598.17	6922.84	3.93441	3.84028	37	12073ia	0233C72C-4EBB-4125-A801-EA0ECDFCC46D	5.06118	4.85693	2.96855	3.44807	4.94952	5.26238	2.94205	3.51376	NA	5.03183	4.16882	5.30463	4.28873	4.5985	4.11284	3.63903	4.01057	3.35074	5.5409	3.91588	4.77137	3.80907	4.11198	4.48585	3.87996	NA	2.32945	4.04992	5.63883	4.97199	4.94491	4.18961	NA	3.64011	4.61097	3.6256	3.3398	4.96189	4.52705	4.80393
F1	2881	control	5680.07	4266.39	3.75435	3.63006	46	12045ia	E22FC787-DFAC-403B-BCE5-BC3CD8A03054	5.27573	5.53475	NA	3.2464	5.34662	5.34808	2.9566	4.06733	NA	4.7773	3.39822	5.50686	NA	NA	4.34036	3.65334	4.1142	3.76839	5.54863	3.49763	4.86138	3.69386	4.1761	4.4809	3.78157	NA	NA	4.2751	5.57898	4.68876	5.26565	4.26574	2.91026	3.5506	4.23804	3.59593	3.13402	4.70008	4.6958	4.96925
F1	2881	control	4749.54	3761.58	3.67665	3.57537	27	12047ia	694F6332-902D-421F-B4B2-C2B8EF27B2B9	5.24152	5.4365	NA	3.16286	5.02742	5.34556	2.89562	3.89332	NA	5.40989	4.13958	5.42828	NA	NA	4.19205	3.77024	4.00993	3.70682	5.57874	3.62379	4.8513	3.51636	4.18168	4.40114	3.81715	NA	NA	4.41492	5.61626	4.71061	5.27653	4.00294	NA	3.63357	4.17359	3.58211	3.25203	4.43343	4.61382	4.85024
F1	2881	control	8292.93	5929.42	3.91871	3.77301	38	12068ia	CC63A414-9F5E-4B56-AA97-A7EEAB3AD711	5.21244	5.43224	2.88745	3.13947	5.07864	5.32878	2.77711	4.00496	NA	5.19968	3.73423	5.42125	NA	NA	3.88443	3.85105	4.05892	3.57571	5.57584	3.47048	4.8705	3.72974	4.20227	4.41805	3.70615	NA	2.01316	4.23795	5.65956	4.63023	5.2271	4.1622	NA	3.68625	4.03088	3.54095	3.39485	4.59427	4.58853	4.97321
F1	2881	control	7913.11	5614.22	3.89835	3.74929	50	12073ia	3AB28088-9EF5-47E0-A9F9-41DC427F9603	5.2162	5.44979	NA	3.20074	4.88034	5.35824	2.73614	4.05479	3.35494	4.99799	3.70222	5.45155	NA	4.61421	3.93037	3.78043	4.10121	3.60077	5.59434	3.2186	4.85929	3.70316	4.13329	4.21414	3.81808	NA	NA	4.36871	5.69326	4.50061	5.23142	3.9952	3.41904	3.6708	4.13896	3.37291	3.23999	4.89286	4.53047	4.94086
F1	2881	drought	4262.43	5035.16	3.62966	3.70201	55	12060ia	CE11C086-BBA5-4DF5-82AC-8406771E9B2E	5.2276	5.51114	NA	3.31875	4.95091	5.39794	2.65493	3.6628	3.37074	4.80018	3.96084	5.40334	4.40341	NA	4.71717	3.58605	3.91068	3.61554	5.55005	3.67124	4.7895	3.62603	4.03691	4.26148	3.98909	NA	NA	4.13911	5.5972	4.84177	4.96123	3.9628	NA	3.55399	4.64427	3.60888	3.29451	4.97993	4.67521	4.99002
F1	2881	drought	7005.87	5902.73	3.84546	3.77105	13	12068ia	4B9F936F-40F7-4E2C-9EF7-8BD8EE82C8C7	5.11874	5.49967	NA	3.14114	4.93951	5.14862	2.77172	3.64844	NA	4.88058	4.00143	5.42559	4.23531	NA	4.43151	3.68356	3.81505	3.46743	5.5706	3.51023	4.91045	3.6313	4.28135	4.05634	3.98192	NA	2.37285	4.28839	5.67099	4.80075	5.17005	3.73875	NA	3.68302	4.57909	3.50439	3.18757	4.71786	4.6677	4.95292
F1	2881	drought	7592.65	5548.64	3.88039	3.74419	4	12073ia	FB757D6F-5AB8-44CE-AC23-A43FD6E937D0	5.11139	5.45937	2.55794	3.16978	5.23133	5.1224	2.06679	3.68806	NA	4.90698	3.68944	5.43802	4.2141	NA	4.4648	3.88968	3.75237	3.466	5.57747	3.44714	4.8846	3.62723	4.19226	3.99004	3.94028	3.75937	NA	4.4096	5.5511	4.78431	5.35747	3.75776	NA	3.64597	4.55249	3.52381	3.122	4.56389	4.66899	4.96699
F1	2881	drought	4242.41	4210.41	3.62761	3.62432	14	12080ia	B75F32AB-C581-4F48-983F-E1CA31411EA8	5.00887	5.42182	NA	3.05033	4.92608	5.12925	NA	3.48688	NA	5.17071	3.70936	5.4327	4.38771	4.56455	4.28687	3.68124	3.71842	3.32948	5.60287	3.22632	4.80714	3.54497	4.12301	3.86905	3.86111	NA	NA	4.29529	5.66928	4.72745	5.13794	3.63886	NA	3.70011	4.58361	3.51375	3.09174	4.68977	4.6827	4.8939
F1	2882	control	8924.87	6026.97	3.9506	3.7801	23	12032ia	5E2990E4-4A59-419C-B37A-07DDD48BDC81	5.21077	5.33198	NA	3.56243	4.67404	5.02963	3.08485	3.96183	NA	5.07163	3.95121	5.41079	NA	4.64497	3.07531	3.66914	4.22834	3.52226	5.5728	4.04876	4.82441	3.59784	4.24176	4.39577	3.72402	3.59557	1.99059	4.40311	5.6686	4.70398	5.21857	4.03912	3.67432	3.69526	4.22332	3.63152	2.98649	4.44591	4.56769	4.80706
F1	2882	control	10203.8	5634.53	4.00876	3.75086	12	12034ia	D6DCCC33-374D-4000-8184-21F0D79F060E	5.08001	5.30447	2.15953	3.63054	4.95741	4.58192	2.86876	3.67682	NA	5.1607	3.82554	5.05553	NA	4.36491	3.34218	3.80694	4.1465	3.45636	5.62341	4.47285	4.8943	3.59874	4.30273	4.25405	3.71417	NA	2.28677	4.34086	5.73558	4.5587	5.12942	3.83362	NA	3.86314	4.21254	3.52258	2.56908	4.047	4.44161	4.80273
F1	2882	control	6350.43	4379.49	3.8028	3.64142	38	12045ia	D68E27E6-62A0-405E-8A2F-A8E45ED18BAF	5.25896	5.30986	NA	3.78789	5.14908	5.04951	3.05675	3.9724	NA	5.17692	3.7527	5.47756	NA	NA	3.29502	3.61248	4.35295	3.7207	5.55883	4.0418	4.85242	3.7285	4.38616	4.57457	3.67507	NA	NA	4.33845	5.60928	4.59715	5.30625	4.27666	NA	3.63448	4.25291	3.76126	3.47921	4.74554	4.58053	4.79805
F1	2882	control	5387.67	4296.34	3.7314	3.6331	52	12060ia	999122C9-3A4F-4EDB-B098-9BA2F60AA884	5.25181	5.26782	NA	3.75279	5.14493	5.13853	2.74776	4.01174	NA	4.90788	3.57497	5.53136	NA	NA	3.57067	3.58712	4.24494	3.63066	5.56733	4.18755	4.84225	3.83619	4.42276	4.4987	3.68556	NA	NA	4.32045	5.64233	4.60741	5.1936	4.20321	3.03254	3.62713	4.26109	3.65152	NA	4.78649	4.5416	4.83763
F1	2882	drought	8948.85	6880.45	3.95177	3.83762	50	12032ia	05957BD2-9E2E-4092-9FE8-D5B0C1AF1647	5.19351	5.08502	2.15134	3.84084	4.83043	5.30295	2.89941	3.78691	3.18202	4.92513	3.95166	5.38088	3.94493	NA	3.61662	3.67478	4.2102	3.5737	5.54904	3.83927	4.76881	3.6629	4.41478	4.50299	3.7682	NA	2.138	4.32925	5.67028	4.64542	5.22491	4.07424	NA	3.64833	4.4607	3.34547	3.18881	4.80841	4.45357	4.70507
F1	2882	drought	6843.37	5834.46	3.83527	3.766	41	12068ia	24283405-87F8-45CF-8BFA-A2E633778D6F	5.14725	5.03639	NA	3.7257	4.85279	5.38316	2.89317	3.6473	NA	5.1677	3.62579	5.44014	3.99944	NA	3.62126	3.526	4.28382	3.56879	5.57845	3.93064	4.78704	3.69973	4.50619	4.3843	3.76374	NA	2.12553	4.49414	5.60321	4.65377	5.30308	4.01989	NA	3.6042	4.4482	3.47672	3.24783	5.12452	4.46156	4.65014
F1	2882	drought	8290.93	6003.26	3.9186	3.77839	40	12075if	7909B9B1-D69D-475D-9351-2A7086CB998A	5.13305	4.96549	2.91268	3.67525	4.54707	5.22069	2.8125	3.59309	NA	4.50168	3.54234	5.37531	3.9738	NA	3.55349	3.48676	4.18833	3.56172	5.54702	3.89852	4.87757	3.78932	4.52936	4.39227	3.83507	NA	2.31341	4.4917	5.66666	4.72014	5.34405	4.02221	NA	3.63271	4.43824	3.38418	3.28065	4.98683	4.58098	4.63757
F1	2882	drought	7782.67	5997.31	3.89113	3.77796	16	12075if	93182ACF-C5FF-450A-81E4-12A74054435F	5.09685	5.06233	NA	3.68902	4.83186	5.23149	2.9855	3.63272	NA	5.1572	3.7601	5.38143	4.61145	NA	3.6911	3.53649	4.07139	3.45325	5.55358	3.82651	4.76471	3.79508	4.23472	4.24155	3.80567	3.67447	2.46981	4.33861	5.69444	4.79002	5.2292	4.06481	NA	3.69732	4.71196	3.56125	3.79898	4.76195	4.55803	4.74431
F2	2853	control	7813.83	4491.21	3.89286	3.65236	50	12289if	AA465F97-2B94-4D14-B922-625EB0807DAE	5.22595	4.6231	NA	3.07864	5.01394	5.22274	3.04379	3.98472	3.44193	5.03809	4.20069	5.52385	NA	4.65475	3.37044	3.76264	4.03321	3.50929	5.60349	2.78136	4.95504	3.71322	3.9064	4.31722	3.79882	3.84822	NA	4.42774	5.66193	5.02009	5.36509	4.11599	NA	3.68137	4.19847	3.79793	2.86038	4.9695	4.52012	4.82874
F2	2853	control	7439.35	4612.32	3.87153	3.66392	34	12294ia	486B8501-1FD3-4E74-BF13-A15EAD7F50B3	5.21446	4.56771	NA	3.03284	5.04578	5.327	2.68138	3.92751	3.37277	5.06691	4.13817	5.52105	NA	4.67791	3.71424	3.68085	4.01236	3.39461	5.60939	2.93675	4.99029	3.63404	3.82601	4.30489	3.80179	3.91718	NA	4.23476	5.69671	5.0484	5.30702	4.16773	3.74844	3.69146	4.25074	3.51032	3.23196	4.94403	4.59133	4.72588
F2	2853	drought	7511.81	5322.12	3.87574	3.72609	33	12289if	7DA9AD0E-272B-4315-BB55-891154C1DB35	5.05127	4.76925	NA	2.9655	4.98807	5.39782	2.84944	3.79431	3.35177	5.07398	4.0237	5.41425	NA	4.58198	3.63803	3.61218	3.96578	3.37212	5.51779	2.68724	5.10243	3.86982	4.00823	3.91259	3.61061	3.87286	NA	4.13763	5.65205	5.03213	5.2883	3.73388	NA	3.66399	4.33009	3.57678	3.93359	4.89471	4.71512	4.64215
F2	2853	drought	7797.66	5131.8	3.89196	3.71027	36	12296if	724E910A-675E-43C7-9F80-0D0CCD10B8A1	5.16993	4.51667	NA	3.02782	4.98335	5.49695	2.87289	3.96647	3.46208	4.96125	4.09534	5.46878	NA	4.60315	3.1798	3.66895	3.98319	3.38415	5.59336	3.05988	5.13279	3.65025	3.97443	4.26752	3.69455	3.92861	NA	4.46359	5.63878	4.96313	5.29502	4.04818	NA	3.63403	4.23578	3.64105	3.41643	4.96276	4.58315	4.71851
F2	2854	control	6192.09	4546.59	3.79184	3.65769	37	12280ia	33208512-F53E-4E16-A390-41DFDDAD3ACB	5.08226	4.68717	3.05337	3.34958	4.83583	5.0054	2.84327	3.81188	3.15404	5.15129	3.46122	5.41717	4.83098	4.37157	4.08654	3.67081	4.01687	2.98347	5.59858	3.75837	4.47214	3.85013	4.01571	4.21814	3.66655	3.64207	NA	4.15049	5.69283	4.67269	4.97545	4.05059	NA	3.72271	4.40659	3.8307	3.53684	4.84519	4.34173	4.82863
F2	2854	control	9533.68	5496.02	3.97926	3.74005	43	12280ia	5D65837F-7B22-464D-A256-ED71E0408AA6	5.16072	4.87716	2.16758	3.26999	4.90017	5.4841	2.80879	4.02225	3.27754	4.7707	3.62108	5.46338	3.08853	4.59591	4.16492	3.64843	4.20863	3.44486	5.59707	3.39641	4.94354	3.7347	3.9868	4.53554	3.7457	3.57295	NA	4.37657	5.65151	4.87232	5.28474	4.27799	NA	3.71467	4.27528	3.79012	NA	4.79564	4.43017	4.72847
F2	2854	drought	7252.54	5740.63	3.86049	3.75896	46	12283ia	07CBEA6A-0121-4A63-8DC4-04B8C0C97453	5.03242	5.28779	2.37663	3.43259	4.76488	5.22559	2.85722	3.63593	3.37205	5.00718	3.67299	5.44636	4.16326	4.44823	4.44642	3.4969	4.11374	3.07509	5.55936	3.07673	4.63292	3.8307	3.866	3.96437	3.79103	3.60305	2.2912	4.04652	5.63217	4.94527	5.08319	3.58968	NA	3.63545	4.60893	3.42361	3.60685	4.74674	4.69731	4.84581
F2	2854	drought	6140.28	5316.32	3.78819	3.72561	28	12286ia	FB503BEA-E6E7-479B-AC4C-5E5625B09220	4.94667	5.02666	NA	3.1879	4.94584	5.29724	2.78046	3.48802	3.01991	4.99511	3.61509	5.43096	4.07552	4.39554	4.06296	3.59808	3.93651	3.16754	5.576	NA	4.90172	3.68457	4.19137	4.0564	3.6699	3.75509	NA	4.2751	5.70791	4.9118	5.45927	3.60613	NA	3.69118	4.44885	3.52786	3.68018	4.69107	4.64694	4.62431
F2	2855	control	8982.25	5435.63	3.95339	3.73525	45	12283ia	81C827D8-14F4-4D71-90D0-759E3A20AC63	5.13074	5.14406	NA	3.38299	5.0272	5.30787	2.83495	3.96328	3.53114	4.91235	3.64515	5.51828	NA	4.68034	3.95229	3.53133	4.24881	3.24677	5.60579	3.17159	4.83322	3.67734	4.03069	4.18978	3.76394	3.71822	NA	4.20909	5.65084	5.10139	5.12603	3.86385	NA	3.63712	4.27626	3.17454	2.74565	4.83381	4.60966	4.88494
F2	2855	control	8853.57	4722.92	3.94712	3.67421	30	12291if	362307AC-3DFC-4925-8975-BD7F45C90E40	5.02786	4.78238	2.72738	3.40288	5.10323	5.17882	2.93266	3.81693	3.36359	5.03708	3.45604	5.46263	4.24221	4.5252	3.18815	3.62823	4.16751	3.1978	5.58357	3.66472	4.70896	3.73495	4.12105	4.18659	3.72273	3.66292	NA	4.22492	5.66491	5.06669	5.08184	3.97342	2.76844	3.69064	4.30755	3.39137	3.51677	4.72095	4.56354	4.76804
F2	2855	drought	7588.26	4991.84	3.88014	3.69826	39	12289if	914D9173-134E-4222-B540-2166B334B6C1	5.02251	5.06741	2.92447	3.27548	5.03435	5.11955	2.85238	3.70263	3.33007	4.95886	3.77758	5.415	NA	4.568	3.79397	3.61308	4.22828	3.12928	5.58469	3.46294	4.95054	3.64415	4.24004	3.92803	3.72648	3.75498	NA	4.04666	5.64579	5.19909	4.99099	3.64921	NA	3.67967	4.40438	3.22666	3.0924	4.8508	4.59172	4.82003
F2	2855	drought	7061.69	5060.97	3.84891	3.70423	47	12294ia	A44281F7-9AF1-4A5A-844F-A4E9A69FE79F	5.09283	5.23928	2.99123	3.33306	5.16445	4.89271	2.77796	3.75931	3.50989	4.9078	3.74729	5.32384	NA	4.71898	3.90896	3.64753	4.32023	3.29073	5.56673	3.79444	5.02448	3.89473	4.52955	4.07422	3.80061	3.7661	NA	4.43684	5.6243	5.20262	5.21548	3.76639	3.58347	3.69606	4.43159	3.57169	3.25012	4.86632	4.72845	4.9306
F2	2856	control	7769.45	4366.46	3.89039	3.64013	21	12283ia	5BBD666E-4509-4FB4-9E08-8143DF61EDDC	5.17648	5.32861	NA	3.43795	5.20869	4.7318	2.73348	3.51238	3.23468	5.16134	3.7562	5.13255	4.4632	4.82574	4.42333	4.0181	3.92809	3.22342	5.64024	2.89127	4.55155	3.99428	4.02263	4.41781	3.80833	3.61077	NA	4.37791	5.72473	5.13554	5.48056	4.22826	NA	3.75772	4.3441	3.64723	3.03633	5.02501	4.59175	5.06886
F2	2856	control	9763.61	5081.42	3.98961	3.70599	21	12286ia	DBC1C348-82A9-4795-9D92-DE654F2CEBCC	5.21718	5.29913	NA	3.44719	5.19844	4.83946	2.87224	3.38288	3.31262	5.02276	3.88775	5.26071	4.673	4.73185	4.30593	3.69986	4.04478	3.39483	5.58326	3.16	4.50597	3.58648	4.08933	4.30513	3.73398	3.62178	NA	4.15002	5.6918	5.09715	5.19966	3.98343	NA	3.69795	4.31161	3.53553	3.28897	4.76693	4.56484	4.99909
F2	2856	drought	7740.43	4656.74	3.88877	3.66808	45	12289if	08984D19-9D4B-4D43-B909-8FC6B1F0FB3B	5.02765	5.37519	2.38797	3.43256	5.01948	4.8797	2.8382	3.17096	3.39508	5.00691	3.75189	5.25453	3.35091	4.61799	4.56172	3.67848	4.03409	3.03423	5.58984	2.98079	4.63042	3.63687	3.79493	4.05569	3.67021	3.54483	NA	4.11923	5.65924	5.10845	5.08533	3.71741	NA	3.67168	4.40016	3.61434	NA	4.68136	4.60792	5.00561
F2	2856	drought	8356.7	5120.81	3.92203	3.70934	19	12291if	E9D67E00-1451-48FB-A69D-5C16DE63DF02	5.06941	5.34993	3.07361	3.38726	4.97801	4.78535	2.84514	3.27039	3.19529	5.16593	3.54221	5.27395	NA	4.64776	4.26868	3.68689	3.97772	3.11101	5.58038	2.82741	4.77635	3.75825	3.84154	4.12155	3.72187	3.51178	NA	4.2001	5.65216	5.15009	5.26699	3.8247	NA	3.65654	4.39059	3.59954	3.36761	4.81507	4.72384	4.97699
F2	2857	control	8189.48	4422.75	3.91326	3.64569	18	12291if	C1753770-BE42-4662-A965-B6F792883E6B	5.11763	5.4732	NA	3.25596	5.02253	5.19287	2.78332	3.45683	3.17275	5.18169	3.8603	5.48186	4.46957	4.73287	4.88171	3.65081	4.18921	3.23132	5.58911	2.65966	4.53017	3.53554	3.85017	4.16137	3.77443	NA	NA	4.20185	5.65593	4.9395	5.26479	3.87292	3.91099	3.65173	4.36732	3.37911	3.04797	4.71327	4.49174	4.79069
F2	2857	control	7154.25	3991.33	3.85456	3.60112	40	12294ia	4B5612D2-DEEB-47E0-B822-056F1B315AA1	5.11083	5.28714	NA	3.30022	5.13363	5.04007	2.86185	3.48319	3.18318	5.0434	3.69123	5.3443	4.53405	4.74592	4.59317	3.72936	4.18715	3.39111	5.61913	3.20549	4.68899	3.92677	4.02072	4.38525	3.84729	NA	NA	4.30388	5.68334	4.90287	5.26549	4.15762	NA	3.70982	4.40705	3.73311	3.35082	4.95482	4.65281	4.83518
F2	2857	drought	12467.6	6909.01	4.09578	3.83942	70	12283ia	076D199D-4ED0-4F80-A28C-F6E39A471DD6	4.94515	5.28269	2.27856	2.97999	4.84732	5.36427	2.76311	3.47724	3.17584	4.99698	4.04038	5.46351	NA	4.56663	4.18111	3.72079	3.98707	2.91424	5.61712	NA	4.86649	3.52172	3.94035	3.94902	3.71184	2.82968	NA	4.4543	5.61868	4.92349	5.51416	3.68805	2.56687	3.66412	4.38303	3.23128	3.12248	4.709	4.48926	4.66044
F2	2857	drought	7134.32	4745.47	3.85335	3.67628	23	12294ia	28EE9F62-F293-4245-AB07-BCB13FCD6D3A	5.06728	5.35034	1.93579	3.08882	5.02453	5.16663	2.67183	3.49577	3.13471	5.07089	3.93718	5.50688	3.62633	4.65838	4.48838	3.64338	4.15467	3.2037	5.58941	2.96512	4.91246	3.59291	3.81703	4.19366	3.66544	NA	NA	4.20575	5.65022	4.91713	5.21613	3.96406	3.12255	3.6457	4.38411	3.52351	3.31016	4.84057	4.63398	4.75047
F2	2858	control	7024.06	3909.78	3.84659	3.59215	44	12289if	672BC8F1-4445-4F25-8BD1-71EFC8170D36	5.30221	5.36302	NA	3.22714	5.10235	5.03437	3.01289	3.72984	3.19876	5.05424	3.76238	5.3494	5.09243	4.59041	3.20784	3.71788	4.17023	3.43956	5.59531	3.47794	4.77687	3.61192	4.18062	4.47837	3.90632	3.19555	NA	4.29879	5.70079	4.9533	5.33609	4.23738	NA	3.73216	4.47326	3.34699	NA	4.83009	4.48917	5.05603
F2	2858	control	6292.52	3916.61	3.79882	3.59291	56	12289if	832AD91B-453D-4E82-8CD2-5F647D0F4A32	5.28963	5.37617	NA	3.26052	5.05485	4.76951	3.01038	3.63108	3.27393	5.02759	3.77571	5.16194	5.10647	4.63912	NA	3.79281	4.12441	3.38089	5.60727	3.36355	4.76072	3.96856	4.3478	4.45612	4.04895	3.70521	NA	4.69309	5.6973	5.01253	5.61889	4.31454	NA	3.7102	4.53299	3.7659	NA	4.9493	4.52319	5.1653
F2	2858	drought	8664.4	5226.76	3.93774	3.71823	58	12283ia	0F78E240-AB8F-437B-A0D9-C5E2FFCA9A02	5.18342	5.43116	NA	3.15531	4.99603	5.08769	3.05002	3.50283	3.26366	5.00058	3.73371	5.35945	4.40091	4.54547	NA	3.73263	4.14875	3.41082	5.58944	3.85882	4.91288	3.59928	4.24684	4.04655	3.86226	3.59384	NA	4.24032	5.66426	4.95526	5.06335	3.72827	NA	3.65909	4.59208	3.46214	3.03419	4.77418	4.56795	4.98497
F2	2858	drought	7153.03	4865.67	3.85449	3.68714	41	12294ia	170343A5-C2B2-4C3D-9387-90955DE4ADE3	5.15151	5.2894	2.75454	3.11877	4.98969	5.02359	2.99283	3.59762	3.14707	4.90506	3.69921	5.39098	4.55593	4.50472	3.69536	3.72123	4.03255	3.22117	5.59914	3.45129	4.92917	3.86223	4.28454	4.17086	3.93401	3.66425	NA	4.37529	5.64558	4.94608	5.20384	3.98698	3.01053	3.69265	4.55438	3.53759	3.27395	4.97695	4.63139	5.03542
F2	2859	control	8800.12	4964.74	3.94449	3.6959	54	12291if	CEACE2B0-C126-496B-A543-3FE420AC96A6	5.23873	5.55818	NA	3.49889	4.97253	5.00049	2.91749	3.88716	3.3709	4.9792	3.9234	5.34476	NA	4.73477	4.25804	3.75715	4.32522	3.69696	5.57031	3.26116	4.85774	3.7419	4.10336	4.3617	3.7235	3.67847	NA	4.20269	5.64107	5.08517	5.20062	4.08969	NA	3.57788	4.40361	3.46021	3.25717	4.82753	4.45653	4.6494
F2	2859	control	7858.68	5022.9	3.89535	3.70095	28	12294ia	6BE5AF17-B144-439E-BBA1-2CAEEFCBB163	5.15422	5.36662	1.93804	3.47855	4.83385	5.09346	2.99118	3.95032	3.41996	4.9853	3.87632	5.42473	NA	4.6977	3.67195	3.59533	4.20684	3.75666	5.59184	3.17459	4.93105	3.54589	3.94548	4.34086	3.58717	3.69413	NA	4.19753	5.68718	5.08843	5.06207	4.09785	NA	3.63473	4.28601	3.6157	3.22177	4.82168	4.35088	4.60303
F2	2859	drought	9286.12	5620.56	3.96783	3.74978	14	12280ia	AD6FB300-83A3-43A0-951D-7C144AA311EE	5.19501	5.69468	2.64756	3.71442	4.95905	4.50831	3.1248	3.19922	3.41836	5.15753	4.35259	4.97036	4.90918	4.70037	3.97494	3.6694	4.51822	3.80063	5.546	3.00026	4.85754	3.53493	4.10347	3.8685	3.76953	3.60076	NA	4.16025	5.64903	5.43147	5.12682	3.60592	NA	3.57231	4.63006	3.43295	4.04169	4.60209	4.76268	4.66805
F2	2859	drought	9777.04	6017.66	3.99021	3.77943	25	12291if	7B097590-1D28-417F-B821-A16C2E43BD97	5.14233	5.55193	NA	3.47416	4.82662	5.08908	2.76851	3.63476	3.24432	4.91469	3.86785	5.36425	NA	4.67591	4.04791	3.64328	4.28185	3.68004	5.55368	3.4175	4.91099	3.5167	4.02742	3.98616	3.62841	3.47637	NA	4.27676	5.63248	5.16546	5.09975	3.62618	3.34253	3.62519	4.42281	3.70064	2.96601	4.64661	4.54705	4.60031
F2	2860	control	8598.71	5201.32	3.93443	3.71611	25	12280ia	C4EB1ECF-10A2-4D8A-8AD2-1CF64CEFCD1F	3.94392	5.29771	NA	3.24768	4.99444	5.24999	2.83087	3.82757	3.36731	4.91948	3.8679	5.51009	4.86179	4.77377	4.70518	3.74825	4.11886	1.95398	5.57716	3.18898	4.73255	3.65663	3.95698	4.21631	3.61306	3.62832	NA	4.05512	5.66632	4.61602	5.06631	3.98282	NA	3.71487	4.23201	3.43347	2.92404	4.84193	4.33333	4.71775
F2	2860	control	9643.54	5600.14	3.98424	3.7482	57	12286ia	74000052-1433-4C36-A552-1A4B99FA4648	4.13869	5.23227	NA	3.35465	5.07993	5.24866	2.89126	3.91248	3.47402	5.03766	3.73335	5.44986	4.06049	4.77411	4.74479	3.79262	4.1454	2.0693	5.59264	3.44314	4.79975	3.7736	4.26615	4.45013	3.65264	3.72436	NA	4.26427	5.66582	4.65055	5.23009	4.26018	NA	3.66337	4.2502	3.53562	3.38812	4.73513	4.50263	4.65929
F2	2860	drought	7695.63	5109.27	3.88624	3.70836	64	12283ia	0A8F8078-09F4-441A-B75C-20D91647B36C	4.07734	5.4038	NA	3.4621	4.9626	5.44381	2.86694	3.63401	3.30541	5.12096	3.93188	5.52353	NA	4.6779	5.15557	3.74517	4.31822	2.28988	5.46711	3.09447	4.82557	3.6796	3.9866	4.00251	3.70316	3.53511	NA	4.08607	5.61714	4.85626	4.97733	3.70524	NA	3.85434	4.64364	3.56368	3.77916	4.64416	4.69577	4.71815
F2	2860	drought	9760.12	5505.59	3.98946	3.7408	59	12294ia	3B1F058C-72C6-46D5-BDF2-DDD7A6FF496B	4.17535	5.34456	2.00474	3.23507	5.15094	5.30683	2.7966	3.87634	3.45005	4.9473	3.82502	5.31242	NA	4.7797	4.78874	3.79104	4.26734	2.07532	5.55708	2.97319	5.00123	3.75982	4.10841	4.19096	3.67378	3.66251	NA	4.26774	5.63021	4.73034	5.17434	3.99142	NA	3.74464	4.44296	3.49786	3.01817	4.64869	4.62968	4.84914
F2	2861	control	8736.52	5798.66	3.94134	3.76333	63	12286ia	0D541130-7C93-4E67-A59B-AA449B8CDBBE	5.19333	5.21832	2.3654	3.49141	4.97248	4.7426	2.94283	3.64728	3.45892	4.97695	3.87864	5.3226	4.66204	4.67451	4.14272	3.68309	4.18523	3.49688	5.58069	3.12863	4.6916	3.62344	4.29206	4.27005	3.68457	3.7722	NA	4.3092	5.64232	5.1839	5.26509	4.05665	2.90458	3.65893	4.46494	3.46342	3.18327	4.62899	4.48789	4.68749
F2	2861	control	7969.93	4760.58	3.90145	3.67766	17	12296if	7B4E5611-24F0-4C36-9665-15AEF099C334	5.19413	5.23371	NA	3.42909	4.96062	5.06606	2.99013	3.7867	3.40613	4.93182	3.95071	5.45882	4.51203	4.68011	4.13894	3.74918	4.11228	3.44561	5.58501	3.25866	4.71166	3.74364	4.15666	4.36676	3.70754	3.74837	NA	4.23843	5.66099	5.14119	5.2174	4.20724	3.70984	3.71631	4.40227	3.27769	NA	4.78628	4.38685	4.68372
F2	2861	drought	11586.5	6485.55	4.06395	3.81195	16	12283ia	D3906931-1D5C-400E-A3D5-13830EB12543	5.0266	5.13758	NA	3.43673	5.02759	4.95593	2.70385	3.4759	3.06446	4.9108	3.93761	5.42446	4.37115	4.53955	4.29307	3.97433	4.3874	3.30534	5.5099	3.16906	4.82216	3.69714	3.95906	4.03485	3.61956	3.65324	NA	4.09416	5.60277	5.19584	4.98512	3.92139	NA	3.65513	4.4702	3.84018	3.78789	4.76801	4.58118	4.72625
F2	2861	drought	5372.52	4271.91	3.73018	3.63062	30	12296if	95F5592B-F60A-4614-BAE6-5D6054822AC1	5.00045	5.1778	NA	3.36507	5.06195	4.91356	2.88153	3.37986	3.08638	5.05853	3.79411	5.33064	4.45585	4.61312	4.32126	3.71038	4.22817	3.28071	5.57113	3.372	4.84481	3.69632	3.9935	4.08318	3.71679	3.97212	NA	4.113	5.68258	5.27029	5.01659	3.75331	NA	3.67431	4.63228	3.82186	3.84422	4.9641	4.74188	4.96418
F2	2862	control	9277.08	4774.11	3.96741	3.67889	49	12280ia	F4FA9653-CAAE-4FB0-B591-AAF6358E0FE7	5.14407	5.20003	NA	3.48849	5.04542	5.00983	2.95875	3.70961	3.30768	4.95496	3.74394	5.3298	5.00377	4.59666	4.09089	3.70172	4.09987	3.72675	5.60229	3.55632	4.52425	3.76987	4.11085	4.40275	3.76874	3.6329	NA	4.35524	5.70397	4.95273	5.28691	4.22196	NA	3.74297	4.417	3.30271	2.55183	4.83873	4.649	4.83189
F2	2862	control	9373.35	5284.74	3.97189	3.72302	45	12286ia	D42F3829-A20D-47D8-9A84-9AF4D31864EF	5.15603	5.29007	2.31887	3.44668	5.12802	5.1834	2.86415	3.61614	3.19451	5.01981	4.00538	5.48005	4.46093	4.59739	4.2075	3.57155	4.14006	3.73391	5.59104	3.03163	4.4897	3.73638	3.91519	4.27769	3.7371	3.75469	NA	4.26407	5.6372	4.88791	5.39207	4.06034	3.84896	3.72167	4.34094	2.9436	3.11797	4.77336	4.47643	4.68422
F2	2862	drought	9614.73	5970.1	3.98294	3.77598	38	12280ia	AA5DF95C-714E-4ECC-9DB8-82349A2209E3	4.96398	5.26625	2.26409	3.29411	5.04382	5.21762	2.97918	3.74152	3.44231	5.05628	4.03913	5.43233	NA	4.46384	4.14527	3.72262	4.01283	3.57926	5.57681	3.55177	4.85555	3.8945	4.30266	4.02305	3.8167	3.6731	NA	4.3082	5.6403	5.0359	5.25277	3.80636	2.96689	3.6462	4.54363	3.31093	3.61244	4.95429	4.74414	4.93161
F2	2862	drought	8950.64	5701.23	3.95185	3.75597	52	12283ia	C6DB98E8-EB84-43F9-AF2E-BB3308DF7614	5.04118	5.26069	NA	3.36446	4.90152	5.37227	2.91624	3.55942	3.10713	5.15483	3.90518	5.48584	NA	4.51428	3.95697	3.54939	4.03151	3.57965	5.55665	3.88954	4.80643	3.74017	4.48766	3.99118	3.73107	3.70614	NA	4.20272	5.63496	4.93059	5.06174	3.70029	NA	3.62116	4.44889	3.40636	3.90755	4.86907	4.74361	4.69005
F2	2863	control	10298.6	5614.68	4.01278	3.74932	61	12280ia	6DE5DA0D-8A63-4CE5-98FC-D2B3A5579599	5.12191	4.94048	NA	3.41018	4.8019	5.50645	2.80196	4.25962	3.27744	5.05749	3.77159	5.47188	3.84451	4.69674	3.7236	3.72323	4.11045	3.26701	5.5963	3.24327	4.87908	3.69974	3.98502	4.49674	3.7683	3.80042	NA	4.28884	5.64879	4.8551	5.09091	4.29538	NA	3.64306	4.13731	3.73048	NA	4.8166	4.42796	4.80392
F2	2863	control	9198.24	6034.29	3.9637	3.78063	51	12286ia	9E6F9663-CC25-4BBA-8595-F2276635A06D	5.19524	5.00522	2.43799	3.47108	4.91351	5.28198	2.91794	4.21923	3.31442	4.98712	3.7478	5.42108	NA	4.71165	3.69912	3.80706	4.18365	3.35036	5.57578	3.3448	4.85215	3.70227	4.07241	4.37242	3.76176	3.79793	NA	4.14098	5.64165	4.78113	5.04845	4.21327	NA	3.64826	4.14356	3.55521	3.28857	4.73056	4.30925	4.75207
F2	2863	drought	6994.9	5425.96	3.84478	3.73448	10	12280ia	43FA9E60-B77E-4A4E-B2B4-4338E84B27E7	5.07741	5.31256	NA	3.3936	4.93599	5.1949	2.57585	3.56683	2.9488	5.06324	3.88447	5.49598	4.75954	4.55803	3.71597	3.70199	3.91581	3.08609	5.55431	2.28213	5.02754	3.53023	3.82652	3.70135	3.7029	3.68669	NA	4.08035	5.64245	5.03687	5.13899	3.31922	NA	3.57674	4.34628	3.65787	3.68555	4.65703	4.6447	4.77148
F2	2863	drought	8407.24	6112.97	3.92465	3.78625	52	12286ia	156092C2-44E8-402F-8A93-03FA75CBBCE6	5.14392	5.14385	2.27515	3.45881	4.88867	5.3262	2.82583	3.86349	3.09502	5.00751	3.75308	5.39486	3.69071	4.66217	3.89116	3.65393	4.05041	3.22941	5.57029	3.00922	4.94529	3.69702	3.84619	4.0752	3.68063	3.70002	NA	4.22707	5.65334	4.86902	5.01412	3.93928	NA	3.62025	4.28003	3.76221	3.3274	4.81602	4.46759	4.7589
F2	2864	control	9098.23	5675.74	3.95896	3.75402	55	12280ia	9680044D-1ED7-45E2-B26A-E2968B6391F6	5.05792	5.20489	NA	3.23507	4.9742	5.17051	2.97848	3.75262	3.18025	5.10431	3.93598	5.43086	4.8162	4.6772	4.00543	3.62822	4.01849	3.32572	5.59114	3.51082	4.65516	3.73292	4.39806	4.48094	3.7493	3.7968	NA	4.3338	5.64649	4.82594	5.26777	4.25481	NA	3.66581	4.23653	3.48419	3.25141	4.80377	4.68305	4.76792
F2	2864	control	8478.7	5538.93	3.92833	3.74343	27	12286ia	E2C0A1D4-E1BE-4151-8D1F-294314092D57	5.07234	5.15709	NA	3.22416	5.0466	4.89422	3.02979	3.62857	3.19916	4.93669	3.92313	5.2691	4.64857	4.68425	3.85936	3.69035	3.99793	3.32737	5.57897	3.43156	4.71866	3.63701	4.20258	4.36717	3.81703	3.67995	NA	4.36275	5.67314	4.90696	5.2795	4.14045	3.26051	3.68408	4.36371	3.72204	3.2685	4.81257	4.62084	4.78569
F2	2864	drought	9272.74	5851.25	3.96721	3.76725	58	12286ia	058DD091-7198-4B47-9796-405093082749	4.71299	5.03228	NA	3.00166	5.00797	5.41006	2.97039	3.69956	3.11775	5.00325	3.83823	5.41941	3.69355	4.50826	3.77846	3.65844	3.90727	2.8543	5.5872	3.28457	4.97401	3.92756	4.32736	4.18132	3.78221	3.80473	NA	4.44923	5.66311	4.88919	5.34537	4.02055	NA	3.66448	4.36113	3.43588	3.37284	4.95084	4.6792	4.84872
F2	2864	drought	7348.84	4999.83	3.86622	3.69896	57	12289if	F4F4C387-1506-4880-AF99-562EC07395FA	4.94799	5.21225	2.31325	3.13248	4.9206	5.45478	3.10732	3.73317	3.18441	5.07254	3.82067	5.44748	NA	4.57696	4.08897	3.69161	3.93448	3.12898	5.53163	3.79868	4.87144	3.74822	4.23988	4.20153	3.72282	3.90238	NA	4.31626	5.63405	4.89747	5.09854	4.00281	NA	3.6422	4.30893	3.70336	2.85024	4.72486	4.5099	4.64618
F2	2865	control	11056.5	3641.52	4.04362	3.56128	57	12283ia	86BD7FE9-226F-426A-91A1-24778055CCF6	5.12131	4.87695	NA	3.35445	5.15684	4.79043	2.84477	3.78833	3.27921	5.1925	3.54907	5.17566	4.43879	4.77595	NA	3.76617	4.37235	3.77935	5.64695	3.8697	4.68017	3.67585	4.17639	4.50488	3.76524	3.75521	NA	4.16503	5.73866	4.83049	5.30308	4.28324	NA	3.74655	4.2364	3.71003	NA	4.76001	4.66229	4.77804
F2	2865	control	8986.32	4961.85	3.95358	3.69564	6	12291if	5CE1BFE0-DAA5-4855-A012-059C852112AC	5.2333	5.05108	3.26609	3.45148	5.09221	4.77476	2.77213	3.80141	3.46702	5.06063	3.5474	5.25982	4.41376	4.72702	3.27253	3.72952	4.29928	3.98416	5.57609	3.75358	4.85943	3.67465	4.24596	4.55404	3.76613	3.82889	NA	4.16968	5.6004	4.80112	5.17338	4.32796	NA	3.68206	4.1701	3.79307	3.44171	4.71073	4.52304	4.73933
F2	2865	drought	8478.96	5442.97	3.92834	3.73584	20	12280ia	6C1D88E9-47B9-4C2E-B07F-4CCB628CE53C	5.23448	5.32825	2.58752	3.36909	4.9038	5.04578	2.71595	3.59698	3.2471	4.92434	4.26177	5.44064	4.81314	4.67729	4.14184	3.7922	4.51816	3.91453	5.5615	3.19292	4.86792	3.65532	3.7593	4.12557	3.81975	3.83704	NA	4.02998	5.66651	4.80705	4.93058	3.85129	NA	3.70613	4.37153	3.78459	NA	4.74104	4.46603	4.69728
F2	2865	drought	9356.21	5445.32	3.9711	3.73602	13	12291if	09DA0161-F564-4972-87FA-F26AD7B3D766	5.18716	5.43086	2.25719	3.33242	4.945	4.94343	2.71977	3.66629	3.40461	4.97946	4.02491	5.40979	NA	4.72047	3.915	3.79564	4.41677	3.85631	5.56068	3.13873	4.93196	3.59354	3.95601	4.17563	3.70583	3.59664	NA	4.14906	5.60967	4.83236	5.22503	3.89863	2.97404	3.67887	4.24585	3.59205	3.34573	4.63421	4.55775	4.72209
F2	2866	control	8130.63	5046.82	3.91012	3.70302	12	12291if	3BACC4B3-4D8E-4858-8CF7-B501D14F7F12	5.22478	5.08206	2.34289	3.19381	5.06965	5.21921	2.66186	3.69287	3.31279	4.9012	3.89046	5.45674	4.39492	4.56967	4.25816	3.64285	3.93064	3.54306	5.5686	3.02769	4.74143	3.58985	4.30917	4.39303	3.87537	3.80569	NA	4.42117	5.64452	4.87774	5.45758	4.18114	NA	3.67064	4.23876	3.24942	3.3228	4.61961	4.54562	4.89099
F2	2866	control	9494.77	4751.73	3.97748	3.67685	36	12291if	83CEEE72-34DB-4723-86E3-43DFE558709F	5.22526	5.04108	NA	3.14876	5.03135	5.54665	2.9753	3.88186	3.36591	5.0007	3.82156	5.53643	NA	4.67607	4.42859	3.69301	4.18986	3.53699	5.57586	3.53051	4.89208	3.61722	3.96442	4.33537	3.87938	3.92359	NA	4.15794	5.67675	4.80615	5.00411	4.09305	NA	3.68754	4.26398	3.71503	3.13962	4.75683	4.4491	4.91307
F2	2866	drought	7629.92	5704.97	3.88252	3.75625	26	12280ia	8011F006-1F6F-4027-9914-62F29EE60753	5.08313	5.31471	3.0923	3.01387	4.9469	5.1889	2.76974	3.37683	3.44062	5.27574	3.89477	5.40478	4.55734	4.6369	3.98958	3.69563	3.90875	3.41953	5.55118	3.60888	5.03234	3.57619	4.20636	4.1235	3.74325	3.77103	NA	4.15371	5.64497	4.92214	4.98315	3.82316	NA	3.64487	4.27646	3.56777	3.71537	4.66969	4.62146	4.81226
F2	2866	drought	8445.62	5044.88	3.92663	3.70285	17	12294ia	FCFBB035-06A3-48A1-B4D6-CD92EF4B63DB	5.13976	5.19269	NA	2.91175	4.847	5.17289	NA	3.62715	3.12268	5.07151	3.65186	5.43048	NA	4.61974	3.83323	3.67482	3.93038	3.45462	5.57559	3.84873	5.16443	3.61744	4.17716	4.3691	3.66116	3.68979	NA	4.12757	5.71285	4.81004	4.95293	4.02949	NA	3.5852	4.1459	3.66246	3.61841	4.88119	4.55925	4.84605
F2	2867	control	6541.12	4785.41	3.81565	3.67992	16	12294ia	4EE5BE11-EA19-4FFC-9619-2482E4739D41	5.0659	5.3177	NA	3.46078	4.9591	4.92473	2.75382	3.63866	3.23739	5.15995	3.5561	5.31279	NA	4.60143	4.16054	3.71452	3.92217	3.35054	5.58375	2.99045	4.61648	3.78458	4.07002	4.26669	3.69559	3.64302	NA	4.29337	5.75071	4.76426	5.31763	4.02286	NA	3.64318	4.21075	3.57065	3.84051	4.59356	4.60386	4.65321
F2	2867	control	6535.01	4682.41	3.81525	3.67047	29	12296if	6816A228-2645-46A4-BDC4-64BAFB272B8A	5.07375	5.21892	3.21072	3.44864	5.22943	4.82829	2.90103	3.81808	3.47131	5.03225	3.39993	5.19446	NA	4.67766	4.31627	3.68134	3.96096	3.38104	5.57367	3.57926	4.72056	3.80641	4.14081	4.35869	3.80709	3.83837	NA	4.32165	5.64211	4.80083	5.34999	4.15157	3.20262	3.65491	4.44783	3.69752	3.79888	4.66746	4.77638	4.7459
F2	2867	drought	8835.05	5105.16	3.94621	3.70801	53	12294ia	4A38AA15-FE63-441D-BB30-7A3EBC4BBD1F	4.82734	5.28609	3.33053	3.57005	4.89084	4.8618	3.00719	3.30521	3.44795	4.95906	3.71082	5.25761	NA	4.48292	4.07472	3.60455	4.11031	3.2858	5.54742	2.84527	4.90033	3.60621	4.14847	3.83606	3.80248	3.66668	NA	3.97263	5.59612	4.98996	5.22536	3.57774	3.08107	3.68284	4.642	3.50958	3.73636	4.56847	4.90075	4.73417
F2	2867	drought	5365.95	4649.84	3.72965	3.66744	24	12296if	559F76FE-6C19-4898-A0BA-7BE872B177E1	4.97045	5.32821	NA	3.49287	4.934	4.86103	2.98807	3.48528	3.34866	5.03892	3.58645	5.43528	NA	4.55834	4.33119	3.66427	4.11719	3.32689	5.5667	2.98051	4.89077	3.78852	4.17592	4.03224	3.74198	3.53659	NA	4.32881	5.64719	4.87777	5.4803	3.63728	NA	3.67709	4.5438	3.77318	3.89847	4.68122	4.85166	4.77457
F2	2868	control	9552.33	4618.7	3.98011	3.66452	13	12280ia	C55EB10A-6232-490E-B2D8-BFD29C41AE16	5.03218	4.80655	NA	3.24146	5.21221	5.2163	2.40929	3.74224	2.95776	5.02309	3.26154	5.42238	4.74714	4.5434	3.34738	3.68266	3.90192	3.26738	5.5906	3.35271	4.86175	3.82991	4.10143	4.3869	3.81005	3.79544	NA	4.34691	5.6902	4.97127	5.44687	4.28987	NA	3.69981	4.28583	3.48615	3.96002	5.14253	4.85194	4.86257
F2	2868	control	7196.27	4395.09	3.85711	3.64297	32	12289if	B182777E-4282-42D9-8823-A3F75A25961F	5.11096	4.99422	NA	3.36347	5.09244	5.05401	2.3119	3.8694	3.3541	5.02266	3.37686	5.43639	3.62622	4.64163	4.1484	3.58939	3.98684	3.39468	5.59757	3.25178	4.69422	3.84344	4.01873	4.45368	3.74384	3.75385	NA	4.30691	5.66263	4.92881	5.32802	4.37051	NA	3.68557	4.28988	3.62081	NA	4.87354	4.63259	4.79526
F2	2868	drought	8449.14	5799.33	3.92681	3.76338	44	12280ia	2CDD6C5D-A718-4B63-89E0-E94E1D572A72	4.86761	4.63629	2.59679	3.21393	4.9598	5.36426	2.94483	3.87601	3.25417	5.07257	2.99666	5.4399	4.03403	4.56644	3.87792	3.6623	4.14744	2.96316	5.577	3.18942	5.00155	3.65874	3.8995	4.18893	3.7619	3.90472	NA	4.2289	5.64833	5.01323	5.10534	3.96301	NA	3.63279	4.46271	3.81412	3.54063	4.66331	4.6738	4.7909
F2	2868	drought	8274.25	5796.7	3.91773	3.76318	22	12286ia	4B7E5F50-7B6C-4312-886C-4B0A7163E66A	5.04508	4.92608	2.35384	3.45353	4.77767	5.15906	2.75426	3.72324	3.30262	5.01387	3.22377	5.36885	4.20554	4.54185	4.04148	3.57278	4.22936	3.30106	5.57138	3.2713	4.80991	3.7092	3.94441	4.25598	3.75127	3.85579	NA	4.24661	5.57263	5.08772	5.25143	4.09143	NA	3.67911	4.53333	3.66058	3.56466	4.72207	4.68139	4.961
F2	2869	control	8556.07	5966.81	3.93227	3.77574	31	12280ia	6E4A8129-BEB6-415F-B705-E78664FFC868	5.07578	4.98344	2.19486	3.00149	5.0302	5.35344	2.63542	4.14273	3.49383	5.07593	3.45487	5.4325	4.78169	4.61529	3.69939	3.80427	4.19845	3.48509	5.5637	3.29714	4.95823	3.79515	4.22224	4.19918	3.72998	3.85681	NA	4.35146	5.64111	5.04461	5.31322	4.09548	NA	3.66993	4.30313	3.41915	3.24443	4.9541	4.66053	4.8468
F2	2869	control	6597.89	4952.4	3.8194	3.69482	26	12289if	9D4B67D1-1EC6-4958-9DA2-29CAE8480DB5	5.09961	4.86275	2.42259	3.07335	4.85788	5.10233	2.31218	3.95054	3.31572	5.04749	3.42976	5.46621	NA	4.54701	3.27579	3.96733	4.1962	3.45649	5.59428	3.43325	4.84401	3.72842	4.23126	4.30824	3.65044	3.86109	NA	4.26661	5.65101	4.93861	5.18878	4.12896	NA	3.65276	4.18961	3.33801	NA	4.87736	4.54734	4.76233
F2	2869	drought	7704.29	5571.15	3.88673	3.74595	22	12283ia	4B1EB3B7-EB1F-43C8-AA20-7EB7A7D4F5E3	5.09104	4.93608	2.71155	3.30676	5.07967	5.07146	2.72725	3.65147	3.43135	5.08341	3.72714	5.48396	4.42021	4.52895	3.70756	4.10157	4.24425	3.50709	5.56738	3.09956	5.0137	3.68355	4.06908	3.94703	3.66538	3.89214	NA	3.93336	5.66148	5.04234	5.06125	3.82471	NA	3.65574	4.47163	3.33726	3.72159	4.9665	4.63228	4.76289
F2	2869	drought	8573.61	6100.77	3.93316	3.78538	31	12291if	031BE121-0329-406C-AAB5-4836BC977A80	5.06678	5.02314	2.30321	3.04105	4.83037	5.25067	2.77877	3.95925	3.55339	5.0828	3.68857	5.33699	NA	4.60863	3.50965	4.00791	4.38847	3.33392	5.5778	3.16461	5.08768	3.69002	4.07282	4.23447	3.71061	3.9317	NA	4.16984	5.62084	5.06554	5.14342	4.02913	NA	3.63598	4.3646	3.43908	3.48962	4.94817	4.72781	4.9165
F2	2870	control	8399.48	5257.87	3.92425	3.72081	33	12283ia	459012B8-E6B2-4798-8414-A0F6D8A64036	5.26616	4.97119	NA	3.45414	5.01508	5.10205	2.91898	4.22038	3.36569	5.30166	3.59684	5.44114	NA	4.61727	4.31399	3.65193	4.19176	3.56063	5.59122	3.77875	4.82999	3.72395	4.28556	4.45396	3.80434	3.84385	NA	4.31571	5.66316	4.79622	5.12546	4.29118	NA	3.65723	4.335	3.72321	NA	4.6893	4.53988	4.87064
F2	2870	control	7591.31	4672.15	3.88032	3.66952	38	12289if	43A20D20-ABB3-471E-A186-A4F1CC130FF0	5.18147	5.0231	NA	3.28033	5.07351	5.40412	2.96993	4.28425	3.28715	5.02022	3.86558	5.50465	NA	4.64812	4.40381	3.81724	4.21024	3.41846	5.59808	3.51739	4.94152	3.74783	4.37285	4.45469	3.70163	3.90495	NA	4.25329	5.66411	4.51922	5.17796	4.32535	NA	3.65672	4.19206	3.47813	NA	4.92622	4.59467	4.88473
F2	2870	drought	8900.02	5517.46	3.94939	3.74174	16	12286ia	5E24D008-8827-4B28-8F64-AEBDC037347C	5.2599	5.23054	3.56606	3.34055	5.14883	5.22817	2.24938	3.80505	3.15642	5.05128	3.78114	5.45368	NA	4.62817	4.55316	3.73419	4.0924	3.47477	5.56579	3.82938	4.88029	3.75857	4.21187	4.20103	3.78082	3.69339	NA	4.15984	5.68448	4.64832	4.95226	4.07284	NA	3.69097	4.46802	3.5716	3.52657	4.96388	4.6389	4.86454
F2	2870	drought	8837.18	5392.43	3.94631	3.73178	7	12291if	FB4AE297-1E00-4E6D-BAE8-ED6A7DF8851F	5.18378	5.37625	2.64986	3.4165	5.06049	5.1542	NA	3.87492	3.36082	5.10769	3.63094	5.39525	NA	4.5562	4.72041	3.78892	4.17337	3.46281	5.56869	3.71689	4.82426	3.75888	4.26572	4.07689	3.81278	3.62454	NA	4.20126	5.60518	4.6938	5.01718	3.93948	NA	3.66177	4.56372	3.63847	3.49712	4.79647	4.69407	5.01792
F2	2871	control	7982.7	4768.09	3.90215	3.67834	22	12294ia	06A528C8-30EB-4877-8580-D7299FD8D2FF	5.1629	5.45878	NA	3.17913	4.9458	5.57356	2.9309	4.08734	3.6257	5.03652	3.86101	5.5206	NA	4.47699	4.23841	3.62333	3.90741	3.42406	5.56811	3.27324	4.51707	3.47252	3.93059	4.00492	3.63383	3.56674	NA	4.12581	5.67387	5.08461	5.04333	3.72553	3.18991	3.65526	4.26613	3.41401	3.51107	4.36481	4.39736	4.55627
F2	2871	control	7575.75	4572.13	3.87943	3.66012	23	12296if	434ED9BD-C452-4C10-9AE7-60057AEE8A16	5.15386	5.3499	2.26795	3.06232	5.01457	5.19844	2.82938	3.70504	3.36167	4.96757	3.95644	5.46908	NA	4.47669	4.19701	3.69655	3.81544	3.39837	5.56011	2.83269	4.74346	3.75529	4.15911	4.00505	3.68343	3.31325	NA	4.28211	5.65277	5.1004	5.33641	3.84691	3.38458	3.70294	4.30153	3.23725	2.87731	4.66753	4.56236	4.6904
F2	2871	drought	5936.71	4633.47	3.77355	3.66591	63	12289if	9EA9DFBF-677A-416B-A0C6-884D57D9A895	5.00286	5.30874	2.40327	3.14073	4.9826	4.90459	2.99139	3.30269	3.24396	5.18791	3.91872	5.25462	4.76487	4.38576	4.41963	3.75676	4.02816	3.22888	5.54191	3.78362	4.86147	3.65573	4.19108	3.69816	4.06259	3.64527	NA	4.09594	5.64794	5.27693	5.12585	3.2921	NA	3.75233	4.81706	3.42102	3.88278	4.60069	4.85098	4.82393
F2	2871	drought	7245.77	5442.91	3.86008	3.73583	54	12296if	1FD75615-4826-4017-BD7F-CC77CC191DAC	5.10965	5.45171	2.27963	3.18798	4.95561	5.22823	2.95155	3.63031	3.48796	4.96646	3.7488	5.39106	NA	4.48392	4.54448	3.76068	4.05426	3.46697	5.57597	3.5339	4.76068	3.64251	4.40272	3.80438	3.75859	3.51425	NA	4.14286	5.71203	5.14746	5.10278	3.37856	2.91143	3.68236	4.58927	3.38411	3.58338	4.41884	4.48626	4.70506
F2	2875	control	11066.7	5466.25	4.04402	3.73769	69	12283ia	EBC66EEB-49FE-4A60-88CA-E386FFEB86E1	5.3337	5.00395	NA	3.57196	4.89883	4.58409	2.7799	3.97207	3.58838	5.04499	3.75778	5.14916	4.5409	4.51144	4.45147	3.92927	4.09042	3.73833	5.60542	3.43468	4.61683	3.83395	4.28408	4.34187	3.95029	3.75665	NA	4.35152	5.73403	4.71978	5.12504	4.04601	3.39163	3.78529	4.38703	3.88269	2.73695	4.63585	4.34981	4.99284
F2	2875	control	8599.58	5204.64	3.93448	3.71639	33	12286ia	77B40DD8-6FD1-4731-8F59-3B45165152FE	5.30279	5.05171	NA	3.54482	5.0545	4.87116	2.99836	3.90937	3.63772	4.9989	3.92046	5.40074	4.77571	4.554	4.25443	3.81827	4.22646	3.75068	5.5767	3.45337	4.55627	3.73146	4.25179	4.22219	3.83841	3.50693	NA	4.31935	5.68859	4.72877	5.21331	3.95855	NA	3.7008	4.45012	3.64987	3.45159	4.75735	4.47232	4.89437
F2	2875	drought	7269.6	5259.18	3.86151	3.72092	62	12280ia	DD0712FC-9E1A-445A-AFE5-B67F1DBE73D2	5.23561	5.1815	NA	3.26392	4.91995	5.43031	2.76657	3.92922	3.58457	4.76624	3.95949	5.47514	2.89234	4.67045	4.46309	3.85644	4.27428	3.58525	5.56503	3.05972	5.15812	3.82533	4.27226	4.05104	3.79612	3.80078	NA	4.51587	5.62369	4.7451	5.44022	3.70869	NA	3.67563	4.41659	3.62816	NA	4.87138	4.57301	4.93396
F2	2875	drought	7902.04	5659.14	3.89774	3.75275	40	12286ia	65F8E8B2-6705-4B22-9ECC-F65357AE2C09	5.17882	5.00548	2.46476	3.39687	5.01966	4.7834	2.767	3.7632	3.58258	5.05289	3.92052	5.33366	NA	4.59026	4.42673	3.966	4.18433	3.48227	5.57962	3.0689	5.00885	3.95728	4.21727	3.97244	3.89822	3.60628	2.46897	4.24647	5.67588	4.73801	5.22436	3.76099	3.09581	3.66474	4.53006	3.56737	3.23784	4.98332	4.54875	5.0797
F2	2876	control	6372.32	4465.38	3.8043	3.64986	52	12294ia	B405CA3C-94B9-406C-B523-E131127976A3	4.98323	5.4037	NA	3.44916	5.18138	4.95885	2.90241	3.64893	3.60862	4.99253	3.73701	5.36788	4.6777	4.56485	4.12281	3.71399	4.43968	3.38073	5.55916	2.98117	4.52617	3.7377	4.28965	4.08055	3.92407	3.39891	NA	4.28282	5.62628	4.98832	5.4591	3.78866	3.36712	3.74923	4.40565	3.275	3.56174	4.71731	4.64435	4.9288
F2	2876	control	6279.33	4420.27	3.79791	3.64545	46	12294ia	E907ED18-B0FC-4438-B09F-DBEEC4EC826C	4.92302	5.39971	NA	3.43847	5.17788	4.95417	2.80972	3.6618	3.32743	5.04992	3.70861	5.3487	4.68607	4.60421	4.12331	3.69183	4.24479	3.35387	5.57702	3.2534	4.53848	3.85917	4.00823	4.13743	3.94276	3.58422	NA	4.08521	5.63021	5.03189	5.10275	3.95837	3.85476	3.72071	4.40331	3.59196	3.64655	4.67669	4.68303	4.92857
F2	2876	drought	5460.43	5112.03	3.73723	3.70859	56	12280ia	61C9D7DD-D9D2-45FD-8FDB-92FB034865F2	5.05691	5.6161	2.85601	3.48399	4.9843	4.84359	2.88534	3.53231	3.60834	5.11725	3.93355	5.40828	3.28583	4.48844	4.56831	3.66469	4.3305	3.40251	5.59208	NA	4.88837	3.55886	4.13389	3.83978	3.91518	NA	NA	3.94848	5.65702	5.05792	5.23997	3.45598	3.82354	3.67444	4.58287	2.80089	3.54365	4.58042	4.73847	4.88697
F2	2876	drought	6323.84	4646.46	3.80098	3.66712	11	12294ia	0CBC57D7-66C3-42A8-A014-19DC6694E099	4.99331	5.46586	NA	3.32259	4.93879	5.01834	2.80252	3.56323	3.20835	5.23272	3.57273	5.45597	NA	4.43196	4.3267	3.66572	3.93613	3.20082	5.58051	2.77613	4.67519	3.56158	3.78126	3.6844	3.77752	NA	NA	3.86926	5.73309	4.86847	4.8807	3.46984	3.17462	3.68072	4.4582	3.13108	3.63729	4.71731	4.4553	4.85942
F2	2877	control	8258.67	5419.83	3.91691	3.73399	27	12283ia	97D8C627-7939-4F59-AA2E-9D19D0B78246	5.25286	5.07541	3.43311	3.1548	5.09988	4.99236	2.68648	3.72135	3.44146	5.01546	3.95477	5.35647	3.83151	4.81488	3.88048	3.82669	4.17138	3.89378	5.60047	3.30362	4.99613	3.77547	4.09995	4.64602	3.74857	4.00373	NA	4.31221	5.65769	4.80146	5.31857	4.41709	NA	3.65862	4.33124	3.70661	NA	4.91086	4.54658	4.7554
F2	2877	control	8943.3	4954.25	3.9515	3.69498	39	12283ia	E4EFA098-95F1-48B8-BFAA-5FCFFDC51317	5.33971	4.968	NA	3.36666	5.04248	4.9299	2.80046	3.75828	3.37805	4.89136	3.89602	5.34561	4.50447	4.77644	3.89543	3.78168	3.9261	3.82585	5.60809	3.45612	4.89243	3.58201	4.15811	4.53713	3.72666	3.76198	NA	4.38081	5.67729	4.76084	5.40277	4.28492	NA	3.66196	4.27698	3.43204	NA	4.71881	4.52764	4.75478
F2	2877	drought	9229.46	5731.29	3.96518	3.75825	40	12283ia	548D612F-3897-4197-9A2C-82CD2A916CDC	5.23931	4.8614	NA	3.21689	5.01506	5.5449	2.79446	3.74201	3.2031	4.89374	3.98711	5.49718	NA	4.78743	3.47135	3.79305	4.02361	3.72099	5.5743	3.36032	5.07288	3.60641	3.95532	4.4634	3.70742	3.95489	NA	4.27635	5.64734	4.66105	5.20223	4.15791	NA	3.62518	4.18641	3.60187	3.06693	4.68332	4.51591	4.57256
F2	2877	drought	9284.36	5313.01	3.96775	3.72534	34	12283ia	D0073034-62BC-44E7-881A-F6C9424F6F7C	5.27296	5.08573	NA	3.21334	5.03112	5.23612	2.77763	3.72818	3.32757	5.02415	4.05217	5.50703	NA	4.83502	3.62967	3.75254	3.99795	3.66875	5.60606	2.76842	5.13764	3.63467	3.89654	4.51105	3.70986	3.84699	NA	4.35554	5.66368	4.74221	5.39371	4.26884	NA	3.67455	4.2831	3.71986	3.16054	4.88499	4.6845	4.75865
F2	2878	control	6487.35	4644.18	3.81207	3.66691	9	12280ia	36553D36-0C53-4FDF-9CA3-AAAAAA2740DE	5.27498	5.48949	NA	3.62263	5.08528	4.80703	NA	3.74813	3.08436	4.90063	4.10063	5.25889	4.89795	4.7324	4.54473	3.76169	4.05721	3.36478	5.57831	3.7145	4.48955	3.80498	4.54773	4.24603	3.78379	3.65646	NA	4.21328	5.6692	4.90572	5.22879	4.06223	NA	3.7263	4.39769	3.72871	3.38535	4.60766	4.40094	4.80215
F2	2878	control	7967.38	4693.48	3.90132	3.67149	48	12291if	6CB089A5-18CB-4226-8086-C98AF8E969E1	5.17723	5.39661	NA	3.43565	5.03741	5.11141	2.91802	3.95579	3.36462	5.00042	3.94712	5.42497	4.39395	4.79795	4.44581	3.81813	4.09859	3.41864	5.57253	4.00003	4.82069	3.76474	4.35302	4.52338	3.70755	3.84948	NA	4.21327	5.66693	4.99724	5.10337	4.23336	NA	3.61122	4.26692	3.87349	3.26752	4.85495	4.47305	4.76208
F2	2878	drought	6548.54	5296.73	3.81614	3.72401	46	12286ia	B92A4667-AAAF-4C95-A3D1-92403E3BE98B	5.12142	5.48915	2.67588	3.34362	4.95553	4.98743	2.99291	3.52469	3.27979	5.0736	4.2113	5.39162	4.72637	4.64592	4.64878	3.8247	4.09163	3.23141	5.58227	3.88249	4.81956	3.61852	4.24431	3.81871	3.71368	3.58178	NA	3.98389	5.66691	5.14415	4.83094	3.48511	NA	3.69764	4.52921	3.63065	3.44412	4.60147	4.70388	4.75717
F2	2878	drought	6359.2	4845.44	3.8034	3.68533	29	12294ia	1AA4A469-EE1C-4FA6-893D-A8BD907A1AF1	5.17804	5.457	2.52	3.25223	4.90514	4.78525	2.96465	3.60692	3.38113	5.10811	4.15261	5.3622	4.0968	4.65116	4.66203	3.79922	4.12169	3.19275	5.59843	3.29193	4.85674	3.7739	4.38428	3.97394	3.74045	3.69622	NA	4.31146	5.70383	5.12884	5.16013	3.68165	NA	3.66133	4.45882	3.5642	3.40194	4.72039	4.64608	4.88052
F2	2879	control	8138.33	4459.74	3.91054	3.64931	42	12291if	90824DBE-DDC7-41E8-998A-3AAECC191565	5.19488	5.05545	NA	3.23763	5.06737	4.98302	2.85992	3.93213	3.61706	5.02451	3.79792	5.41727	NA	4.76033	3.58368	3.74788	4.20565	3.18459	5.58834	3.02216	4.78061	3.88299	4.30101	4.56593	3.83807	3.90039	NA	4.51228	5.68602	4.97737	5.45242	4.38677	NA	3.67304	4.4543	3.64767	3.37367	4.87448	4.70251	4.8121
F2	2879	control	7912.36	4790.56	3.89831	3.68039	58	12294ia	14445D69-4F43-4E45-985E-FE3FE316103B	5.06262	5.08752	2.99116	3.1476	5.16583	5.41713	2.762	4.02717	3.36045	5.01532	3.74537	5.43125	NA	4.78393	3.98655	3.71906	4.0072	3.15861	5.5766	3.13775	4.89158	3.67265	4.25501	4.55322	3.84287	3.89059	NA	4.3678	5.62135	4.79225	5.41714	4.30771	3.47018	3.75528	4.34277	3.44779	3.18333	4.68476	4.65846	4.73863
F2	2879	drought	7871.58	5652.4	3.89606	3.75223	10	12286ia	27572EEE-55A8-4F13-A1B1-A8B57A8883DB	5.15896	5.34708	3.2676	3.01487	5.14143	5.34049	2.78178	3.65097	3.31936	5.05137	4.09187	5.44854	NA	4.75274	4.08822	3.67495	3.98819	3.09407	5.55791	2.48503	4.92591	3.65782	4.13563	4.06134	3.7784	3.8036	NA	4.23925	5.67376	4.89846	5.30276	3.71865	NA	3.70871	4.42119	3.52561	3.53394	4.89757	4.7201	4.74386
F2	2879	drought	9223.65	5890.03	3.9649	3.77012	34	12286ia	DB40F54F-4D30-4478-86BA-646F8E8DF710	4.98136	5.12814	3.15949	3.00886	4.73788	5.60689	2.73967	3.96407	3.25806	5.08718	3.93296	5.41715	NA	4.65395	4.23971	3.70432	4.26223	2.88415	5.57963	2.98081	4.81989	3.79007	4.04155	4.18949	3.81034	3.88084	NA	4.20558	5.6743	4.86334	5.27004	3.95055	3.64937	3.68523	4.37727	3.48882	3.56839	4.90291	4.76314	4.92155
F2	2880	control	8559.04	4937.99	3.93242	3.69355	19	12280ia	55315AA3-C170-478B-803D-A57D088AAAB8	5.10249	4.75339	2.21273	3.3856	4.98931	5.11884	2.88065	3.86855	3.10788	5.0358	3.53595	5.50605	4.87315	4.48144	3.78652	3.71752	3.95722	3.45934	5.57481	3.76134	4.54392	3.64806	4.20101	4.50284	3.79483	3.71717	NA	4.26694	5.67978	4.7091	5.30229	4.23474	NA	3.73376	4.36194	3.54878	2.78015	4.71243	4.35648	4.78163
F2	2880	control	7412.02	3865.17	3.86994	3.58717	62	12289if	4BA857EB-955C-4769-9965-4D01B7F94200	5.19747	4.91631	NA	3.46362	4.86748	5.24289	2.8871	3.97526	3.25826	5.10767	3.84354	5.47765	4.31626	4.63058	4.43122	3.73412	4.08098	3.51812	5.6015	3.73375	4.75122	3.58324	4.09314	4.55989	3.7538	3.7372	NA	3.98784	5.66064	4.82735	5.03283	4.26048	NA	3.62909	4.31351	3.54459	NA	4.7789	4.43524	4.7523
F2	2880	drought	8053.1	5239.64	3.90596	3.7193	64	12286ia	EC4611A4-0A8B-4A8F-855D-5B4CE4969609	5.05319	5.10878	NA	3.38307	4.83943	5.24897	2.81984	3.70361	3.13252	5.0105	3.58553	5.44252	4.67969	4.5724	4.35153	3.7132	3.92638	3.39336	5.58877	3.72172	4.89017	3.67499	4.21179	4.41345	3.79694	3.64315	NA	4.30759	5.6175	4.91107	5.26068	4.05775	NA	3.62409	4.52175	3.83006	3.28371	4.54746	4.57769	4.84437
F2	2880	drought	7164.44	4818.14	3.85518	3.68288	51	12289if	1706CA93-49AC-4841-BE48-3349968B62C1	5.09246	5.11471	2.82451	3.34265	4.96169	5.20169	3.00097	3.655	3.0903	5.00396	3.63974	5.45178	4.41174	4.49872	4.27223	3.73036	3.92935	3.36597	5.5733	3.80018	4.81447	3.5211	4.17336	4.24238	3.69225	3.66608	NA	4.20417	5.64301	4.82201	5.13999	3.87495	NA	3.66001	4.42847	3.63988	NA	4.61982	4.54477	4.76539
F2	2881	control	9571.68	5700.55	3.98099	3.75592	9	12286ia	5873EBFE-13C4-4CA2-9D0C-7C2D539E131A	5.22223	5.19302	NA	3.21613	5.10311	5.31884	NA	3.91807	3.43247	4.93969	3.83659	5.48004	4.52424	4.73061	4.10505	3.72716	4.06092	3.72056	5.56106	3.47119	4.96832	3.65087	3.95596	4.5858	3.84418	3.84149	NA	4.22671	5.66211	4.77893	5.14331	4.36734	NA	3.68818	4.20792	3.83297	2.9523	4.75428	4.55025	4.91592
F2	2881	control	9714.76	5332.59	3.98743	3.72694	24	12291if	38FDEAF4-86BF-480E-B16A-E7C17B1883EF	5.22674	5.18062	NA	3.3062	5.06509	5.19135	2.92882	3.83837	3.41809	4.93097	3.79572	5.39443	4.38154	4.62752	4.29453	3.79788	4.03525	3.61428	5.57379	3.47775	4.82503	3.6504	3.95773	4.34646	3.84428	3.82294	NA	4.20106	5.6927	4.78745	5.10573	4.0808	NA	3.71705	4.29542	3.80147	2.93935	4.80196	4.44529	4.93539
F2	2881	drought	9986.11	6693.69	3.9994	3.82567	28	12283ia	49843A5D-68B4-4F49-92A4-25776907B296	5.08344	5.42438	2.36269	3.05601	4.8956	5.51876	2.83713	3.82573	3.38804	5.07124	3.71267	5.397	NA	4.67467	3.85787	3.51061	3.92037	3.60089	5.52968	3.39207	5.09055	3.61076	4.0041	4.27431	3.76158	3.83091	NA	4.18562	5.61219	4.69943	4.99427	3.99442	NA	3.60301	4.15596	3.49668	3.64151	4.79548	4.68226	4.77301
F2	2881	drought	8852.88	5144.48	3.94708	3.71134	12	12296if	537BF802-87D1-4396-9BFF-2063BA0DD8E8	5.14436	5.26286	2.24311	3.11517	5.05401	5.54688	2.27644	4.04294	3.39355	4.91144	3.74515	5.47103	NA	4.69706	4.1666	3.68626	4.1043	3.57458	5.58129	3.41301	5.17624	3.7555	3.9707	4.49098	3.73673	3.87363	NA	4.19501	5.62804	4.73838	5.12194	4.28633	NA	3.63759	4.16117	3.6906	3.08161	4.947	4.61514	4.985
F2	2882	control	8535.64	5029.16	3.93124	3.7015	63	12283ia	22E7A3C1-FD61-4B64-B609-BDB86A800094	5.11214	5.20626	2.44045	3.59527	4.95348	5.13345	2.96722	3.92087	3.22005	4.80295	3.91434	5.54678	4.55412	4.51148	3.953	3.71425	4.11288	3.46096	5.48946	3.38938	4.60871	3.76281	4.58754	4.2804	3.7047	3.61129	NA	4.39269	5.6269	4.79476	5.43538	3.98177	4.07601	3.61124	4.26632	3.34925	3.50482	4.50759	4.4665	4.75139
F2	2882	control	7880.66	4686.57	3.89656	3.67086	35	12296if	829FD68F-76F2-4AD6-8CA4-AE58BDE903DB	5.01411	5.07171	NA	3.48868	4.92581	5.0722	2.89796	3.83952	3.2315	4.96736	3.77998	5.45963	4.08161	4.47526	2.99049	3.63635	3.98242	3.36598	5.58015	3.88068	4.72741	3.55903	4.24691	4.32262	3.67754	3.61852	NA	4.11929	5.65311	4.7056	4.92274	4.0864	NA	3.66662	4.28253	3.45915	2.96824	4.54471	4.42984	4.58808
F2	2882	drought	8311.33	5759.62	3.91967	3.76039	37	12291if	270BF80B-B8F2-400C-AEEB-914C1D0CADE6	4.98261	5.25533	NA	3.47236	4.88419	5.42672	2.85276	3.71776	3.28839	4.96078	3.94946	5.38537	NA	4.51655	3.66758	3.59613	4.05914	3.32135	5.57952	3.8139	5.02587	3.6342	4.61818	4.09771	3.64839	3.84646	NA	4.42925	5.62783	4.77944	5.24685	3.70237	NA	3.70646	4.35054	3.4112	3.43164	4.68765	4.59548	4.64699
F2	2882	drought	8262.35	5073.12	3.9171	3.70527	43	12291if	C3EC8A8F-A1F9-4A7D-A4A4-4349F0CB35C1	4.9653	5.2387	NA	3.49634	5.04122	4.95584	2.87925	3.7015	3.34892	4.98866	3.77118	5.40204	NA	4.47686	3.96752	3.59425	4.05529	3.34091	5.58148	4.00068	4.97354	3.84958	4.241	4.28008	3.6848	3.63485	NA	4.19038	5.65573	4.8213	5.04157	3.9972	NA	3.67556	4.42326	3.37351	3.3225	4.80127	4.8008	4.79245
F3	382	control	6375.03	4858.59	3.80448	3.68651	26	13119ia	875BB730-9D6D-4186-910F-15A3935590D0	4.93697	4.99811	NA	2.81877	5.09091	5.27992	2.6791	3.66497	3.06975	4.9307	3.5873	5.58106	4.28666	4.3135	3.41451	3.71329	3.95936	3.32153	5.65164	3.3106	4.97679	3.69459	4.10869	3.94478	3.6066	3.68889	NA	4.17838	5.72679	4.88883	5.22296	3.73299	NA	3.70081	4.21769	3.49474	3.51197	4.74382	4.68455	4.72164
F3	382	control	6413.76	4080.59	3.80711	3.61072	41	13121ia	6050C70D-B128-44AD-BE39-1AE1C47FFD68	4.86629	5.01152	2.33697	3.0735	5.05422	5.20382	2.78226	3.67103	3.08019	5.09392	3.38368	5.63924	4.20069	4.338	3.54571	3.69789	3.80969	2.73546	5.61898	2.73734	4.81711	3.56529	4.05954	3.86664	3.72337	3.78866	NA	4.21617	5.79269	4.84892	5.22452	3.48467	NA	3.75927	4.24097	3.44263	3.3027	4.55996	4.66301	4.65465
F3	382	control	7838.45	5122.94	3.89423	3.70952	33	13123ia	95667CEC-ACDE-439B-AD32-412951A8DC29	5.0228	5.04761	2.15142	3.27339	5.10403	5.21363	2.84598	3.75621	3.169	4.98459	3.4666	5.42782	4.29506	4.31908	3.59691	3.72831	3.85702	3.32586	5.54589	3.24939	4.97605	3.71898	4.21532	3.94206	3.83301	3.75429	NA	4.30077	5.76655	4.94033	5.36072	3.77656	NA	3.71722	4.32607	3.45905	3.3239	4.77624	4.67509	4.85791
F3	382	control	6323.24	3196.32	3.80094	3.50465	14	13125ia	530AFA5D-6AA3-4EC5-B78D-9CBA6E515EF4	4.95179	5.04659	NA	3.45735	4.91325	5.04283	NA	3.66252	2.92709	5.23688	2.71745	5.53717	4.32528	4.26322	3.0112	3.78568	3.83728	3.05197	5.62554	3.37033	4.94623	3.59413	4.02507	3.98864	3.63522	3.82983	NA	4.48131	5.78462	5.00185	5.45167	3.78374	NA	3.87205	4.27842	3.53643	3.2743	4.62483	4.55477	4.77999
F3	382	control	4127.06	3677.52	3.61564	3.56556	50	13125ia	7DF5CBED-D345-4A40-93BA-79B517C1475E	4.96924	5.0026	NA	NA	4.98107	5.42523	2.82044	3.60314	3.24903	5.20281	3.60933	5.53299	4.14174	4.34869	3.26916	3.72768	3.90769	NA	5.58877	2.85118	4.88457	3.65059	4.13527	4.12915	3.73227	3.64007	NA	4.1699	5.76083	4.82682	5.14348	3.84199	NA	3.69324	4.04192	3.52372	3.33923	4.85406	4.57412	4.61532
F3	382	control	4532.09	3327.57	3.6563	3.52213	29	13127ia	084C6835-E66A-4E61-875E-BE5BE661D23F	5.05075	4.98158	NA	NA	4.99771	5.16736	NA	3.63694	3.3254	5.06537	3.44664	5.45097	4.27442	4.40484	3.35492	3.7899	3.89566	NA	5.59061	3.62686	4.99752	3.70276	4.09083	4.25931	3.73879	3.89246	NA	4.31111	5.69657	4.92714	5.32447	3.97527	NA	3.78455	4.2455	3.82021	2.88744	4.67375	4.49864	4.70639
F3	382	control	3191.39	2568.55	3.50398	3.40969	5	13127ia	576B3239-87EA-47FE-AAB5-EA8528299E5D	5.12935	5.14416	NA	NA	4.45464	5.05631	NA	3.59842	3.09176	4.66966	NA	5.60071	4.25902	4.19138	NA	3.65439	3.4218	NA	5.61635	2.72811	5.02087	3.38029	4.03155	3.63987	3.6879	3.83606	NA	4.2536	5.75421	4.76822	5.25746	3.54874	NA	3.75276	4.21701	3.57162	NA	4.21287	4.18668	4.58016
F3	382	control	4228.91	3064.75	3.62623	3.4864	40	13129if	DCED8B67-A986-42B3-8B4F-195B76A32757	5.07449	5.07148	NA	NA	4.88244	5.34073	NA	3.69256	2.89476	4.96345	2.94976	5.53725	4.35051	4.16307	2.98597	3.63458	3.89288	NA	5.59336	3.17762	5.07955	3.68	4.16363	4.0867	3.62677	3.68742	NA	4.39797	5.62159	4.84786	5.45783	3.84139	NA	3.74232	4.20908	3.50063	3.01931	4.76231	4.57896	4.79739
F3	382	drought	7824.64	6823.87	3.89346	3.83403	15	13119ia	3B3C0100-0F4C-4AF0-AFEF-3EA89567AEF0	5.1751	5.25223	2.64363	3.24961	4.98556	5.12768	2.63192	3.65724	3.12894	4.99761	3.66935	5.39558	4.18454	4.49022	4.5038	3.66451	4.0415	3.55182	5.63696	3.30194	4.78367	3.51832	4.05542	4.04537	3.72333	3.71807	NA	4.21118	5.66178	5.00736	5.18706	3.78724	NA	3.69163	4.37535	3.54386	3.52546	4.91537	4.62559	4.87725
F3	382	drought	7164.52	5528.77	3.85519	3.74263	29	13119ia	F57B1E3C-B835-47D0-98C6-4FC7C68A95BF	4.97059	5.26132	2.14455	3.35273	5.05119	5.30506	2.76112	3.68479	3.1263	5.05161	3.56362	5.53189	4.15673	4.42106	4.42033	3.63387	3.89404	3.06225	5.66137	3.19997	4.63223	3.5706	4.07259	3.87538	3.80115	3.75076	NA	4.10797	5.72074	4.94677	5.15218	3.63907	NA	3.75439	4.36019	3.39422	3.57548	4.83963	4.61152	4.69937
F3	382	drought	9598.33	6579.89	3.9822	3.81822	32	13121ia	C2BC067F-98C3-4BE2-9940-311AA42E4909	5.14549	5.37365	2.46014	3.44102	5.03987	4.99908	2.84987	3.6455	3.12531	5.17492	3.68938	5.29857	4.24499	4.54931	4.48099	3.65273	4.124	3.518	5.55206	3.14988	4.74208	3.77974	4.13696	4.04373	3.74938	3.68145	NA	4.30132	5.70638	5.09728	5.31986	3.83196	NA	3.65013	4.50954	3.51489	3.59091	4.96809	4.69064	4.88224
F3	382	drought	5140.33	4386.51	3.71099	3.64212	21	13125ia	04A03C7B-1315-4998-A292-9DF73C679B7C	5.00757	5.31469	NA	3.5829	4.93625	5.02761	2.995	3.51695	2.81286	5.22918	3.71224	5.46978	4.21941	4.53461	4.57721	3.69672	3.94496	2.85676	5.57931	3.28656	4.57358	3.64024	3.94295	3.89845	3.77511	3.7673	NA	4.17259	5.68531	5.07474	5.16819	3.59222	NA	3.75266	4.52263	3.37402	3.57955	4.87743	4.59328	4.83675
F3	382	drought	4220.15	2896.22	3.62533	3.46183	50	13127ia	030932E2-BF3E-4830-88FF-1E4BAFE30A9F	4.80776	5.06948	NA	3.39561	4.9788	5.15973	2.80733	3.53641	3.29654	5.0535	3.99148	5.53054	4.16675	4.44837	4.38262	3.69598	4.09428	NA	5.57097	3.08571	4.69939	3.71065	4.07291	3.89789	3.88424	3.78034	NA	4.25286	5.66934	5.17869	5.25051	3.75163	NA	3.77573	4.58486	3.56773	3.88482	5.14841	4.70326	4.91127
F3	382	drought	2142.36	2107.6	3.33089	3.32379	38	13127ia	59CBD5B8-72C2-48ED-B3F4-1935EB9D028D	4.50054	4.91188	NA	NA	4.75198	5.37053	NA	3.75616	3.3426	5.13694	3.16603	5.7575	4.33831	4.09489	4.31185	3.62745	3.86158	NA	5.62835	2.91885	4.61454	3.61908	4.11771	3.47385	4.06982	3.83474	NA	4.22293	5.72127	4.90715	5.2433	3.09478	NA	3.76769	4.39554	3.04207	3.10884	4.74697	4.53536	4.77216
F3	382	drought	4022.48	3081.92	3.60449	3.48882	49	13129if	13E37594-E15D-41A3-B846-A1F2FD97E60E	4.73747	5.0437	3.00918	3.4813	4.87081	5.2819	2.95041	3.58671	2.98543	5.36393	3.01966	5.54392	4.17894	4.47455	4.30859	3.65033	3.90865	NA	5.60039	3.26695	4.69869	3.60504	4.04437	3.73239	3.71686	3.87802	NA	4.18452	5.69377	5.07951	5.22341	3.4032	NA	3.72116	4.53308	3.60047	3.47267	4.71678	4.55055	4.8098
F3	382	drought	6391	3590.48	3.80557	3.55515	71	13129if	BB63CF86-3E24-423D-92AA-1112887C7F37	5.13305	5.28483	NA	3.37502	4.73111	5.24764	2.84466	3.67133	3.24891	5.02128	3.61518	5.44494	4.37531	4.52331	4.31028	3.71253	4.11738	NA	5.58767	3.55379	4.94991	3.66633	4.18173	4.12943	3.79062	3.97732	NA	4.35049	5.67051	4.87182	5.37453	3.78786	NA	3.72715	4.40442	3.63235	2.54744	4.60255	4.31194	4.77947
F3	2673	control	8393.12	5508.66	3.92392	3.74105	20	13119ia	6678776B-4543-4A48-A0DC-19315648FF99	5.1108	5.08827	2.00244	2.69217	5.00349	5.37742	2.7098	3.85517	3.07702	5.05519	3.57921	5.52245	4.4284	4.51226	4.01929	3.70389	3.76768	3.15154	5.65375	3.5635	4.83293	3.70108	4.2657	4.07433	3.6193	3.83742	NA	4.2033	5.69572	4.7027	5.14312	3.90041	NA	3.68572	4.22237	3.41561	3.38452	4.67066	4.5428	5.13439
F3	2673	control	10108.5	6070.66	4.00468	3.78324	10	13119ia	8CC6FA83-7749-4710-AA18-5F7804D13718	5.22703	5.26802	2.94394	3.1255	4.91671	5.27147	2.63748	3.97404	3.22917	4.88563	3.75295	5.45135	4.55725	4.53524	4.07358	3.73432	3.84304	3.36175	5.62247	3.81163	4.94766	3.71021	4.4156	4.14478	3.67337	3.85907	NA	4.26113	5.68076	4.66955	5.13966	3.96315	NA	3.6307	4.20707	3.47236	3.0023	4.6409	4.32947	5.16268
F3	2673	control	8817.82	5585.67	3.94536	3.74707	43	13121ia	7B039B9A-E4C6-4790-A819-04A1986517C4	5.08574	5.16917	2.69502	3.05966	5.02704	5.32645	2.81079	4.01928	3.24315	5.08707	3.754	5.39676	4.68124	4.50876	4.18873	3.70751	4.21236	3.10768	5.55382	3.5969	5.02073	3.70816	4.29081	4.17159	3.69759	3.93936	1.98982	4.237	5.67948	4.80114	5.24337	3.97783	NA	3.69243	4.33409	3.36082	3.20343	4.58047	4.54954	5.2477
F3	2673	control	8057.03	4966.21	3.90617	3.69603	45	13121ia	D06B76D8-F464-4776-98AE-47AF26964CB3	5.03779	5.05538	2.1002	2.86256	5.05893	5.38159	2.81743	3.93477	3.14592	5.1506	3.57992	5.48458	4.48074	4.44447	3.98194	3.6677	3.79918	2.97557	5.57248	3.40808	4.9017	3.73276	4.27987	4.05021	3.73578	3.84176	NA	4.13914	5.69587	4.85016	5.17999	3.97956	NA	3.70477	4.34558	3.49822	3.62263	4.67862	4.61592	5.18357
F3	2673	control	8460.27	5636.01	3.92738	3.75097	21	13121ia	ED155C01-2272-44B7-82A4-066D18E6E12F	5.115	5.114	2.8553	2.91416	4.96707	5.3648	2.85459	4.01419	3.31117	5.10126	3.58637	5.45067	4.51854	4.51645	4.21003	3.73162	3.78372	3.17815	5.57675	3.77001	4.73118	3.71405	4.3173	3.9372	3.83107	3.92309	NA	4.01495	5.74511	4.7965	5.00053	3.82425	NA	3.67459	4.33808	3.40296	3.59211	4.64822	4.51622	5.12926
F3	2673	control	8341.67	5231.36	3.92125	3.71861	19	13123ia	D1601983-8483-4FBB-A9FF-7120F569B030	5.1728	5.09101	2.13292	3.01906	5.0259	5.39394	2.46172	3.95612	3.39746	4.83909	3.52681	5.47306	4.55537	4.54198	3.86693	3.73141	3.83333	3.31055	5.63391	3.49342	4.94269	3.81562	4.19322	4.27192	3.90742	3.94487	1.98328	4.35028	5.5075	4.81484	5.21684	4.1093	NA	3.6567	4.35135	3.66294	3.48173	4.73792	4.63992	5.16871
F3	2673	control	7118.48	5367.13	3.85239	3.72974	48	13125ia	587279CE-F7E7-4DA1-8EB2-6E6473BECCC3	5.048	5.10484	NA	2.91159	4.8813	5.44569	2.78278	3.97662	3.28662	5.26596	3.79189	5.26788	4.63969	4.48767	3.81936	3.7817	4.10443	3.05348	5.59262	3.55275	5.16049	3.70184	4.43158	4.11907	3.70018	4.02513	NA	4.35897	5.78464	4.73721	5.34455	3.8678	NA	3.66765	4.18797	3.41299	3.29433	4.56975	4.40264	5.24135
F3	2673	control	5681.64	3641.13	3.75447	3.56124	45	13127ia	55237841-0494-48B6-BA6D-2F09C76428A0	5.10506	5.12076	NA	2.65951	4.97057	5.41921	2.71102	4	3.34407	5.01666	3.53591	5.36258	4.67836	4.60782	4.10386	3.66767	3.87724	2.98934	5.55081	4.00467	4.98805	3.74126	4.50405	4.36037	3.63213	3.84375	NA	4.33574	5.65309	4.87182	5.25158	4.12731	NA	3.66245	4.3318	3.28179	3.42671	4.76785	4.55827	5.23214
F3	2673	drought	10342.7	6975.65	4.01463	3.84358	7	13119ia	1E6BA24C-13DC-40CE-8792-074882D78ED9	5.17174	5.32177	3.05098	3.26636	5.01427	5.14009	2.40838	3.88251	3.39029	4.87617	3.78386	5.35211	4.49528	4.64886	4.77033	3.64764	3.87537	3.49128	5.6038	3.6032	4.6623	3.51642	3.97941	4.23894	3.84746	3.85798	2.48714	4.02507	5.69482	4.88068	4.93994	3.84456	NA	3.73004	4.50425	3.50256	3.3554	4.89837	4.58647	5.25863
F3	2673	drought	8905.7	5545.31	3.94967	3.74393	56	13121ia	AD6499B1-D158-4B62-A97A-9179EA28A345	5.07378	5.34585	2.45626	2.78153	4.88974	5.35459	2.75852	3.94338	3.01735	5.19736	3.65745	5.48479	4.4587	4.51801	4.81667	3.73148	3.93821	3.07962	5.6136	3.38577	4.64773	3.7289	4.00599	3.96499	3.72636	3.90867	NA	4.10125	5.7189	4.74693	5.12715	3.78825	NA	3.72167	4.4909	3.39721	3.31624	4.89559	4.49103	5.32887
F3	2673	drought	3798.58	3835.6	3.57962	3.58383	5	13125ia	192F3961-909E-432D-9137-3142BDB5CEEB	5.24971	5.27534	NA	3.10822	4.81649	5.61846	NA	3.94505	3.386	4.64768	3.50786	5.56974	4.45921	4.47878	4.94917	3.49917	3.65601	2.9671	5.61415	3.76402	4.60686	3.57547	3.98569	4.07249	3.71964	3.70598	NA	3.97535	5.51059	4.79742	4.92717	3.80055	NA	3.46996	4.42335	3.54338	3.07491	4.67699	4.31171	5.26889
F3	2673	drought	7734.21	4793.49	3.88842	3.68065	26	13127ia	E378A6B6-8197-4483-A89A-4E700618DDBE	5.0877	5.41236	2.16659	2.90084	5.02041	4.93776	2.48349	3.70947	3.23571	5.01098	3.91602	5.21755	4.48105	4.5963	4.69836	3.74241	3.89189	2.78736	5.6169	3.53349	4.85757	3.72367	4.38723	3.80951	3.79235	3.74778	NA	4.09746	5.74081	4.85926	5.12866	3.72026	NA	3.72735	4.5245	3.52561	3.87676	4.91547	4.56346	5.45129
F3	2673	drought	7862.73	4380.61	3.89557	3.64153	36	13129if	43861EFC-00FD-4CEA-BBD0-508ADC971E62	5.35774	5.49794	NA	2.68838	5.31638	5.06937	2.58573	3.8308	3.355	5.14984	4.02882	5.27133	4.54167	4.81586	4.99636	3.62972	4.0532	3.39346	5.52458	3.4014	4.7061	3.67747	4.12326	4.33326	3.7716	3.94821	NA	4.17247	5.66523	5.07317	5.11808	4.0342	NA	3.67337	4.54879	3.67753	3.88357	4.83316	4.80741	5.28184
F3	2673	drought	7320.42	3886.8	3.86454	3.58959	55	13129if	67BA4220-29A9-4695-A0A2-1D423702767B	5.20378	5.2854	2.35958	3.03371	5.16269	5.27709	3.06752	3.95596	3.39476	5.22596	3.778	5.37831	4.6071	4.63412	4.84476	3.89619	3.88879	NA	5.5693	3.6461	4.54325	3.65831	4.15336	4.10746	3.82757	3.91979	NA	4.19504	5.64353	4.95743	5.18329	3.76769	NA	3.68445	4.54688	3.52559	3.59711	4.69996	4.67931	5.16944
F3	2673	drought	6371.27	3951.72	3.80423	3.59679	45	13129if	9E845A41-D88B-496D-A9AC-AF9E5F42EA2E	5.36855	5.38616	NA	3.02996	5.14813	5.17363	2.50985	3.73159	3.30301	5.18016	3.98893	5.37084	4.44522	4.67227	4.99606	3.64218	3.96182	2.97227	5.55934	3.59462	4.62003	3.65087	4.12569	4.10952	3.78546	3.81276	NA	4.01731	5.63431	4.99866	4.97108	3.89618	NA	3.67676	4.61616	3.39376	3.62849	4.88194	4.68864	5.33937
F3	2673	drought	8531.82	4147.57	3.93104	3.61779	39	13129if	F8080784-97EF-4494-B63F-43D3D00210F7	5.36329	5.32851	NA	3.12602	5.32067	5.21746	2.58717	3.97662	3.40401	4.92361	4.12699	5.33221	4.63561	4.68646	5.04007	3.70414	4.14378	3.54994	5.53296	3.32602	4.65164	3.67875	4.07077	4.13922	3.9187	3.89093	NA	4.15756	5.64178	5.05124	5.07799	3.85925	NA	3.69596	4.60517	3.63479	3.48414	4.81513	4.77781	5.30465
F3	2674	control	8584.61	6463.95	3.93372	3.8105	30	13119ia	C9543FB2-03B2-4618-9118-F6F775A61927	5.01102	5.03372	2.91542	3.30816	5.00047	5.20502	2.75177	3.8361	3.3124	5.17068	3.77608	5.41663	4.34174	4.49407	3.8411	3.68165	3.89866	3.04668	5.63733	3.23165	4.83951	3.75079	4.10313	4.28204	3.6911	3.79826	NA	4.23109	5.67527	4.85207	5.18713	4.21763	NA	3.67392	4.16101	3.53317	3.66142	4.66302	4.59931	4.70105
F3	2674	control	8187.94	4950.21	3.91317	3.69462	33	13121ia	64CF11D3-2B3A-4197-8D0A-BD782A50EEC8	4.96298	5.23196	2.07175	3.46317	5.18682	5.23322	2.7729	3.88366	3.26432	5.20571	3.67896	5.50186	4.23218	4.49309	3.78888	3.71907	3.96757	2.60555	5.59114	3.13728	4.71334	3.54888	4.04312	4.11996	3.88146	3.9423	NA	4.17829	5.77836	4.9373	5.15572	3.89636	NA	3.71326	4.33384	3.71843	3.56932	4.40427	4.69225	4.71999
F3	2674	control	9577.33	6049.7	3.98124	3.78173	43	13123ia	471084B7-96FE-4C7F-94A1-E5E5BB541593	5.05699	4.90161	2.48134	3.26068	5.04503	5.18186	2.74467	3.66809	3.37051	5.0773	3.73133	5.37516	4.24374	4.49323	3.71173	3.7164	3.95553	2.93178	5.56552	3.42884	4.95974	3.79579	4.21771	4.33805	3.67088	3.72623	NA	4.23375	5.70672	4.948	5.1984	4.1846	NA	3.66532	4.2337	3.71637	3.57894	4.90621	4.67186	4.79496
F3	2674	control	7922.09	4734.7	3.89884	3.67529	15	13123ia	67834A7E-8F33-496F-9518-67D7D9DB68D3	5.14384	5.04215	NA	3.49236	5.18483	5.10674	2.67368	3.71181	3.27568	5.18121	3.54538	5.55964	4.22051	4.5445	3.62149	3.69264	3.93157	2.8791	5.61691	3.14298	4.74658	3.65952	3.99559	4.16039	3.81006	3.89501	NA	4.21865	5.64372	4.94091	5.18333	3.94248	NA	3.71292	4.31185	3.57702	3.58877	4.71937	4.76156	4.58838
F3	2674	control	7948.67	4695.07	3.90029	3.67164	12	13125ia	6D3A1B0E-AE39-416F-9FDE-4B824F77A9AC	5.1587	4.91408	NA	3.00818	5.13088	5.28006	NA	3.93261	3.33424	4.85927	3.8418	5.3499	4.40338	4.52142	3.57982	3.80546	3.95161	3.36613	5.53654	3.42611	5.18443	3.83844	4.26861	4.57359	3.73217	3.81346	NA	4.4009	5.68602	5.01457	5.34785	4.45005	NA	3.77087	4.3185	3.68629	3.53166	4.94488	4.86782	4.84703
F3	2674	control	8172.97	5108.65	3.91238	3.70831	52	13125ia	8312E0A2-6C47-47FA-974C-BD28691E316F	4.82339	4.86322	2.63802	3.18444	4.98789	5.38054	2.75815	3.78675	3.41315	5.26292	3.85829	5.26195	4.40691	4.4978	3.57218	3.75093	3.94643	NA	5.57661	3.34182	5.01023	3.77417	4.10913	4.35827	3.74765	3.87085	NA	4.26629	5.7498	4.99579	5.17704	4.20858	NA	3.66268	4.22633	3.73905	3.33435	4.6729	4.70301	4.81932
F3	2674	control	5449.18	3903.49	3.73633	3.59145	31	13129if	47621DF6-C0B0-4A4C-BC23-78A5F4A41AD8	5.05461	4.96771	NA	3.46709	5.25108	5.2046	NA	3.76619	3.24939	5.13175	3.94409	5.36201	4.3199	4.5584	3.57217	3.60403	4.03218	3.15193	5.57655	3.35637	5.02938	3.81401	4.21023	4.38724	3.56783	3.75579	NA	4.31092	5.65718	5.03447	5.27763	4.28579	NA	3.64916	4.25365	3.63264	3.94507	4.96292	4.84722	4.79385
F3	2674	control	7550.97	4071.54	3.878	3.60976	25	13129if	6076C40E-6383-48DD-A7A4-225B3C518E90	5.1608	4.88596	2.59284	2.94811	5.2136	5.20322	NA	3.83739	3.36692	5.0917	4.02035	5.32835	4.3118	4.5404	3.79025	3.71593	4.07276	NA	5.5778	3.31657	5.03507	3.83814	4.18394	4.43851	3.59514	3.66141	NA	4.23716	5.65478	5.01662	5.17696	4.25815	NA	3.66022	4.25484	3.49692	4.03162	5.04891	4.79527	4.91142
F3	2674	drought	8666.3	6231.08	3.93783	3.79456	60	13121ia	15A3B5EE-B93E-4FC8-A81C-E44F3B535CD2	5.14947	5.19367	2.86162	2.97612	5.01238	5.04421	2.81712	3.70725	3.21339	5.16373	3.85739	5.34918	4.31379	4.62392	4.22838	3.72473	4.07717	3.1905	5.5558	3.48671	4.84308	3.7964	4.1459	4.40595	3.68157	3.86612	1.93745	4.24552	5.62684	5.15226	5.14042	4.18133	NA	3.63545	4.47148	3.69706	3.54504	4.93992	4.59461	4.87622
F3	2674	drought	8562.24	6126.97	3.93259	3.78725	52	13121ia	85724EB8-10F6-418A-92F2-2BCB1E8DB764	5.11056	5.14564	2.02412	3.06564	5.03719	4.89849	2.78661	3.73451	3.18704	5.11743	3.77693	5.32572	4.23699	4.55653	4.32915	3.69818	4.1186	3.14109	5.53679	3.60325	4.84151	3.82463	4.21191	4.27035	3.78464	3.65135	2.29605	4.23101	5.62721	5.12017	5.19839	4.07343	3.34521	3.6599	4.54419	3.58711	3.71922	5.00306	4.69102	5.01697
F3	2674	drought	9062.76	6002.42	3.95726	3.77833	16	13121ia	ECE6EC16-FDEF-465D-ACA6-E83D550C4AB2	5.15933	5.11118	2.91347	3.33109	5.00679	5.144	2.5554	3.68989	3.28532	4.94275	3.82309	5.40452	4.17106	4.6214	4.27116	3.75898	4.05308	3.34441	5.57617	3.40614	4.7959	3.67701	4.19567	4.22332	3.87874	3.76279	1.95878	4.32615	5.61936	5.08286	5.18205	3.99236	NA	3.72596	4.43996	3.67205	3.73087	4.9587	4.67405	4.8278
F3	2674	drought	9547.67	6194.57	3.9799	3.79201	36	13123ia	B4545ACA-AC7F-4FE5-B0D6-95190008B494	5.11294	5.08545	2.79485	3.26979	4.93422	5.21976	2.78814	3.69838	3.1581	5.01915	3.93648	5.3323	4.39024	4.63034	4.15873	3.75609	4.09593	3.21708	5.55725	3.43501	4.83005	3.70854	4.17872	4.2471	3.71555	3.85016	NA	4.21214	5.71619	5.03023	5.16433	4.01826	NA	3.67786	4.4441	3.42806	3.61427	4.9114	4.55988	4.89048
F3	2674	drought	9908.09	6501.97	3.99599	3.81305	42	13123ia	E6F6CDE3-29F1-4A46-858E-6113A12891A3	5.11105	5.09996	2.68447	3.00878	4.92209	5.11087	2.73171	3.60779	3.26906	5.0201	3.86946	5.32906	4.29284	4.59881	4.20459	3.77565	4.20676	3.24541	5.55543	3.59104	4.90368	3.75107	4.14297	4.34562	3.72137	3.72452	1.88661	4.28325	5.70916	5.07222	5.15184	4.11756	NA	3.66393	4.41955	3.64955	3.33427	4.9208	4.52946	4.95793
F3	2674	drought	4609.3	3811.96	3.66364	3.58115	39	13125ia	16D10CD7-731E-4A7E-98BF-2CD4071502C4	4.91413	4.93864	NA	3.20713	5.03023	5.07883	2.89199	3.49782	3.20959	5.07505	3.97975	5.52942	4.10556	4.53362	4.2506	3.72501	4.11905	NA	5.58719	3.6515	4.74322	3.84353	4.08256	3.99183	3.75069	3.75157	NA	4.07059	5.68982	5.04277	4.95591	3.814	NA	3.69869	4.50317	3.79453	3.73527	5.04158	4.66458	4.96674
F3	2674	drought	6606.94	4453.5	3.82	3.6487	29	13125ia	FE9727E3-584E-47E3-9502-067371057EAC	5.05563	5.11347	NA	3.04016	5.09005	4.90977	2.93169	3.619	3.26525	5.01088	3.97719	5.4143	4.1547	4.60912	4.22775	3.69097	4.0046	2.8558	5.55818	2.96638	4.86899	3.72352	4.14421	4.24543	3.73572	3.77412	NA	4.52372	5.65215	5.07712	5.47723	4.10782	NA	3.73826	4.43618	3.62759	3.50923	5.08264	4.81142	4.89582
F3	2674	drought	4445.48	3039.1	3.64792	3.48275	40	13127ia	D6A9BC74-75A6-4D54-9543-F4A7F14D10B7	4.95751	5.13407	NA	3.34536	5.08673	5.40279	NA	3.7669	3.14464	5.07393	3.72431	5.49347	4.2951	4.43896	4.37436	3.75143	4.15092	NA	5.58183	3.66134	4.73113	3.7551	3.97795	4.16048	3.77191	3.79804	NA	4.18288	5.62561	5.03582	5.09495	4.04749	NA	3.65696	4.49974	3.51636	3.71837	4.95143	4.67063	4.86632
F3	2675	control	9620.79	5925.86	3.98321	3.77275	8	13119ia	0B576F09-8CF0-40CB-9F79-92647A23A0A8	5.26335	5.28841	2.50472	3.37532	5.07019	5.3135	2.84543	4.09264	3.35888	5.116	4.1999	5.46614	4.59829	4.62367	3.6603	3.68824	4.51369	3.64154	5.61913	3.68518	4.96495	3.6842	4.31244	4.31239	3.59608	3.72888	NA	4.23591	5.62306	4.71859	5.16203	4.08594	NA	3.61771	4.12962	3.43411	2.90987	4.50937	4.4659	4.67554
F3	2675	control	7465.33	5637.26	3.87305	3.75107	32	13119ia	0DD0CB48-4EC4-4E0E-B955-491DC609E02C	5.0685	5.21132	2.48882	3.06302	5.06797	5.12685	2.78643	3.86423	3.2939	5.12833	4.06822	5.48696	4.37343	4.61936	3.66012	3.67369	4.40173	3.40827	5.64602	3.3438	4.91462	3.75782	4.22077	4.10595	3.52876	3.71564	NA	4.24774	5.6958	4.81735	5.20148	3.94612	NA	3.71531	4.22604	3.49653	3.56066	4.92439	4.71188	4.77728
F3	2675	control	8422.64	5034.8	3.92545	3.70198	46	13119ia	5EAA5281-9BF6-419A-8949-0643036F1B95	5.0208	5.15362	3.07196	3.39665	5.10435	5.32885	2.94793	4.06395	3.49595	5.15087	4.08947	5.39095	4.61319	4.70351	3.60074	3.70722	4.60522	3.49633	5.47723	3.56817	4.97483	3.77079	4.22028	4.3464	3.77435	3.93075	NA	4.35837	5.65981	4.9427	5.32226	4.11384	3.75021	3.70322	4.36695	3.72122	3.3377	4.63693	4.70452	4.73804
F3	2675	control	8087.48	5305.73	3.90781	3.72475	54	13119ia	5ED38D83-C79D-4C2E-945B-E87C46EAFB42	5.099	5.15551	3.20163	3.31015	5.08539	5.31401	2.9692	4.12565	3.56853	5.02353	4.10793	5.38256	4.72151	4.77388	3.79442	3.7694	4.70337	3.56745	5.50527	3.78939	4.95022	3.83298	4.2612	4.51363	3.74157	4.01463	NA	4.30569	5.6333	4.93685	5.20925	4.29563	3.52533	3.67119	4.44189	3.73765	3.31574	4.75779	4.71766	4.83485
F3	2675	control	8729.76	5355.21	3.941	3.72878	53	13121ia	8D9EAEB4-764E-442A-81BB-6935F7EA903B	5.13053	5.23276	2.94355	2.81472	5.07833	5.35768	2.86512	4.02791	3.4734	4.9581	4.00599	5.4215	4.6386	4.70351	4.01376	3.6973	4.6058	3.52462	5.57926	3.73441	4.92335	3.77307	4.39844	4.34817	3.69306	3.85794	NA	4.39877	5.5884	4.85335	5.28136	4.09731	3.1874	3.63602	4.28977	3.39734	3.22915	4.70649	4.5703	4.66727
F3	2675	control	6655.03	4242.67	3.82315	3.62764	28	13125ia	0B83E851-34FD-4AAA-A3F5-5E21A66355B2	5.16567	5.11301	NA	2.5763	5.16229	5.41791	2.99453	4.07316	3.60647	5.0817	4.10082	5.47332	4.65445	4.73498	3.33466	3.77155	4.64336	3.78873	5.55913	3.75706	5.0466	3.64889	4.28349	4.4908	3.64834	4.03341	NA	4.38169	5.6309	4.85846	5.24909	4.12683	NA	3.68964	4.22357	3.60485	3.38535	4.51218	4.71822	4.51158
F3	2675	control	6010.76	3594.17	3.77893	3.5556	15	13127ia	0AC3AF82-7680-4D03-B3D5-775CD0005D39	5.31982	5.23302	2.59831	3.17189	5.18839	5.35629	3.08768	4.1352	3.50961	4.96923	4.22321	5.3526	4.70395	4.80957	3.33682	3.83345	4.69449	3.77755	5.55884	3.97392	5.1147	3.66031	4.38096	4.60584	3.6085	3.90657	NA	4.41393	5.60395	4.86274	5.29589	4.29371	NA	3.60115	4.2583	3.73958	2.96677	4.51774	4.67144	4.70191
F3	2675	control	7060.12	3477.23	3.84881	3.54123	64	13129if	2CA3F91F-0D75-4D74-BDA8-F16D043719B2	4.91372	5.09669	NA	2.97428	4.81693	5.33875	2.9638	4.00678	3.45999	5.01512	3.88936	5.45781	4.61022	4.64991	3.63791	3.89555	4.51537	NA	5.5861	3.58806	4.99196	3.78632	4.22069	4.27356	3.64646	3.9081	NA	4.41406	5.67122	4.75419	5.3041	4.08364	3.73119	3.64606	4.35935	3.49038	3.08528	4.73249	4.46545	4.78167
F3	2675	drought	7888.79	5520.79	3.89701	3.742	39	13119ia	81FFA4FE-1575-4755-9FF8-8EAD4814F4F9	5.06844	5.28646	2.61675	2.96142	5.06586	5.27148	3.04246	3.96559	3.5254	5.15947	4.02854	5.39268	4.467	4.75408	4.26548	3.69553	4.44907	3.42511	5.52198	3.52026	4.64377	3.65434	4.2712	4.18912	3.72495	3.77964	NA	4.34644	5.64215	4.94219	5.30529	3.77253	3.52259	3.66298	4.54202	3.49235	3.54924	4.78832	4.7416	4.74788
F3	2675	drought	8806.67	4969.34	3.94481	3.6963	12	13121ia	2DE6EF40-AE16-49DB-8882-5E2E4F7D8680	5.26444	5.42725	3.13914	3.10849	5.16138	5.45903	2.86232	4.12978	3.46049	4.37943	4.1141	5.38868	4.59039	4.82909	4.3235	3.71171	4.53833	3.70426	5.61909	3.74499	4.77451	3.6102	4.05077	4.2564	3.6925	3.8545	NA	4.32623	5.55826	4.97706	5.23526	3.8485	NA	3.63056	4.51405	3.66584	2.81628	4.85245	4.71495	4.72028
F3	2675	drought	8508.06	6267.33	3.92983	3.79708	58	13121ia	EB79B929-199D-44B0-895A-6A10C56FD5AE	5.1594	5.44712	3.21027	3.45094	4.98368	5.21408	2.85634	4.16382	3.49607	5.08785	4.14294	5.35302	4.65561	4.73598	4.36905	3.68084	4.63226	3.632	5.55741	3.6408	4.73818	3.69105	4.22306	4.3373	3.71643	3.83263	1.94733	4.2873	5.63985	4.90474	5.22602	4.01082	3.81226	3.6667	4.47976	3.52976	3.1889	4.72657	4.56684	4.72913
F3	2675	drought	4193.15	2968.16	3.62254	3.47249	9	13125ia	490C21CA-4D32-4783-B947-A628D78E155C	5.11424	5.43723	NA	3.22321	5.17281	5.59628	NA	4.0109	3.25008	4.5837	4.21486	5.54895	4.54457	4.88853	4.60872	3.70112	4.77965	3.92806	5.61748	3.26613	4.75837	3.64143	4.20394	4.17508	3.81587	3.86664	NA	4.44369	5.54311	5.01304	5.44325	3.78474	NA	3.69416	4.65909	3.54895	3.65222	4.86644	4.7304	4.809
F3	2675	drought	6978.45	4815.63	3.84376	3.68265	27	13125ia	82BAD0F2-18A1-414F-BF13-337F882B0A37	5.16579	5.33558	NA	3.10275	5.06888	5.42122	3.05434	4.002	3.38754	5.0539	4.0362	5.39052	4.59315	4.80704	4.16747	3.73007	4.5412	3.643	5.55506	3.69985	4.82016	3.74049	4.23296	4.29947	3.66198	3.86819	NA	4.44084	5.59502	4.8879	5.3638	4.05613	NA	3.67746	4.42977	3.48317	3.38674	4.7643	4.60208	4.7215
F3	2675	drought	6463.36	3631.74	3.81046	3.56012	14	13127ia	73A164C7-F792-4BFC-8D5C-6EEA5F2663F3	5.349	5.39186	NA	3.30959	5.18468	5.41331	3.10013	4.06056	3.38845	4.99115	4.25842	5.33568	4.59883	4.91258	4.15471	3.72996	4.72918	3.9367	5.56793	3.80454	4.67545	3.58397	4.21801	4.46471	3.70943	3.92082	NA	4.37232	5.61504	4.94971	5.29348	4.14212	NA	3.59441	4.40217	3.70225	3.0486	4.52884	4.63517	4.64333
F3	2675	drought	5812.27	3729.83	3.76435	3.57169	34	13127ia	CE65A4CE-B445-4A0D-84EF-991F62E43455	5.15881	5.38088	NA	3.16615	4.99056	5.50884	3.00542	4.06479	3.76705	4.95317	4.19529	5.4405	4.66404	4.82554	4.33522	3.69977	4.6853	3.46248	5.57411	3.45541	4.73177	3.84403	4.21702	4.23177	3.66558	3.71545	NA	4.48196	5.61541	4.89981	5.36615	3.92678	NA	3.59521	4.45639	3.26837	3.4747	4.97129	4.60557	4.83026
F3	2675	drought	6265.97	3745.61	3.79699	3.57352	61	13129if	A569AD34-DA99-4E2F-880B-7D9D168018EC	5.08088	5.36102	NA	2.61963	5.10071	5.35439	2.94152	3.95694	3.37301	5.07227	4.03996	5.41377	4.56064	4.75661	4.15074	3.83866	4.55782	NA	5.57185	3.4096	4.62923	3.63955	4.11594	4.14776	3.74193	3.77996	NA	4.35723	5.67408	4.8581	5.23115	3.7725	NA	3.71561	4.48519	3.39899	3.05192	4.6932	4.65642	4.71768
F3	2853	control	6681.55	5155.54	3.82488	3.71227	36	13119ia	DF174FF9-B938-4459-9409-05BE3975ECB3	5.15963	4.87658	NA	3.12988	4.9744	5.24482	2.80744	3.79241	3.19087	5.05076	3.92926	5.48959	4.38634	4.51017	3.94286	3.72803	3.9084	3.33266	5.58432	2.3699	4.95676	3.75106	4.01135	4.02219	3.69871	3.68352	NA	4.22516	5.69301	4.9556	5.25803	3.81946	NA	3.69617	4.33564	3.40725	3.43517	4.88278	4.53086	4.79668
F3	2853	control	8393.15	5779.24	3.92393	3.76187	57	13123ia	7B489382-A3FC-4388-9C7B-4008167E3C34	5.22859	4.71842	2.13914	NA	5.01822	5.22115	2.7913	3.7769	3.42363	5.05136	3.99147	5.42142	4.43433	4.68543	3.69847	3.71052	4.00214	3.61866	5.55479	3.38006	5.07359	3.61528	4.00798	4.62587	3.52545	3.68686	2.6513	4.30101	5.58445	5.02162	5.1363	4.32224	NA	3.63301	4.13372	3.92441	3.16458	4.68779	4.6408	4.63997
F3	2853	control	7770.03	4943.81	3.89042	3.69406	53	13127ia	44CE4957-252C-4075-AE76-2AD794BB3D4D	5.32868	4.75303	2.11399	2.39591	4.98648	5.11109	2.76727	3.87205	3.59342	5.21882	4.13039	5.20379	4.66923	4.76633	3.67069	3.68807	4.0106	3.68488	5.59365	2.95598	5.18369	3.80399	4.08785	4.62367	3.56452	3.88068	2.52119	4.39224	5.64632	5.06537	5.30173	4.38008	NA	3.67926	4.15702	3.60113	3.45707	4.92799	4.60997	4.66559
F3	2853	control	4268.7	3291.11	3.6303	3.51734	33	13127ia	BCD465D1-1959-41CF-9040-AE8627719572	5.20611	4.48164	NA	2.72417	5.08598	5.0356	2.93445	3.77879	3.19604	5.14219	4.10333	5.53629	4.31963	4.61534	3.29924	3.71645	3.95212	NA	5.59174	2.86958	4.86383	3.66176	3.83274	4.20945	3.69189	3.86792	NA	3.95329	5.66285	4.99735	4.85316	3.92801	NA	3.61782	4.26833	3.86537	3.24155	4.85028	4.61161	4.59407
F3	2853	drought	9080.09	6740.35	3.95809	3.82868	37	13119ia	534F1FBC-8672-43F0-BA69-2CDCA77BE4AE	5.15383	5.05401	2.35534	3.0082	4.9304	5.02826	2.99617	3.80048	3.46091	5.03471	4.14166	5.27986	4.463	4.85758	4.24489	3.74388	4.15482	3.63306	5.5263	3.30836	4.88435	3.716	4.01462	4.44302	3.79097	3.60478	2.35426	4.24061	5.60299	5.27919	5.23361	4.02138	3.65071	3.63991	4.60814	3.64499	3.47644	4.93706	4.65932	4.81132
F3	2853	drought	9926.18	6150.32	3.99678	3.7889	30	13121ia	5D3DC715-78B4-402D-9526-4DE8021B7B6E	5.21027	4.95703	2.90378	2.14526	5.11878	4.95023	2.89974	3.60634	3.30655	4.91295	4.20732	5.35431	4.22392	4.79014	4.03178	3.74173	4.01003	3.59381	5.56219	3.46603	4.85491	3.80699	4.0261	4.32308	3.71961	3.60357	2.52949	4.18335	5.61324	5.28051	5.19205	4.02977	3.59696	3.69632	4.4537	3.95269	3.64295	5.01416	4.76295	4.77798
F3	2853	drought	3699.88	3092.89	3.56819	3.49036	46	13127ia	A56F94D6-1AD3-460D-95D2-83CD2CA0AAA7	4.97196	4.91409	NA	NA	5.07134	5.32756	NA	3.74552	3.4187	5.18121	4.15264	5.47607	4.32917	4.47735	4.15897	3.71049	4.0275	NA	5.55773	2.87443	4.70657	3.8141	4.0559	4.06821	3.67585	3.70915	NA	4.26641	5.71745	5.11966	5.20578	3.67481	NA	3.74719	4.57489	3.52414	3.63783	5.2038	4.67493	4.90792
F3	2853	drought	4889.39	3684.24	3.68926	3.56635	30	13127ia	E99D6DD3-FFD7-43E9-8336-7F2E0CC312B8	5.32232	5.06538	NA	3.74661	5.09141	5.25207	2.97633	3.70821	3.26115	4.9	4.25148	5.37928	4.32607	4.70285	4.2695	3.72454	4.07386	3.44611	5.62284	3.1079	4.75089	3.65761	4.0061	3.98883	3.68081	3.73027	NA	4.22028	5.69624	5.12536	5.23292	3.67283	NA	3.68386	4.55481	3.48699	3.44705	4.96223	4.64749	4.82739
F3	2854	control	6774	4978.46	3.83085	3.6971	22	13119ia	296BCDD0-4869-44E7-A295-1FFDBE488D1B	4.82992	4.79037	NA	3.10168	4.9602	5.39117	2.73236	3.79817	3.07381	5.25182	3.63446	5.59129	4.39715	4.30969	3.59191	3.67877	3.81855	2.45397	5.66532	3.29096	4.64491	3.7145	3.96548	3.81913	3.69044	3.53549	NA	4.0082	5.72382	4.71253	4.94666	3.68285	NA	3.70677	4.26698	3.42361	3.66555	4.60039	4.52212	4.62139
F3	2854	control	9745.88	6029.75	3.98882	3.7803	45	13123ia	A8842AFA-CF3C-4CA7-AA61-3AE9BDCFA9D8	5.01779	4.9591	3.15224	3.16343	4.95162	5.26188	2.80283	3.80991	3.54754	5.04827	3.69537	5.37758	4.57653	4.39288	3.77502	3.68472	4.04305	3.1627	5.58202	3.19783	4.86902	3.79007	4.18841	4.02377	3.76373	3.62864	NA	4.44615	5.72756	4.76401	5.36418	3.85333	NA	3.6911	4.3197	3.47128	3.46557	4.79129	4.62556	4.79385
F3	2854	control	9206.21	5427.82	3.96408	3.73463	29	13123ia	DEDD8F6C-E39D-49BC-B34A-455241F80DF9	5.11775	4.9433	2.79539	3.23629	4.97337	5.36744	2.94801	4.00169	3.39969	4.85657	3.85994	5.38149	4.6754	4.48776	3.80768	3.70645	4.1367	3.30295	5.58825	3.40419	4.81599	3.7884	4.09217	4.16147	3.85416	3.7995	NA	4.23406	5.74581	4.78583	5.248	3.95312	NA	3.70239	4.40714	3.41844	2.77206	4.61629	4.49561	4.74975
F3	2854	control	9225.58	4259.59	3.96499	3.62937	56	13129if	5039F6D8-AF42-4E73-AB3D-6FC416BBED04	4.9394	4.92991	2.27658	2.84119	3.24326	5.26604	2.92095	3.92751	3.4129	4.97697	3.28277	5.32745	4.74107	4.60188	3.90447	3.99863	3.85175	NA	5.61733	3.46314	4.99568	3.95109	4.062	4.13559	3.8458	3.85112	NA	4.42739	5.66396	4.49967	5.22791	4.01989	NA	3.72503	4.39622	3.50592	3.12658	4.78961	3.92787	4.82654
F3	2854	drought	4887.52	4316.92	3.68909	3.63517	23	13125ia	C5CDB89F-DD2C-42D1-836E-F284FD74CBAA	5.03652	5.17154	NA	2.85139	5.01676	5.51557	2.95622	3.80568	3.03894	5.22437	3.96006	5.48904	4.54286	4.52647	4.26658	3.66338	4.15585	2.88405	5.57571	3.38182	4.53501	3.54988	3.93323	4.00366	3.82605	3.75721	NA	4.08865	5.67344	4.88792	4.96591	3.5686	NA	3.72717	4.48359	3.42831	3.56802	4.72485	4.63966	4.60298
F3	2854	drought	3331.61	2940.8	3.52265	3.46846	18	13129if	6221420A-ACE5-4BB3-9496-402950998221	5.1585	5.11421	NA	3.22394	5.0826	5.3845	NA	3.76582	3.1899	5.08121	4.02711	5.55026	4.48534	4.38892	4.5498	3.66984	4.08917	NA	5.57533	3.14279	4.17761	3.46402	3.71728	3.93881	3.82302	3.53648	NA	4.03253	5.70841	4.93331	5.04984	3.4168	NA	3.72892	4.55894	3.51815	3.72345	4.58295	4.63292	4.75448
F3	2854	drought	5258.24	3544.72	3.72084	3.54958	59	13129if	78D5F36B-9F56-4D14-9D0E-C8B89CF34C36	5.04816	5.08642	NA	NA	4.79668	5.37699	2.88797	3.70676	3.27683	5.15775	3.58995	5.44186	4.4748	4.32857	4.16404	3.79505	4.02406	NA	5.58279	3.14204	4.63851	3.56206	4.0614	4.0382	3.81893	3.58985	NA	4.24105	5.66972	4.82826	5.17501	3.75226	NA	3.71104	4.45558	3.52691	3.36165	4.70089	4.48453	4.73106
F3	2854	drought	5924.82	3870.94	3.77268	3.58782	47	13129if	FF9A56A2-10D7-4C16-9DD6-BAE9F7D33AAB	5.31211	5.15233	2.46267	3.50357	5.13875	5.28857	NA	3.75954	3.37975	5.30213	4.07048	5.38027	4.44835	4.55782	4.41476	3.54963	3.99848	3.49584	5.56241	3.38343	4.57288	3.62538	4.07258	4.19554	3.86439	3.57332	NA	4.17521	5.64023	4.87809	5.09449	3.83326	NA	3.65632	4.49371	3.48782	3.64593	4.88366	4.71067	4.70055
F3	2855	control	7654.82	5376.4	3.88393	3.73049	42	13119ia	D498FC18-70D2-4DA3-A5ED-53FB49090825	5.1996	5.05832	2.61385	3.5449	5.07548	5.2516	2.9202	3.97344	3.4612	5.02189	3.50614	5.39541	4.65094	4.67448	3.78092	3.6276	4.17393	3.39024	5.50827	3.47758	4.9581	3.80949	4.16194	4.3672	3.75381	3.71642	NA	4.39693	5.62721	5.17564	5.27429	4.13501	NA	3.65918	4.28301	3.51712	3.24348	4.79956	4.70986	4.87058
F3	2855	control	7714.09	5396.25	3.88728	3.73209	30	13125ia	DE2F6F7D-AA48-4351-A631-A1E8383E7FF5	5.26324	5.00232	2.57247	2.99161	5.03183	5.18422	2.89108	3.91239	3.59132	4.89137	3.37928	5.30892	4.57686	4.64144	3.68751	3.60667	4.13383	3.4886	5.5422	3.57587	5.10103	3.72122	4.25425	4.47342	3.70092	3.66843	NA	4.4199	5.60359	5.10746	5.27139	4.19172	NA	3.66879	4.14647	3.34588	3.30324	4.75313	4.60811	4.70089
F3	2855	control	6738.97	4129.8	3.82859	3.61593	9	13127ia	2C2B4175-B839-482C-8F96-798FD0AE2BED	5.33836	5.10753	2.21912	3.48663	5.1145	5.11252	2.36523	3.86768	3.56812	4.96187	3.59261	5.2654	4.58407	4.66327	3.7308	3.69331	4.15659	3.58821	5.62347	3.7213	5.00915	3.69771	4.16952	4.5205	3.75291	3.84936	NA	4.3358	5.64596	5.09845	5.23429	4.23547	NA	3.59379	4.1843	3.62961	2.60198	4.352	4.56894	4.66471
F3	2855	control	7770.33	4522.41	3.89044	3.65537	52	13129if	534EDF65-C08D-434B-B978-329900D28639	5.34025	5.04575	NA	3.4189	5.19216	5.08348	2.83531	3.76312	3.48673	5.2517	3.80212	5.27168	4.49644	4.72643	3.61797	3.53199	4.15949	3.55747	5.60532	3.57826	4.99941	3.75573	4.14843	4.46148	3.64495	3.76632	NA	4.26619	5.60836	5.20555	5.16348	4.2171	NA	3.58012	4.18174	3.76313	3.48549	4.95317	4.71832	4.76472
F3	2855	drought	8614.03	6663.19	3.93521	3.82368	31	13119ia	922DF2DD-9445-4C06-A49F-A1CF9929C4A4	5.21071	5.19886	2.75847	3.5732	4.94773	5.16164	2.80278	3.87065	3.44017	5.20219	3.5663	5.38392	4.40167	4.64294	4.44619	3.52393	4.12533	3.39549	5.62772	3.3923	4.57677	3.5649	4.02987	4.098	3.84824	3.71591	NA	4.24647	5.64449	5.05873	5.11937	3.75789	NA	3.66187	4.29936	3.52786	3.58513	4.72061	4.49903	4.77102
F3	2855	drought	8486.12	5842.4	3.92871	3.76659	44	13121ia	36286579-3F5C-4032-9C54-B811F730333A	5.18033	5.2902	2.74835	3.24638	5.03702	4.84843	2.8151	3.71814	3.32469	5.09693	3.43727	5.37285	4.34976	4.65422	4.09404	3.55288	4.10223	3.28862	5.55607	3.24017	4.73741	3.66379	4.09336	4.05793	3.78997	3.65217	NA	4.27723	5.65979	5.2188	5.2873	3.84196	NA	3.69755	4.41727	3.35307	3.52283	4.87455	4.63907	4.81495
F3	2855	drought	8634.52	6111.66	3.93624	3.78616	58	13123ia	476605C7-5470-4080-AB87-15568F32A633	5.18729	5.21444	3.14194	3.63979	4.98116	4.91737	2.8556	3.94351	3.28973	5.10498	3.51037	5.38254	4.52138	4.63915	4.25298	3.53064	4.20427	3.38702	5.54626	3.34381	4.57999	3.65958	4.01853	4.10461	3.82213	3.62028	1.92455	4.05166	5.65786	5.12235	5.03282	3.74981	NA	3.60578	4.41545	3.43249	3.45288	4.68438	4.55612	4.79179
F3	2855	drought	5572.03	4775.04	3.74601	3.67898	33	13125ia	BABC1C7D-0AFA-4D0B-8D62-5150774F4872	5.3117	5.20985	NA	3.24947	4.97545	4.79237	2.89976	3.83109	3.1602	5.33011	3.59596	5.34817	4.44293	4.73743	4.11769	3.5324	4.24738	3.57275	5.54553	3.36707	4.72675	3.7024	3.87608	4.22986	3.79137	3.60192	NA	4.184	5.61661	5.19906	5.0726	3.98572	NA	3.67199	4.46152	3.60857	3.26526	4.94624	4.63254	4.84372
F3	2856	control	10334.9	6549.47	4.01431	3.81621	6	13119ia	F8981E13-EAC8-441E-9CA0-4A017BF67A9A	5.19542	5.30064	2.63906	3.03114	4.98358	5.10012	2.3995	3.65645	3.19569	4.85986	3.56643	5.40256	4.51509	4.48269	3.89307	3.67127	3.85095	3.33463	5.62224	3.24764	4.80187	3.71745	3.97296	4.21129	3.64072	3.57616	NA	4.18429	5.65665	5.0589	5.17034	3.96852	NA	3.62938	4.1288	3.36378	2.05859	4.34321	4.31706	4.91148
F3	2856	control	9912.48	6379.52	3.99618	3.80479	37	13123ia	57CFC416-49A5-41E6-BF9D-96E3D9A45D7F	5.08014	5.20153	2.90115	3.3773	5.01367	4.90484	2.84703	3.74755	3.56528	4.95418	3.7262	5.3003	4.44499	4.58417	3.80126	3.62787	3.96736	3.18017	5.57119	3.07661	4.74723	3.82797	4.02923	4.32486	3.78426	3.5961	1.89058	4.1293	5.71352	5.10344	5.19592	4.13649	NA	3.67135	4.19171	3.42258	3.22644	4.736	4.57451	4.94147
F3	2856	control	8438.67	5616.67	3.92627	3.74948	13	13123ia	D67522DA-1E48-47EC-B44E-1E2C8D7F1EC8	5.14838	5.16023	2.09673	3.40619	5.00034	4.68418	2.75514	3.56478	3.55344	4.98779	3.52479	5.43317	4.35031	4.57074	3.903	3.65872	3.97798	3.28505	5.6457	2.91554	4.83683	3.85806	4.06436	4.258	3.83301	3.45208	NA	4.29409	5.64656	5.12897	5.39605	4.02721	NA	3.66	4.16409	3.4345	3.19501	4.91946	4.55039	4.86682
F3	2856	control	9465.94	5824.76	3.97616	3.76528	53	13123ia	E8CBF838-C91E-40CC-A542-CC0F39EF1C09	5.0014	5.07781	2.14515	2.8608	5.02707	4.94344	2.76249	3.62208	3.43384	5.06033	3.63155	5.40225	4.3869	4.45208	3.79822	3.6937	3.91937	3.01022	5.55166	2.78812	4.7342	3.60764	4.02702	4.25603	3.61785	3.54557	NA	4.20865	5.71256	5.04744	5.24781	3.95864	NA	3.66474	4.14431	3.45773	3.31323	4.6482	4.66032	4.9085
F3	2856	drought	9394.82	6284.43	3.97289	3.79827	38	13123ia	51376114-44DD-4CAF-91AB-E8FF147A803F	5.07802	5.37993	3.01891	2.95577	4.8719	5.06762	2.82983	3.61578	3.33122	5.07932	3.58596	5.32867	4.49328	4.5962	4.43212	3.57587	4.0458	3.21102	5.54908	3.1376	4.54363	3.67394	4.01777	4.15003	3.68107	3.5532	NA	4.15953	5.7136	5.15239	5.24698	3.85724	NA	3.67316	4.35306	3.41983	3.35532	4.71987	4.49315	5.0182
F3	2856	drought	6095.91	4011.79	3.78504	3.60334	10	13127ia	30816911-9157-4C69-AAA7-2D0E67200673	5.17429	5.42658	NA	3.47304	5.11497	4.80112	NA	3.48922	3.38116	5.1053	3.9937	5.28216	4.32181	4.59796	4.61018	3.63441	4.00925	2.74203	5.55281	3.25798	4.5535	3.57429	3.80075	4.17239	3.83583	3.6955	NA	3.92905	5.66599	5.1232	4.97032	3.84326	NA	3.56707	4.30969	3.66657	3.21779	4.40115	4.55321	4.93301
F3	2856	drought	3557.3	3080.94	3.55112	3.48868	36	13127ia	60F71C4B-0693-4787-BBA0-10FDD8B56AE1	4.85191	5.13318	NA	NA	4.89995	5.10778	2.98263	3.58855	3.59352	5.1207	3.77452	5.56316	4.45393	4.51361	4.30715	3.69647	4.09192	NA	5.56115	2.51239	4.55995	3.62845	4.00184	3.96535	3.75187	3.46447	NA	4.1608	5.7353	5.15065	5.19388	3.71444	NA	3.6966	4.36576	3.29622	3.36071	4.93194	4.54683	5.02243
F3	2856	drought	3627.24	3133.38	3.55958	3.49601	16	13129if	A0AF314C-3245-499E-B237-920DBE48157D	5.02813	5.29914	NA	NA	5.10109	5.09271	NA	3.47001	3.40989	4.99366	3.86863	5.5038	4.23753	4.59228	4.49046	3.60715	3.98487	NA	5.55921	3.41786	4.47246	3.59856	3.97016	4.04467	3.64779	3.51811	NA	3.94894	5.69744	5.19556	5.01686	3.60659	NA	3.74029	4.44431	3.46995	3.65528	4.84278	4.69109	5.09825
F3	2857	control	7744.21	4973.81	3.88898	3.69669	44	13119ia	4C832C11-C7E9-4F6D-9D6C-F7E7FA9C978E	5.05809	5.39955	2.42776	3.11488	5.03849	5.31717	2.83788	3.94636	3.54955	5.13646	4.18128	5.41858	4.56597	4.75474	4.4378	3.66043	4.24541	3.32978	5.49282	2.13339	4.81351	3.75626	4.03883	4.16296	3.94364	3.30047	NA	4.31626	5.64979	4.93627	5.3442	3.94677	NA	3.69001	4.3541	3.31892	3.28488	4.59831	4.60062	4.7124
F3	2857	control	5469	4307.32	3.73791	3.63421	40	13119ia	947302EE-3D38-40DF-827A-31C93D5145EF	4.88087	5.22558	NA	NA	4.96433	5.26336	2.9554	3.76851	3.24001	5.05427	3.80117	5.57503	4.41327	4.62813	4.19	3.7478	4.08243	2.71533	5.56624	2.65928	4.79013	3.69773	3.97638	4.09816	3.70494	3.26814	NA	4.17146	5.70525	4.86084	5.13882	3.93727	NA	3.68318	4.27916	3.36705	3.11559	4.65909	4.51896	4.6999
F3	2857	control	8130.12	5406.09	3.9101	3.73288	12	13119ia	D9D9E3F7-7F5E-40C6-8394-27BF138E47EC	5.03453	5.44741	2.34692	3.26315	4.9559	5.20589	2.69474	3.84485	3.28683	4.52988	3.89304	5.53396	4.42702	4.62499	4.42108	3.72846	4.06451	2.98616	5.64439	2.90422	4.68469	3.56503	3.86302	3.98125	3.80379	3.30021	NA	4.1131	5.69783	4.70875	5.19234	3.74135	NA	3.66919	4.19754	3.34762	2.06786	4.41836	4.34423	4.6819
F3	2857	control	7650.91	5110.42	3.88371	3.70846	17	13121ia	7B36D2A1-9E58-47F5-99A1-EFB139B17FAC	5.10517	5.40595	2.47828	2.81965	4.97196	5.25819	2.47391	3.7095	3.36088	5.02406	4.00678	5.49232	4.36325	4.73935	4.53496	3.74552	4.18688	3.35811	5.57156	2.97046	4.7804	3.76833	3.99902	4.13241	3.74871	3.29208	NA	4.23114	5.63699	4.91274	5.16241	3.96792	NA	3.71433	4.32416	3.40754	3.29343	4.80444	4.55994	4.77461
[truncated: 425 more rows]
[truncated: 75 more columns]
