# Supplementary material for: Metabolite and transcript markers for the prediction of potato drought tolerance
Source: Plant Biotechnol J. 2017 Oct 17;16(4):939–50. doi: 10.1111/pbi.12840 (PMC5866952; doi:10.1111/pbi.12840)
Supplement: Supplementary file 10 — Table S7 Corrected normalized metabolome data of experimental field and agronomic field trials, F1–F4, F7 and A1–A16. [file PBI-16-939-s006.xlsx]

## Sheet: Sheet1
Supplemental Table S7: List of the expression values of marker candidate genes investigated in the samples used in this study. The numbers are 2−ΔCt values obtained by qRT-PCR measurements, after correction for the expression levels of reference genes.
Model	Trial ID	Cultivar ID	Treatment	PGSC0003DMT400004539	PGSC0003DMT400006231	PGSC0003DMT400008092	PGSC0003DMT400008278	PGSC0003DMT400008547	PGSC0003DMT400013094	PGSC0003DMT400015224	PGSC0003DMT400017633	PGSC0003DMT400020366	PGSC0003DMT400021019	PGSC0003DMT400021608	PGSC0003DMT400027201	PGSC0003DMT400027792	PGSC0003DMT400028434	PGSC0003DMT400030682	PGSC0003DMT400031370	PGSC0003DMT400031714	PGSC0003DMT400035714	PGSC0003DMT400036026	PGSC0003DMT400037483	PGSC0003DMT400041989	PGSC0003DMT400042362	PGSC0003DMT400045689	PGSC0003DMT400046308	PGSC0003DMT400046445	PGSC0003DMT400046899	PGSC0003DMT400048114	PGSC0003DMT400049097	PGSC0003DMT400049125	PGSC0003DMT400049172	PGSC0003DMT400052517	PGSC0003DMT400062379	PGSC0003DMT400066873	PGSC0003DMT400068776	PGSC0003DMT400068787	PGSC0003DMT400071445	PGSC0003DMT400071885	PGSC0003DMT400075512	PGSC0003DMT400080813	PGSC0003DMT400082012	PGSC0003DMT400082023	PGSC0003DMT400083025	PGSC0003DMT400083859	PGSC0003DMT400003036	PGSC0003DMT400007147	PGSC0003DMT400008982
Training	F1	382	control	3.77729	0.221804	0.613147	1.60162	2.04675	3.00423	14.1658	0.60711	0.427639	0.32543	0.0857625	4.81421	0.0422444	2.40046	3.45452	1.00187	0.125208	0.075358	0.221512	0.734757	0.574212	0.197606	0.509118	5.9022	0.947863	0.0802345	0.47492	0.196941	4.51112	0.221901	3.75852	0.143214	2.15477	0.702226	0.466833	0.873606	0.561247	0.814496	0.561781	3.27436	15.1114	0.540559	4.58589	0.410995	1.35738	0.0724423
Training	F1	382	control	5.83279	0.218888	0.541568	0.867209	3.7945	16.208	8.2424	1.71292	0.848913	0.328556	0.152205	6.64095	0.0331674	2.34655	6.10132	2.46867	0.100454	0.0851962	0.398276	1.06036	0.474491	0.283103	0.795704	5.25438	1.10409	0.114796	0.477224	0.249208	7.42363	0.236841	2.92261	0.1063	1.98372	1.13085	0.649826	1.06165	0.635334	1.013	0.885819	4.4785	20.5629	0.524063	5.81892	0.296201	1.97007	0.0593507
Training	F1	382	drought	7.82829	0.237315	0.377012	0.687772	2.32622	1.59583	27.4305	1.66995	0.214864	0.410468	0.122661	0.712574	0.0188739	0.160656	1.31053	2.76407	0.0863894	0.00975539	0.198387	0.815632	0.391142	0.307556	0.349216	6.0531	0.414321	0.0739357	0.228987	0.29593	6.44932	0.131987	0.944634	0.0545436	1.33673	0.217328	0.130466	0.178589	0.544537	1.12652	0.161167	10.7952	16.2277	0.530309	0.311907	0.487805	1.35495	0.0757773
Training	F1	382	drought	7.25042	0.121698	0.284377	0.232865	1.63823	0.516527	20.4685	1.00438	0.129198	0.292292	0.0913133	0.287205	0.0308026	0.164798	1.06103	2.79319	0.0948622	NA	0.0496825	0.947105	0.29248	0.206485	0.240929	5.66368	0.366824	0.0781427	0.0723781	0.219436	6.13593	0.0804865	0.706478	0.0680012	1.24062	0.157278	0.0377018	0.193354	0.376717	0.615567	0.0916377	13.2841	10.4139	0.515409	0.27649	0.876577	0.687395	0.113086
Training	F1	2673	control	2.30087	0.172221	0.283333	0.307814	1.00933	0.126864	0.0821846	0.432652	0.0603267	0.00357921	0.0722235	3.81733	0.00964418	0.62091	1.40197	0.860207	0.0230917	0.0700923	0.0397194	0.366918	0.123601	0.0754126	0.070305	3.08618	0.124688	0.0349281	0.23642	0.0749107	1.82104	0.0636073	1.39321	0.0128801	0.994453	0.153818	0.0695245	0.149815	0.188909	0.563444	0.291077	0.014271	9.662	0.165192	1.14206	0.328077	1.02807	0.0973816
Training	F1	2673	control	2.55034	0.212578	0.277111	0.270924	1.03586	0.278456	0.0964074	0.486977	0.0851274	0.0182142	0.0629488	5.67286	0.00834077	0.437659	1.64454	0.857277	0.0243919	0.0768553	0.0862894	0.517808	0.120047	0.12802	0.0801933	3.60347	0.159692	0.0602989	0.129905	0.095282	2.27207	0.0683381	1.23999	0.0135944	0.974372	0.141742	0.0815573	0.145657	0.257743	0.544939	0.48408	0.0158724	9.34754	0.150636	1.71729	0.266747	1.04922	0.102286
Training	F1	2673	drought	1.16371	0.203272	0.276156	0.255204	0.767755	0.0345325	0.229223	0.369046	0.0595065	0.0218581	0.070987	3.31126	0.0102064	0.667781	0.84577	0.792934	0.0299983	0.0522094	0.0638115	0.336267	0.0935531	0.0641254	0.0699205	3.35015	0.0963068	0.0335148	0.172269	0.134059	2.11721	0.0831704	1.41637	0.0403447	0.821742	0.103023	0.0577486	0.167307	0.19038	0.477411	0.405284	0.0454836	5.81609	0.138559	0.343995	0.770956	0.922215	0.154224
Training	F1	2673	drought	1.95653	0.233553	0.300155	0.267362	1.48143	0.106963	0.120713	0.871612	0.0484602	0.0205983	0.0617005	3.46558	0.00477793	0.664611	1.33933	1.15942	0.0235464	0.0633438	0.0801523	0.372903	0.0901564	0.0827493	0.0792173	3.04645	0.129005	0.0540381	0.210646	0.154754	1.63063	0.0926924	1.47502	0.035507	0.80766	0.131099	0.0655953	0.122045	0.205026	0.568284	0.569709	0.0498916	8.5853	0.126406	0.674006	1.44735	1.04349	0.112633
Training	F1	2674	control	6.34635	0.0972973	0.25319	0.54102	0.937192	0.0114357	0.0967942	0.272218	0.493985	0.0376254	0.10919	0.779376	0.0342817	0.35608	1.50609	1.18391	0.0345845	0.0103364	0.0275755	0.618956	0.121705	0.102931	0.0857976	2.35873	0.0456749	0.00888172	0.0446557	0.00310195	3.34039	0.0671689	2.17178	0.0385534	0.99654	0.196873	0.0411251	0.194063	0.160426	0.351212	0.121546	1.98802	4.66026	0.180854	0.697788	0.447358	0.851667	0.0862357
Training	F1	2674	control	6.3732	0.0784598	0.21051	0.548791	0.714022	0.0113494	0.0580583	0.212658	0.619165	0.00801357	0.0934756	0.850212	0.0286099	0.429311	1.34897	1.21982	0.0446845	0.0116548	0.0143802	0.644783	0.109172	0.0978138	0.0863018	2.5885	0.050473	0.0109764	0.017663	3.67247e-05	3.99177	0.0887429	1.68046	0.0173811	1.10902	0.223569	0.0327608	0.219629	0.207886	0.509699	0.0850157	2.13867	4.30741	0.151237	0.89861	0.44482	0.933428	0.0951756
Training	F1	2674	drought	13.9521	0.0655422	0.213352	0.613108	2.05743	0.0596442	0.10019	0.275331	0.525066	0.0440387	0.101835	4.3008	0.0489005	0.463341	1.73735	1.71479	0.0387504	0.0123659	0.0562679	0.517758	0.11836	0.203317	0.0945838	2.70217	0.0591808	0.0244136	0.0616798	3.70807e-05	6.21627	0.0884603	2.8335	0.0288372	1.07771	0.309266	0.0610188	0.157206	0.144137	0.418411	0.159305	3.59241	7.02071	0.204554	1.9862	1.51761	0.974398	0.104606
Training	F1	2674	drought	18.4289	0.0995238	0.238556	0.713886	2.08632	0.060842	0.168071	0.293815	0.34351	0.052714	0.124157	3.62627	0.0358891	0.563367	2.40496	2.18608	0.0269769	0.0141428	0.114333	0.641888	0.129001	0.336434	0.103653	3.78402	0.0682183	0.00274739	0.0542313	9.13571e-05	4.79269	0.123296	2.38677	0.0677446	1.34458	0.155942	0.0488544	0.381331	0.172664	0.480145	0.146622	3.83154	7.88325	0.140334	3.6274	2.40633	1.31965	0.0883073
Training	F1	2675	control	10.105	0.287568	0.469523	0.615206	3.70829	0.803852	8.74503	0.624205	0.214213	0.846319	0.178787	8.94745	0.161401	0.579489	2.90252	2.99051	0.105491	0.0635846	0.45348	0.562979	0.19914	NA	1.00726	3.9934	0.324813	0.135193	0.42007	0.409262	4.28791	0.26855	0.927338	0.0084548	1.45229	1.26149	0.159945	1.04811	0.72246	0.697352	0.565692	4.36469	28.0387	0.559878	3.8515	0.395307	1.64759	0.0822895
Training	F1	2675	control	9.00644	0.244531	0.463261	0.612309	3.04244	0.793478	7.58015	0.643886	0.207991	0.729183	0.150277	10.0841	0.119605	0.645173	2.76618	3.05212	0.121647	0.0339129	0.30832	0.737856	0.192063	0.130502	0.808892	3.74211	0.301648	0.131114	0.443908	0.425672	4.81283	0.193973	0.905375	0.0152314	1.63222	1.172	0.134461	0.941728	0.663318	0.55377	0.583838	4.97494	21.7448	0.549263	3.09265	0.383607	1.46677	0.0927408
Training	F1	2675	drought	9.88651	0.323124	0.527058	0.476989	3.80386	0.632079	7.90374	0.879259	0.223471	0.978471	0.248239	8.73849	0.151542	0.637308	2.2208	4.04555	0.157896	0.0769274	0.644611	0.713828	0.105012	0.158805	1.11774	3.95788	0.406449	0.166749	0.257814	0.444823	5.55814	0.228422	1.14185	0.00794186	1.89548	1.28784	0.190496	1.16062	0.887136	0.736962	0.685046	8.30671	24.7838	0.704577	2.08841	0.883952	1.5249	0.10964
Training	F1	2675	drought	9.45334	0.2819	0.50416	0.445098	3.76203	0.449693	7.96131	0.781919	0.210729	0.971971	0.151063	8.40382	0.106335	0.602654	1.8834	5.15163	0.181782	0.0720943	0.440079	0.706093	0.0858141	0.164707	0.908924	3.20881	0.272368	0.14923	0.613976	0.466746	5.49643	0.236325	1.37112	0.0124051	1.48857	0.96701	0.124085	0.987676	0.631052	0.695861	0.895875	10.6954	31.1897	0.620493	1.25873	1.03818	1.46598	0.0925365
Training	F1	2853	control	0.235127	0.00286831	0.290683	0.489403	5.0854	1.60836	0.0655188	1.39647	0.0631117	0.0123117	0.184632	8.91272	0.0121292	1.33736	1.56503	3.96565	0.0287297	0.0829447	0.0285685	1.18072	0.169309	0.244095	0.145666	2.99878	0.269986	0.103361	0.250427	0.14999	5.40444	0.0692097	0.122952	0.0985911	1.45045	0.365935	0.194329	0.806983	0.575228	1.12609	0.547483	13.6853	30.3098	0.516109	1.39188	0.259403	1.82981	0.0591274
Training	F1	2853	drought	0.359068	0.000811122	0.282429	0.738526	5.89023	1.37606	0.222094	0.813871	0.0886833	0.00538278	0.274396	12.2037	0.0203798	1.93551	1.65105	2.0158	0.0345361	0.0804659	0.0566934	1.12346	0.499613	0.309396	0.138721	4.47299	0.461842	0.0916602	0.238262	0.140014	4.47697	0.151851	0.186636	0.0812307	1.70261	0.520936	0.286837	0.757069	0.650145	1.22128	0.484804	9.95611	31.233	0.478189	2.48253	0.54831	1.47574	0.10539
Training	F1	2854	control	1.09264	0.0581502	0.468539	0.542269	0.697052	0.451665	0.0168101	1.09853	0.164979	0.460281	0.0816273	11.5637	0.0232218	0.320435	1.34975	2.465	0.16089	NA	0.237673	1.04881	0.0904422	0.23546	0.35514	5.66661	0.366059	0.0533584	0.0964212	0.00242706	4.13177	0.115774	3.30766	0.247388	2.28686	0.218655	0.11666	0.83234	0.405282	0.502107	0.375873	7.35946	25.9257	0.807474	1.22575	0.810245	0.848825	0.0565779
Training	F1	2854	drought	2.28323	0.097162	0.49903	0.947405	1.49203	0.635993	0.0410803	1.44699	0.155205	0.680915	0.138347	24.2887	0.0131417	0.618497	2.60933	3.33035	0.20772	0.0559754	0.670722	1.31874	0.177983	0.346753	0.31108	7.9873	0.594576	0.0497733	0.192201	6.79285e-05	4.93722	0.174598	6.07757	0.635553	5.65692	0.241756	0.160671	1.68561	0.480064	0.706599	0.753219	8.16315	45.1843	0.852522	1.31433	2.26942	1.65585	0.0738388
Training	F1	2855	control	9.93492	0.217591	0.306981	0.976685	2.3459	0.0949359	0.043424	0.703618	0.15567	0.0320755	0.11524	4.84545	0.0298061	1.21223	1.53179	1.66484	0.00987373	0.124536	0.0207858	0.495209	0.0860093	0.136826	0.318829	5.4614	0.213857	0.040147	0.215473	0.0340716	3.95993	0.0564552	1.73754	0.000144417	2.05641	0.237158	0.190535	0.804907	0.617521	0.679077	0.513223	5.54892	20.7415	0.442759	2.22927	0.314194	1.15687	0.0434608
Training	F1	2855	drought	12.0537	0.24454	0.330695	0.762999	2.75485	0.14064	0.0991069	1.12932	0.215154	0.0276987	0.127478	6.07903	0.00253695	1.515	1.73808	2.63196	0.0114591	0.152356	0.0289802	0.232374	0.110133	0.229822	0.366311	6.66005	0.271493	0.0995137	0.263669	0.070375	5.51886	0.0898888	2.02891	0.0755391	1.8279	0.419045	0.189303	0.808161	0.599099	0.797467	0.996544	9.61622	20.5994	0.477103	2.22092	1.38498	0.95565	0.0892934
Training	F1	2856	control	0.641233	0.149613	0.257123	1.31903	3.2926	0.0778426	20.6258	0.536877	0.320698	0.0690513	0.0505059	4.13421	0.0243935	0.235501	0.855343	0.779874	0.128547	0.0203287	0.0451577	0.492573	0.318508	0.102869	0.0318315	3.44729	0.120103	0.0229371	0.250961	0.375962	5.00045	0.215087	0.524181	0.0802857	2.53243	0.0649736	0.0293498	0.839972	0.545976	0.431948	0.552291	8.53022	9.37235	0.714793	0.279374	0.51358	1.10756	0.068027
Training	F1	2856	drought	0.847403	0.203111	0.256044	0.637983	3.03494	0.124851	27.7068	0.541518	0.322278	0.120805	0.0598644	4.26555	0.0186243	0.237413	0.859786	NA	0.161743	0.00908081	0.0259054	0.625147	0.228183	0.11344	0.0236779	3.33483	0.163904	0.021117	0.247277	0.517255	2.90936	0.159958	0.526227	0.0417519	2.1736	0.0534389	0.0217664	0.988082	0.56161	0.54414	1.05537	11.2568	5.63491	0.673062	0.245973	0.972172	1.28776	0.0954512
Training	F1	2857	control	5.67461	0.143463	0.260314	0.429989	1.16292	0.18668	16.0228	0.362464	0.0899563	0.0377003	0.053392	1.1864	0.00669672	1.05342	0.786563	0.561804	0.00741594	0.037285	0.0395418	0.571379	0.196382	0.0178547	0.285749	2.69724	0.41502	0.0310409	0.121491	0.216801	3.85187	0.0868019	0.776127	0.0332987	0.884399	0.258929	0.159327	1.38495	0.406707	0.72384	1.65215	8.1837	8.39862	0.963653	0.126663	0.503805	1.18309	0.13519
Training	F1	2857	drought	5.31679	0.137572	0.214935	0.586334	1.07982	0.173431	16.8058	0.394568	0.155536	0.045471	0.0767268	1.34534	0.0106259	1.40515	0.735574	0.564585	0.0188099	0.0494679	0.104183	0.57016	0.424841	0.0141189	0.243148	3.29929	0.481724	0.0558565	0.0949147	0.213671	4.74927	0.108039	0.962743	0.0253202	0.909985	0.362172	0.158928	1.62894	0.451759	0.783204	1.69055	9.1244	8.82741	0.824449	0.153576	0.892763	0.95584	0.144544
Training	F1	2858	control	13.5223	0.245976	0.252505	0.957672	2.10254	0.159147	0.178429	0.599019	0.0680694	0.136525	0.083913	2.78223	0.0190128	0.52958	0.88681	0.936666	0.0215497	0.0360462	0.0204979	1.10877	0.152682	0.0628827	0.186715	3.06066	0.150453	0.0344523	0.0403436	0.224609	2.77897	0.073598	0.678046	0.00556129	1.1885	0.138262	0.0429275	1.05278	0.268146	0.327355	0.217454	0.0709941	11.6885	0.507163	0.552465	0.611892	1.43915	0.0890967
Training	F1	2858	drought	13.4439	0.402761	0.372937	0.879439	2.91081	0.268443	0.245604	0.919491	0.125622	0.0941396	0.102323	6.39755	0.0110777	0.868852	1.1865	0.87414	0.0260741	0.0536477	0.0467242	1.47342	0.127565	0.188552	0.383854	3.69725	0.453439	0.0285126	0.0202503	0.182984	4.76959	0.0750902	0.863378	0.013666	1.18592	0.250964	0.115361	0.986342	0.59505	0.462999	0.343774	0.132678	18.0348	0.459295	1.30552	0.843187	1.57068	0.0909596
Training	F1	2859	control	4.30885	0.19728	0.201817	0.713168	2.7381	0.0416124	0.0405687	0.301216	0.484576	0.0813986	0.0877938	0.504077	0.0503737	2.42884	1.3191	1.56999	0.0147787	0.0403293	0.0575128	0.847411	0.092741	0.189776	0.0495528	2.70527	0.663374	0.056346	0.198951	0.263867	4.65651	0.0670503	0.405755	0.042591	2.16202	0.686047	0.396588	0.155838	0.745703	0.693302	0.140907	2.59445	12.239	0.553146	0.339565	0.568285	1.4498	0.075652
Training	F1	2859	drought	6.05977	0.268185	0.244497	1.3308	2.84178	0.0489193	0.0820941	0.143851	0.450825	0.0968992	0.0867786	0.923537	0.054084	2.67642	1.12119	1.6179	0.00765045	0.0483777	0.0461108	0.890543	0.257862	0.125285	0.0726576	3.6645	0.857356	0.0950499	0.243022	0.300899	4.28326	0.0869991	0.37197	0.0412013	2.35692	0.640587	0.363187	0.209038	0.951005	0.624449	0.0918673	4.17994	13.9537	0.443909	0.506525	1.42337	1.54035	0.0968734
Training	F1	2860	control	3.72655	NA	0.452367	1.42763	1.01046	0.829109	0.0278224	0.4687	0.21382	0.0586727	0.153964	21.9792	0.0369231	3.09731	1.16535	3.20437	0.00851581	0.0396171	0.16505	0.691668	0.102522	0.31053	0.562756	3.70242	0.891885	0.0170814	0.131586	0.122047	5.59827	0.0922002	0.896767	0.0629561	1.03934	0.624364	0.349943	0.822597	1.09584	0.942481	0.604019	3.34925	32.3869	0.992145	0.800092	0.42651	1.46383	0.0969871
Training	F1	2860	drought	2.92002	0.00241311	0.473345	1.354	1.01675	0.701834	0.0767254	0.374195	0.169156	0.0429356	0.112947	18.4669	0.0414777	3.26814	0.9819	2.32083	0.00818312	0.0459794	0.137445	0.40245	0.112365	0.249376	0.375841	3.42272	0.765737	0.0199827	0.141652	0.10434	3.52098	0.0879528	0.947004	0.0379593	0.869706	0.497611	0.361234	0.797654	0.74133	0.845869	0.817593	3.7795	23.2465	0.685627	0.364151	1.66861	1.19784	0.107155
Training	F1	2861	control	4.62855	0.166445	0.249269	0.892717	1.49484	0.0675262	0.126725	0.792911	0.262286	0.611824	0.0437345	3.3592	0.0217172	1.79576	1.17318	1.25265	0.121816	0.0288426	0.112545	1.08001	0.124743	0.12992	0.259327	5.49516	0.558535	0.0623134	0.195902	0.478161	4.16174	0.0615541	0.51691	0.078891	2.79844	0.477574	0.252352	0.30166	0.361062	0.357185	0.56321	0.0381509	10.3969	1.02926	0.66198	1.10603	1.5233	0.126587
Training	F1	2861	drought	4.46903	0.206433	0.230358	1.06588	1.17768	0.038627	0.276945	0.548639	0.2116	0.618329	0.0560543	3.76094	0.0236813	1.87139	0.643629	1.53798	0.145252	NA	0.106431	0.892988	0.173741	NA	0.233412	6.01791	0.534477	0.0802464	0.166993	0.547453	4.97782	0.0740274	0.511745	0.0769495	2.98939	0.412552	0.276712	0.355329	0.292229	0.37789	0.551193	0.0989044	9.02367	0.89648	0.321812	1.69967	1.29987	0.126342
Training	F1	2862	control	8.47964	0.00254557	0.229964	1.41058	0.312111	0.160723	0.0847109	0.573028	0.26716	0.45338	0.0687232	8.9726	0.0295458	2.1258	1.77652	0.512932	0.0194277	NA	0.0466957	0.89051	0.480799	0.326992	0.37878	5.36986	1.44402	0.0475928	0.071117	0.140871	4.88055	0.085193	0.161468	0.0185249	2.69887	0.727457	0.40817	0.573044	0.890515	0.452766	0.312409	13.202	20.0169	0.677391	1.90759	0.640315	1.44201	0.116318
Training	F1	2862	drought	7.50871	0.000793772	0.254582	0.982243	0.456899	0.259488	0.252971	1.18426	0.23574	0.49469	0.103905	9.65364	0.0214711	2.14159	1.51846	0.736084	0.0299911	0.013501	0.142095	0.669449	0.360594	0.360309	0.40847	4.21001	1.46259	0.0605388	0.0879785	0.114324	4.96074	0.0802669	0.229196	0.00942509	1.59016	0.838198	0.463608	0.464292	1.04125	0.512964	0.471062	18.3982	22.1063	0.514505	1.12421	0.821134	1.35445	0.128573
Training	F1	2863	control	5.76361	0.0695651	0.296539	0.551312	2.48215	1.29124	0.861607	1.14379	0.318832	0.405708	0.153422	5.37368	0.039072	0.526765	2.40011	1.57562	0.0587644	0.0388773	0.145502	0.733644	0.304282	0.194915	0.565109	3.55294	0.14471	0.072976	0.12341	0.340289	3.58789	0.114626	0.644926	0.00764333	1.67752	0.0715681	0.0511247	0.650899	1.16769	0.894573	0.237911	3.96694	17.9029	0.748538	2.26239	0.428777	1.53267	0.107334
Training	F1	2863	drought	8.97973	0.019129	0.414263	0.794216	0.820026	0.764411	0.161122	0.652772	0.260163	0.580771	0.236915	6.98042	0.0443502	0.727025	1.7558	1.32246	0.039842	0.0512161	0.0659357	0.91064	0.438883	0.185491	0.883975	4.60842	0.040159	0.1097	0.0766053	0.407542	3.66084	0.131002	0.9896	0.0138411	1.71847	0.0545217	0.0378018	0.530017	1.21995	1.14556	0.196931	4.79257	22.5087	0.718344	1.23617	1.46573	1.41913	0.198852
Training	F1	2864	control	0.736092	0.0300578	0.168861	0.525601	0.692241	0.0396502	0.207158	0.723884	0.0822108	0.373443	0.07431	0.450207	0.0120455	0.695474	0.890225	2.37051	0.162465	0.0427104	0.0148015	1.1484	0.0347922	0.0265747	0.233016	4.31773	0.0105153	0.0351168	0.35848	0.300214	2.11407	0.106491	1.62709	0.0474409	2.13648	0.0519302	0.0607699	0.626381	0.481486	0.646018	0.0669219	3.4718	13.0392	0.329488	0.32986	0.36564	0.637754	0.0688344
Training	F1	2864	drought	0.64821	0.0356808	0.16834	0.794062	0.835223	0.0352214	0.209149	0.297236	0.0669906	0.357182	0.0963355	0.458592	0.0136151	0.784228	0.682063	1.85366	0.178336	0.0444006	0.0175135	0.88545	0.0870958	NA	0.249817	5.30338	0.00514185	0.0516305	0.282909	0.278045	1.85368	0.0735263	1.48333	0.0730278	2.19562	0.0575453	0.0606084	0.563781	0.461849	0.736568	0.0854273	3.89124	11.8348	0.224778	0.293667	0.522989	0.717335	0.131266
Training	F1	2865	control	4.39998	0.33291	0.715039	0.5558	1.8413	0.261788	9.28545	0.900093	0.438962	1.89437e-05	0.0858165	6.50022	0.0100221	1.14821	2.6608	1.36813	0.0330811	0.0431078	0.0290658	1.04505	0.450062	0.118316	0.539548	5.89415	0.744986	0.0898615	0.142188	0.198422	4.09497	0.168155	0.178265	0.0112779	1.38212	0.465416	0.327702	0.837281	0.436176	1.15077	0.494253	10.2259	23.7626	0.499112	1.34722	0.39361	1.35852	0.0499524
Training	F1	2865	drought	4.81807	0.318055	0.831332	0.884871	0.913069	0.261567	21.2658	0.494097	0.340445	0.0102142	0.115363	7.98137	0.0111778	1.59227	2.06064	1.31385	0.0214129	0.0382305	0.0247539	1.0238	0.710836	0.0991859	0.473317	8.33145	0.869253	0.0967547	0.141239	0.238294	3.77769	0.221269	0.230694	0.0235639	1.77069	0.502583	0.36856	1.03462	0.445197	0.995265	0.65042	15.6539	24.6635	0.450271	1.69029	1.0055	1.54954	0.0740437
Training	F1	2866	control	0.394549	0.0463594	0.428759	0.608823	3.99665	0.22949	0.0979101	1.02357	0.505013	0.00178461	0.0735442	1.03992	0.00741707	0.879909	1.88772	1.79304	0.0927694	0.0222804	0.0793015	1.03019	0.200051	0.075329	0.0527095	3.4882	0.107183	0.0688302	0.116052	0.300883	4.81603	0.0497477	0.895935	0.00101623	1.05034	0.139316	0.135229	0.193708	0.245869	0.45478	0.515492	5.01768	8.88518	1.0902	0.327626	0.498444	1.22856	0.0533897
Training	F1	2866	drought	0.478712	0.0336369	0.355359	0.749814	3.3505	0.190778	0.136002	1.13898	0.445509	3.20448e-05	0.0922104	1.49794	0.00731268	1.21693	1.59161	2.06596	0.123123	0.025724	0.0873922	1.00823	0.369928	0.0713758	0.0485144	3.3012	0.164674	0.077407	0.238016	0.258764	4.6705	0.0435326	1.25756	0.00134449	1.1801	0.138785	0.143049	0.183636	0.219763	0.391718	0.703171	5.12974	9.16203	0.918478	0.184108	1.25063	1.12277	0.0893826
Training	F1	2867	control	10.9052	0.210103	0.481901	0.842045	2.04133	0.0512339	0.218781	0.866077	0.110769	0.525424	0.117703	2.11645	0.0111343	0.593538	1.48522	7.88976	0.0104188	0.0100883	0.0112157	1.88679	0.0309674	0.263041	0.219785	4.25733	0.0982904	0.046749	0.149479	0.15434	2.87137	0.0623011	1.75469	0.106549	1.08257	0.165976	0.0697439	0.31522	0.355289	0.377655	0.630215	7.01403	20.3128	0.829616	0.79082	0.464092	1.56258	0.078547
Training	F1	2867	drought	21.6091	0.221818	0.471364	0.755787	2.76188	0.0721442	0.255026	0.98031	0.0913764	0.516944	0.181039	3.35722	0.0164946	0.591694	1.21437	6.62099	0.0237699	0.00678501	0.0300286	1.67545	0.0486571	0.243356	0.191444	4.18462	0.152826	0.0713812	0.215693	0.132783	3.38103	0.0847884	1.97354	0.175057	0.984342	0.306092	0.0959008	0.193512	0.339459	0.461064	0.608878	8.34164	21.5829	0.753229	0.991019	1.17065	1.3253	0.113185
Training	F1	2868	control	8.52496	0.176071	0.432613	0.779989	1.91234	0.509958	0.141921	1.94202	0.186555	3.30417e-05	0.127506	1.01845	0.00632342	0.977417	2.23679	4.41913	0.0328192	0.0285248	0.217553	1.53475	0.172249	0.273813	0.353155	3.66615	0.0413297	0.0312601	0.346076	0.519192	5.30822	0.0875671	2.56186	0.0400179	1.46587	0.281255	0.0552006	0.369325	0.657845	0.477892	0.705984	7.13175	14.8247	0.701694	0.748235	0.703148	1.35133	0.0622425
Training	F1	2868	drought	7.53996	0.205471	0.477794	0.492893	1.54126	1.31742	0.188204	2.35318	0.181821	0.00994875	0.158006	1.99511	0.00610512	0.833673	2.08942	3.52932	0.0227223	0.0292081	0.364093	1.0701	0.166305	0.33992	0.306919	3.26706	0.0413163	0.0442889	0.140267	0.351161	4.80388	0.0747472	2.34458	0.0386235	1.51983	0.366796	0.0867552	0.259989	0.715451	0.611824	0.48629	12.6426	10.8167	0.565512	1.11738	1.21552	0.898152	0.0703614
Training	F1	2869	control	1.52536	0.259358	0.400131	0.706948	4.29414	0.41922	0.034266	0.622834	0.224702	0.0195659	0.0938904	11.2527	0.0397802	0.475115	2.69744	2.04323	0.0844647	0.0584545	0.173174	0.493706	0.652663	0.1379	0.585146	3.04533	0.282138	0.117445	0.197709	NA	3.67155	0.0606446	1.49129	0.0123278	1.57184	0.707483	0.179324	1.65149	0.766395	0.629457	0.303497	4.66992	15.2807	0.570673	4.23634	0.620993	1.54026	0.056199
Training	F1	2869	drought	2.08079	0.225786	0.538915	1.0391	5.06627	1.11073	0.140292	0.873914	0.217727	0.0215529	0.143406	19.05	0.0410944	0.862657	4.36348	2.46191	0.107905	0.0946429	0.315222	0.660375	0.984633	0.283555	0.705143	3.75889	0.53336	0.177499	0.308097	NA	4.7902	0.0891198	1.79227	0.00889806	1.57059	1.025	0.291792	2.62043	0.868921	0.892536	0.523904	5.97393	22.2508	0.46434	8.55277	1.28328	1.41495	0.0826639
Training	F1	2870	control	11.4771	0.229397	0.569509	1.06448	3.64653	8.97331	6.78795	1.46511	0.486717	0.298823	0.121841	10.1487	0.0383774	3.04474	7.45208	1.21479	0.101864	0.0977466	0.595786	0.70738	0.645541	0.26259	0.569375	5.48273	1.47892	0.102989	0.571111	0.189815	6.05617	0.247045	4.19014	0.154806	1.85434	1.15833	0.676844	0.95323	0.720517	1.21832	0.676835	3.38507	20.4071	0.484783	11.7307	0.742327	1.61738	0.0898541
Training	F1	2870	drought	8.78914	0.221996	0.461902	1.46736	2.62312	10.7287	6.01795	1.02919	0.359485	0.264385	0.117154	7.30668	0.0217192	2.13512	7.4253	1.02575	0.104926	0.0709673	0.437272	0.724726	0.746965	0.212264	0.395958	5.46972	0.985702	0.113377	0.434812	0.302248	5.62062	0.229139	3.0903	0.145171	1.82457	0.789066	0.4399	0.823171	0.507363	1.02982	0.573667	3.81527	13.413	0.49173	11.7202	0.829733	1.50761	0.0938916
Training	F1	2871	control	6.58731	0.282247	0.27682	0.456812	1.65538	0.382112	0.0910447	0.362647	0.0519134	2.38186e-05	0.0717598	1.78349	0.0173049	0.403611	2.02072	0.672674	0.0228345	0.0147134	0.0266158	0.737129	0.0742853	0.133715	0.184812	2.89023	0.207608	0.0554009	0.203795	0.113597	4.45124	0.236685	2.38186e-05	0.061906	1.75507	0.126515	0.0686465	0.317094	0.405658	0.597531	0.116869	4.82296	19.2365	0.994341	0.470677	0.539613	1.32176	0.0715743
Training	F1	2871	drought	8.93404	0.211959	0.282271	0.547474	2.50529	0.171907	0.161746	0.472419	0.0428416	0.0091123	0.107888	2.62073	0.0292732	0.481992	2.18384	0.766923	0.0173201	0.0356611	0.0729954	0.962162	0.198461	0.14955	0.200696	3.52627	0.200509	0.0792736	0.216379	0.10864	4.71643	0.21611	0.00225144	0.124478	1.5657	0.153158	0.0713285	0.455451	0.476553	0.703201	0.127233	5.53393	22.7741	0.933388	0.456542	1.93037	1.47016	0.0847676
Training	F1	2875	control	8.27227	0.448822	0.345882	0.364766	4.49017	0.792115	24.87	1.37587	0.249176	0.437869	0.134986	0.815847	0.0263481	0.413713	1.80942	3.57473	0.0299763	0.0327584	0.128512	0.431078	0.268124	0.329488	0.394121	1.75935	0.356619	0.104865	0.16969	0.148775	4.21634	0.233106	0.269601	0.0370787	0.95407	0.261516	0.111791	0.824199	0.72621	1.35916	0.34443	8.48962	19.7617	1.28765	0.178929	0.451143	1.25011	0.0864783
Training	F1	2875	drought	8.98511	0.468437	0.335932	0.415242	4.83683	1.33172	25.1174	1.33343	0.15235	0.539883	0.199479	1.05375	0.019683	0.463609	1.72352	4.62052	0.0486083	0.0460503	0.232866	0.446534	0.484369	0.308474	0.366129	4.40262	0.454543	0.117905	0.211919	0.0905739	4.21462	0.291213	0.372121	0.0424639	0.921353	0.251019	0.138403	0.91262	0.660626	1.25483	0.557816	12.021	24.1805	1.09496	0.171983	1.30513	1.2786	0.106178
Training	F1	2876	control	11.7552	0.208782	0.299803	1.43731	2.43706	0.200767	19.3192	0.679853	0.0869231	0.509582	0.0600495	5.67344	0.0109718	0.367831	0.967978	0.745323	0.14867	0.044461	0.152235	1.04277	0.359265	0.101628	0.262629	4.7533	0.130876	0.0315645	0.0875567	0.313155	2.34244	0.0903344	0.608868	0.0530682	1.70853	0.0781878	0.0402154	1.83281	0.319919	0.858414	0.0656363	5.71153	17.8004	0.382098	2.54559	0.652051	1.96098	0.107961
Training	F1	2876	drought	6.62768	0.184553	0.264022	0.620397	2.37975	0.121185	12.7926	0.8428	0.0891389	0.515788	0.0980354	4.01542	0.00756448	0.398587	0.709359	1.03347	0.116588	0.0271015	0.11922	0.804507	0.310947	0.0933695	0.275426	4.81412	0.160227	0.0709375	0.071415	0.243436	2.79059	0.0753908	0.824912	0.0622365	1.11737	0.0730447	0.0367028	1.44039	0.288589	0.686043	0.0529259	7.39747	14.1117	0.5068	1.25915	0.966385	1.05004	0.177781
Training	F1	2877	control	4.60975	0.358194	0.307803	0.733095	5.99525	0.450051	1.58971	1.20404	0.269847	0.0356421	0.0985421	4.96128	0.00810668	1.45938	1.67263	1.02661	0.0370478	0.0604543	0.0976304	1.45337	0.301394	0.189435	0.222428	2.91477	0.312926	0.0679549	0.265565	0.109077	4.60952	0.139365	0.823488	0.0426154	1.87745	0.377937	0.228006	0.306749	0.43258	0.603521	0.570471	6.61989	22.6701	0.575542	1.14003	0.887931	1.45428	0.105063
Training	F1	2877	drought	7.69921	0.311165	0.222593	0.681265	5.95513	0.211857	0.158518	0.944393	0.197405	0.0368401	0.116968	5.26389	0.00337038	1.79997	0.928014	1.27174	0.024764	0.075694	0.247451	1.52889	0.300743	0.128429	0.288919	3.32634	0.232236	0.0648795	0.31323	0.156392	4.60902	0.256334	0.613309	0.0154075	1.49683	0.405045	0.263711	0.0739928	0.379997	0.588983	0.802999	8.20222	12.4364	0.586129	0.675887	1.91764	1.19363	0.12493
Training	F1	2878	control	0.26866	0.223309	0.274127	0.453511	0.245562	0.339197	14.9924	0.386576	0.0604847	0.0503357	0.112966	2.77255	0.0203163	0.947116	0.920909	0.944479	0.0163389	0.0645498	0.0592077	0.527996	0.059857	0.0293345	0.486776	3.26029	0.370143	0.106664	0.390558	0.23612	3.91298	0.135562	0.355927	0.0302403	2.20508	0.247498	0.179123	0.621081	0.382527	0.491911	0.468343	2.75308	10.5451	0.563142	0.673837	0.402158	0.949372	0.0945842
Training	F1	2878	drought	0.904567	0.313923	0.304266	0.678733	0.197355	0.819409	20.4651	0.410439	0.0698973	0.0561217	0.150831	6.49351	0.0287159	1.19994	1.06124	0.829583	0.0175692	0.0800718	0.13893	0.531267	0.278519	0.0699998	0.487173	4.38513	0.573505	0.0951031	0.468745	0.323507	3.59738	0.230947	0.450412	0.0301106	2.84763	0.335701	0.244206	0.96991	0.50159	0.573138	0.556371	3.19753	14.9642	0.469927	0.994225	1.31365	1.20958	0.142301
Training	F1	2879	control	4.99928	0.174809	0.468558	0.390403	3.64552	0.0550989	7.22312	2.60896	0.0385328	0.429086	0.115851	0.558471	0.00416243	0.108738	1.8099	0.932288	0.016157	0.0364455	0.0071586	0.774341	0.0430059	0.0681582	0.450976	5.13176	0.398352	0.0728364	0.121134	0.000416984	6.29683	0.177172	1.67412	0.0116241	2.40524	0.169599	0.0914316	0.601949	0.363744	0.659941	0.404304	5.61316	16.1424	0.819618	0.776146	0.399592	1.40398	0.0531213
Training	F1	2879	drought	6.80464	0.245059	0.526292	0.656893	2.97153	0.347762	10.0284	1.95633	0.0542324	0.583103	0.199192	2.83008	0.00958274	0.128561	1.8702	0.915662	0.0154324	0.0498026	0.0381699	0.795675	0.115327	0.0900128	0.50093	5.95545	0.684452	0.121362	0.132064	0.00253202	5.46439	0.219067	1.65878	NA	3.14302	0.296988	0.162329	0.821358	0.423298	0.804726	0.474899	9.00509	15.9249	0.674977	2.7004	0.858212	1.54602	0.068797
Training	F1	2880	control	3.66959	0.28544	0.377188	0.351457	0.704765	0.428623	10.8351	0.716087	0.164613	0.0410295	0.0485914	0.629076	0.0518759	0.418459	1.68727	0.508173	0.0210681	0.0370863	0.106167	0.615494	0.175476	0.0964651	0.246326	3.96188	0.119529	0.0657052	0.153512	NA	3.39093	0.110235	0.0292884	2.29558e-05	1.08894	0.173693	0.0929974	NA	0.382908	0.6887	0.0969227	2.5808	14.2586	0.385328	0.235393	0.402321	1.21264	2.29558e-05
Training	F1	2880	drought	5.17078	0.385825	0.284866	0.368362	1.23198	0.449878	11.9821	0.727339	0.125651	0.0282238	0.062286	1.26988	0.0213047	0.606956	1.57239	0.733255	0.0389077	0.0470486	0.166966	0.562378	0.431159	0.117837	0.178932	3.91672	0.109904	0.0786731	0.102495	0.122771	3.26051	0.151866	0.109643	0.00210595	1.01005	0.194232	0.0667069	0.77185	0.315819	0.720449	0.122933	3.71198	6.60881	0.367157	0.413967	1.25982	1.41124	0.115994
Training	F1	2881	control	3.78132	0.0315045	0.300838	0.616567	1.76922	0.131125	0.197742	0.602737	0.0124137	0.0180919	0.0733151	0.500356	0.00229126	1.52161	1.02125	2.70585	0.0705525	0.00904747	0.0089697	0.690909	0.112329	0.0430609	0.0275358	5.34263	0.150515	0.0679323	0.142889	0.119607	2.02108	0.0446963	1.77268	0.0163841	0.951724	0.165434	0.117276	1.32875	0.262239	0.562795	0.48073	0.198689	4.56904	1.07549	0.585715	0.396222	0.978916	0.112594
Training	F1	2881	drought	6.34576	0.0472175	0.337021	0.588489	2.72296	0.192601	0.172061	1.1159	0.0193139	0.0397654	0.0871991	0.694158	0.00298307	2.28793	1.18496	5.32295	0.096503	NA	0.0165616	0.924676	0.187334	0.0429969	0.040881	5.87132	0.268544	0.0893497	0.144774	0.167462	3.0135	0.0911098	2.35088	0.0114631	0.995762	0.283562	0.215009	1.64388	0.366914	0.580846	0.823554	0.214836	8.30549	1.24523	0.376108	0.963443	1.08897	0.15854
Training	F1	2882	control	1.12996	0.16135	0.404356	0.569202	0.346394	0.210193	0.128736	0.686467	0.214289	0.353902	0.0525728	0.175718	0.0529961	0.680344	1.23741	1.85377	0.119573	0.0151192	0.00839409	0.138374	0.111277	0.136253	0.163568	5.06243	0.251947	0.013791	0.123299	0.117975	6.26799	0.0437485	0.556435	0.00503409	2.57702	0.187621	0.091804	0.244484	0.484167	0.409787	0.250426	8.55303	10.5088	0.605794	0.217555	0.331725	0.801277	0.0604259
Training	F1	2882	drought	1.21186	0.176015	0.42006	0.680814	0.543601	0.454294	0.121248	0.573539	0.233617	0.321485	0.0654781	0.233776	0.0507047	0.616589	1.64283	1.21632	0.147917	0.0265469	0.024982	0.105419	0.193769	0.131113	0.167033	5.10489	0.429648	0.0232509	0.123853	0.111964	5.76578	0.0356755	0.810281	0.00673238	2.60138	0.234119	0.121783	0.254172	0.534315	0.581715	0.323868	10.4708	8.76133	0.589469	0.645079	0.752338	0.627244	0.11659
Training	F3	382	control	0.345687	0.082188	0.299698	0.413722	2.99587	0.642046	5.22248	2.37601	0.633715	0.40148	0.0386385	2.60975	0.010145	1.04045	1.64327	2.50781	0.0872457	0.045274	0.206043	0.966971	0.2531	0.170913	0.42965	3.41874	0.503779	0.0700163	0.189884	0.21357	5.89092	0.163116	3.86815	0.0167271	3.41337	0.610592	0.418589	0.381796	0.456832	0.593045	0.585401	2.62515	9.59706	0.74966	0.876334	0.375521	0.829282	0.0424767
Training	F3	382	control	0.434774	0.107584	0.301094	0.54239	2.13749	0.778005	7.31874	1.60274	0.316618	0.571872	0.0559421	2.26196	0.0142538	1.48169	1.58147	2.55808	0.145918	0.0843363	0.170147	1.0456	0.440838	0.279823	0.342593	3.87779	0.678533	0.137269	0.356941	0.224617	7.16727	0.262817	7.79767	0.0268992	3.0962	0.891476	0.556924	0.560313	0.321187	0.737185	1.05226	4.42733	12.0742	0.782681	0.72555	1.91769	0.804648	0.083136
Training	F3	382	drought	0.558161	0.11233	0.341047	0.722709	3.79467	2.49793	7.64551	2.41538	0.743258	0.601316	0.0588635	2.86165	0.0182187	1.67518	2.25829	2.26512	0.119843	0.0592931	0.235648	1.14097	0.265536	0.208157	0.55748	4.49659	0.649444	0.107577	0.350072	0.254553	5.71363	0.161196	4.16093	0.0181569	2.38988	0.694077	0.46875	0.645679	0.622531	0.758199	0.710715	3.53961	13.6658	0.821812	1.73832	0.261952	1.134	0.0745112
Training	F3	382	drought	1.50396	0.0799533	0.334111	0.60942	2.72119	1.02141	6.14794	1.47077	0.370096	0.631888	0.0706229	3.86285	0.0143904	2.03976	2.87673	2.54996	0.131577	0.0626085	0.40091	0.99363	0.576432	0.283257	0.470427	5.50285	1.10246	0.106262	0.114862	0.262826	6.82644	0.201311	7.62412	0.0469083	2.84617	0.948863	0.491149	0.620267	0.452692	1.07983	0.869987	3.57395	12.1016	0.766675	2.08647	2.36053	0.936501	0.0858914
Training	F3	2673	control	4.37341	0.10693	0.192325	0.163865	1.5381	0.359861	0.1107	0.604025	0.0763705	0.00954757	0.0334679	3.74492	0.00316657	0.35493	1.69968	1.12744	0.0151355	0.0554808	0.0740204	0.334503	0.27242	0.17247	0.0525256	2.79032	0.0937575	0.0486519	0.088636	0.0962672	2.79142	0.0632784	1.37488	0.0230842	0.929293	0.0791751	0.0459682	0.149223	0.16038	0.405925	0.432363	0.0231612	5.66368	0.298592	0.646176	0.416342	0.540157	0.0538067
Training	F3	2673	control	3.99791	0.0698317	0.172824	0.144257	2.675	0.507201	0.568229	1.28116	0.116759	0.0318144	0.0428328	4.39095	0.00469075	0.262747	1.96872	1.74728	0.0220114	0.0422699	0.109032	0.510089	0.143874	0.16373	0.0691074	2.85551	0.0704029	0.0557287	0.132491	0.105641	3.36836	0.0571427	1.08942	0.0180424	1.16415	0.078058	0.0337428	0.133148	0.140892	0.484565	0.53682	0.197738	6.83294	0.264609	0.83985	0.237611	0.596422	0.0298257
Training	F3	2673	drought	2.14419	0.080409	0.140825	0.106379	1.03831	0.133292	0.0197645	1.59835	0.0293415	0.0155906	0.0191592	1.94274	NA	0.44659	1.47143	1.32193	0.0277481	0.0574917	0.0554628	0.390404	0.193335	0.0991725	0.0426255	2.50897	0.0439174	0.0599156	0.0916233	0.0988169	2.97683	0.107123	0.993162	0.0260438	1.15363	0.0291259	0.0329811	0.143171	0.126911	0.507585	0.586588	0.0191553	1.64168	0.397266	0.154099	1.99516	0.488015	0.0381868
Training	F3	2673	drought	2.28914	0.105727	0.132164	0.115762	0.698288	0.0939075	0.0176338	1.42616	0.0412816	0.0254349	0.0281129	1.77968	0.000284813	0.49876	1.43914	1.12456	0.0487373	0.0552432	0.0880615	0.371823	0.300463	0.106433	0.0193858	2.73442	0.0679784	0.0519849	0.0448944	0.0722106	3.45168	0.106777	1.51935	0.0440179	1.08716	0.0598444	0.0295575	0.10305	0.155699	0.455696	0.67013	0.00318605	1.89119	0.339294	0.438513	2.23576	0.398503	0.101848
Training	F3	2674	control	6.54748	0.0297087	0.166621	0.381632	0.794837	0.0462948	0.0647422	0.821571	0.558822	0.0340788	0.0301192	0.848482	0.0234675	0.300856	1.45834	1.85132	0.0536674	0.0348302	0.0348286	0.88539	0.135252	0.100758	0.0899552	1.74605	0.0421294	0.021354	0.0664813	NA	3.6053	0.0371653	0.894709	0.0170089	1.17326	0.161193	0.046513	0.584574	0.135741	0.413427	0.107265	1.8999	4.2202	0.262103	0.787186	0.444139	0.588799	0.110508
Training	F3	2674	control	7.89132	0.0398904	0.165549	0.492699	0.76239	0.0396131	0.171731	0.389256	0.885015	0.0936629	0.0543454	NA	0.0282488	0.168942	1.495	1.79449	0.0500115	0.0126648	0.0375279	1.11328	0.163497	0.185835	0.130475	2.32177	0.0707792	0.0243143	0.0503815	0.00586438	4.25315	0.0585456	1.09823	0.000934413	1.09381	0.242681	0.0933017	0.170637	0.106126	0.447436	0.14656	2.34158	5.97548	0.329054	1.06066	0.272904	0.424368	0.0652935
Training	F3	2674	drought	7.37059	0.0259851	0.233262	0.425019	0.845442	0.0224867	0.100971	0.331151	0.417583	0.0338253	0.0837918	0.821877	0.0287716	0.303062	1.35073	2.18262	0.089972	0.0152419	0.0495313	0.927127	0.131954	0.128451	0.114463	2.3615	0.0617149	0.0164599	0.0220169	2.46774e-05	4.33017	0.0773949	1.69944	0.0204121	1.20625	0.116549	0.0469933	0.516802	0.0922587	0.343083	0.121375	4.79955	4.36856	0.385627	0.633116	0.863315	0.312684	0.0886117
Training	F3	2674	drought	6.2901	0.0201812	0.197866	0.302162	0.835695	0.0181239	0.0940534	0.3418	0.432078	0.0700693	0.0763205	0.785221	0.0168299	0.303486	1.52902	2.68168	0.0838739	0.017627	0.0459863	0.787765	0.131636	0.160217	0.108925	2.32714	0.0881146	0.0380027	0.0247069	0.000401565	4.52179	0.0876891	2.02084	0.0358171	2.1057	0.0893602	0.0385811	0.175551	0.0917851	0.486552	0.153781	3.90703	4.33345	0.39828	0.60217	0.958795	0.430115	0.121538
Training	F3	2675	control	12.308	0.172052	0.577346	0.505226	5.60433	0.818233	10.1886	0.973621	0.350939	0.794663	0.166489	9.8765	0.14589	0.76867	2.62814	4.95519	0.188102	0.0386758	0.677979	0.382036	0.411248	0.172906	0.786534	4.59768	0.286564	0.141387	0.306339	0.292067	6.97413	0.233182	1.48692	0.0154739	1.66995	1.26504	0.12472	0.598975	0.712925	0.872831	0.605441	4.50149	21.795	0.911643	2.14216	0.575125	0.954789	0.0832425
Training	F3	2675	control	12.523	0.145217	0.496168	0.281891	6.20609	0.794651	4.52307	1.49423	0.263527	0.893986	0.103436	8.63395	0.0953987	0.429737	3.85799	6.55882	0.169894	0.0302559	0.504353	0.636742	0.277404	0.160505	0.732055	2.15825	0.223073	0.141959	0.33482	0.343455	6.55115	0.169165	0.830551	0.00692968	1.44597	0.778869	0.0640519	0.697109	0.613071	0.749256	0.504494	5.23215	23.5164	0.818279	1.77973	0.601647	1.07898	0.0530691
Training	F3	2675	drought	13.7184	0.213263	0.540629	0.296785	4.72889	0.713112	3.15229	1.67534	0.138187	1.01192	0.132253	6.14675	0.0677485	0.530868	2.90105	6.01096	0.268668	0.0531347	0.809654	0.666621	0.305276	0.174843	0.442369	2.58731	0.168167	0.203626	0.380401	0.325162	8.12047	0.304406	1.47845	0.02689	1.97936	0.633794	0.0871263	0.668661	0.525306	0.726511	0.780976	5.78423	20.2131	0.887444	0.515085	2.83009	0.881052	0.0820389
Training	F3	2675	drought	12.7607	0.264576	0.562116	0.381077	4.72887	0.782967	4.33692	1.39776	0.206034	1.05868	0.149959	6.79781	0.0944113	0.516595	3.65648	5.98421	0.303747	0.0456011	0.63106	0.563173	0.370131	0.19092	0.567178	3.37937	0.213933	0.231703	0.123753	0.522734	7.85737	0.380986	1.45245	0.0250481	1.98155	0.706973	0.0914846	0.709254	0.621835	0.789886	0.805561	4.19001	12.9853	0.956459	0.822997	2.44131	0.881101	0.0929767
Training	F3	2853	control	0.193442	0.0082993	0.227344	0.295779	5.47844	0.405321	0.308142	1.25974	0.156708	0.0378083	0.093207	5.11814	0.00697803	0.819207	1.45596	4.41629	0.0270522	0.0595684	0.0391092	1.01913	0.262191	0.0987231	0.100116	3.37921	0.237081	0.0943716	0.214276	0.0854029	6.47064	0.072423	0.453992	0.0546091	1.54506	0.310053	0.169897	0.412069	0.281479	0.806752	0.456107	10.5461	18.9701	0.910597	0.715443	0.301329	1.01439	0.0507762
Training	F3	2853	drought	0.370648	NA	0.209059	0.177635	4.56744	0.46836	0.151652	1.44004	0.0359884	0.0195899	0.0921599	3.86907	0.0037279	1.26902	1.12176	5.92002	0.0259718	0.071445	0.0364607	0.92846	0.274076	0.0870875	0.0432588	2.50254	0.209355	0.165132	0.192492	0.0780635	6.05678	0.0850471	0.217925	0.247418	1.86067	0.286774	0.119342	0.409298	0.255987	0.76491	0.642904	22.7688	22.2341	0.739351	0.256691	1.80691	0.888784	0.063103
Training	F3	2854	control	2.43182	0.0297822	0.566082	0.322261	1.81633	0.464193	0.0117868	1.48121	0.256961	0.393044	0.0655413	11.8358	0.0235918	0.190121	1.64767	4.81987	0.166414	0.0372215	0.379145	1.10558	0.199487	0.259034	0.368799	7.31165	0.396112	0.0735924	0.110033	4.96225e-05	5.41601	0.112583	3.80657	0.642297	2.94497	0.251028	0.0876642	0.590902	0.422416	0.670373	0.453836	7.0414	27.5685	1.44331	1.68576	0.921395	0.815196	0.0432268
Training	F3	2854	drought	2.16195	0.0102595	0.532893	0.409969	1.14239	1.23751	0.0194091	1.37732	0.167901	0.507078	0.0527617	9.41206	0.0178088	0.244728	1.80739	3.97327	0.206376	0.0466743	0.593324	0.497968	0.251784	0.19892	0.307246	7.72696	0.388854	0.11799	0.0991373	0.00264165	5.14937	0.166347	4.10707	0.69589	3.7419	0.234311	0.110435	0.67915	0.452483	0.699694	0.358495	6.16772	18.6163	1.03426	3.06926	2.92383	0.650021	0.0556516
Training	F3	2855	control	12.6886	0.0563808	0.179793	0.456611	3.22256	0.10794	0.0242695	1.38052	0.298674	0.0573751	0.0899445	6.10722	0.0140354	0.739422	1.71837	3.45709	0.0116027	0.104533	0.0193739	0.486382	0.108157	0.0463323	0.247053	5.93768	0.207825	0.0625824	0.195747	0.0576266	4.26336	0.0558278	1.28028	0.0310162	1.56186	0.226376	0.151751	0.476696	0.399484	0.315903	0.646361	7.73724	26.8394	0.933652	2.81143	0.756735	0.599533	0.0303569
Training	F3	2855	drought	17.4638	0.135715	0.283196	0.390455	3.04838	0.192151	0.296456	3.9707	0.26711	0.188019	0.0884671	5.22695	0.00661609	1.2986	2.68852	7.03272	0.0606428	0.19641	0.0973268	1.01455	0.228084	0.271514	0.247028	6.9382	0.36628	0.121788	0.046972	0.0735332	6.28859	0.133072	2.87196	0.0375209	3.04423	0.503702	0.230443	0.892418	0.51697	0.822872	0.94488	13.2176	23.2179	0.679735	2.06979	2.79779	0.997501	0.0434819
Training	F3	2856	control	3.07244	0.0722519	0.265941	0.754084	3.7921	0.489566	18.5737	1.24339	0.41973	0.0445246	0.0535608	5.26124	0.0060987	0.241461	1.78737	3.29946	0.168843	NA	0.112214	1.0054	0.397464	NA	0.0431115	3.31553	0.072914	0.023836	0.198411	0.245092	7.94828	0.251433	0.500279	0.166377	3.85289	0.0280715	0.019928	0.71292	0.634826	0.460046	0.894209	16.8461	5.25716	1.51646	1.264	0.631891	1.13619	0.0458793
Training	F3	2856	drought	1.76652	0.0899132	0.180783	0.49941	2.93675	0.126197	11.1898	0.896962	0.220527	0.0748341	0.0312187	4.08283	0.0136152	0.322617	1.40248	1.63666	0.23281	0.00458147	0.0760345	0.396378	0.503642	0.107653	0.0237652	2.70352	0.0868769	0.0567972	0.210567	0.241282	6.82312	0.255324	0.409368	0.107353	2.86847	0.0501136	0.0175065	0.542534	0.400667	0.446451	0.96961	11.6264	3.78265	0.934758	0.66694	1.03417	0.925065	0.0396888
Training	F3	2857	control	12.065	0.0739405	0.297175	0.500613	2.17057	0.967481	19.8451	0.562753	0.180424	0.029638	0.0329608	2.27349	NA	1.20514	1.90439	0.787307	0.00688945	0.0646445	0.0793818	0.90294	0.543823	0.039303	0.327283	2.90316	0.434273	0.0295059	0.0718645	0.192395	6.40024	0.0857665	0.502399	0.0327383	0.980666	0.208119	0.228778	1.34782	0.658185	1.16239	1.74286	12.5994	10.8982	1.23128	0.317862	1.08815	0.613749	0.0745507
Training	F3	2857	drought	9.92433	0.15309	0.289582	0.344837	2.35029	1.33643	10.3358	0.438967	0.123952	0.0562393	0.0717828	7.77238	0.0151432	1.60875	1.50264	0.843507	0.0215241	0.0682592	0.226038	0.733653	0.444781	0.0811778	0.511867	2.37473	0.71561	0.0931932	0.0983022	0.174718	6.07219	0.113621	0.826185	0.0282361	1.10393	0.713254	0.313159	1.29486	0.669935	0.7481	1.31067	8.54249	8.37034	1.06324	0.544339	1.65768	0.653746	0.108365
Training	F3	2858	control	11.9412	0.137539	0.30224	0.649653	3.91798	0.135053	0.0161902	0.496282	0.199705	0.128131	0.0255001	2.78711	0.0178002	0.25633	1.19969	1.08645	0.0150605	0.0348529	0.0127123	1.0381	0.245836	0.0879414	0.21397	3.20386	0.143355	0.0612148	0.0136977	0.0936474	4.13959	0.0685281	0.682464	0.00737768	1.28347	0.17997	0.0636155	0.548638	0.242181	0.394892	0.290097	0.0692221	13.6571	0.934242	0.658865	0.51607	0.687813	0.10418
Training	F3	2858	drought	11.0585	0.198437	0.296054	0.271905	3.05721	0.0532513	0.110042	0.894605	0.0575724	0.133952	0.0197354	1.28452	0.00543252	0.26652	1.11796	1.97688	0.0272959	0.0221852	0.0110358	1.12324	0.165488	0.0540935	0.114321	2.53718	0.0754608	0.101272	0.0225828	0.0853408	3.78834	0.0888715	0.67631	0.00713672	1.29797	0.0734799	0.0297679	0.498352	0.166709	0.345707	0.203334	0.0971647	4.18485	0.74676	0.252086	1.77922	0.620319	0.0935741
Training	F3	2859	control	13.2672	0.246958	0.183941	0.829037	7.04163	0.115459	0.0401626	0.309355	0.379561	0.132024	0.0800789	0.44793	0.0105713	1.32641	2.69609	2.23105	0.0200587	0.0401247	0.13584	0.960343	0.36384	0.331453	0.0694638	2.45571	0.753737	0.0821926	0.166305	0.337954	5.41516	0.146423	0.418278	0.0471114	2.64414	0.864613	0.545178	0.240252	0.714317	0.682588	0.144244	3.22198	16.1123	0.867054	0.478822	1.02	2.0323	0.0941814
Training	F3	2859	drought	8.55765	0.169427	0.131553	0.609128	6.74808	0.0197751	0.106437	0.443178	0.217652	0.13559	0.0690862	0.345856	0.0172823	1.4792	1.63952	2.7162	0.0254862	0.0379701	0.104233	0.778786	0.299199	0.253745	0.0462868	1.6687	0.664642	0.0935223	0.191132	0.325083	4.77468	0.120089	0.408202	0.0583504	2.88566	1.47345	0.862383	0.182947	0.423881	0.700045	0.112523	5.51507	15.7924	0.821073	0.277192	3.88424	1.46841	0.0900738
Training	F3	2860	control	6.13038	3.12669e-05	0.597195	1.35316	1.80755	1.76962	0.0232367	0.840858	NA	0.0587786	0.115366	22.708	0.021076	2.89788	1.79393	3.16737	0.00822122	0.0365656	NA	0.525075	0.345032	0.25901	0.482279	3.58381	1.07504	0.0459699	0.169203	0.0732467	4.34264	0.0658973	0.852554	0.0481157	1.16501	0.826457	0.390743	1.05668	1.08344	1.14398	0.827739	2.32082	29.7737	1.29429	3.65772	1.50201	1.19016	0.114199
Training	F3	2860	drought	4.51768	0.00334762	0.467589	0.969443	0.945155	1.06422	0.0293518	0.566218	0.114972	0.143173	0.0841166	12.6463	0.0138551	2.41655	1.92296	2.61514	0.0150094	0.066188	0.26246	0.30594	0.205418	0.237084	0.276967	2.39745	0.848054	0.0631046	0.108164	0.112573	3.73808	0.107696	0.83257	0.0499702	1.243	0.470503	0.327832	0.768721	0.688821	0.900376	0.832191	2.08551	7.8017	0.845353	1.57695	2.23818	0.912937	0.131211
Training	F3	2861	control	6.25398	0.0960584	0.185083	0.622795	2.77577	0.19885	0.0740828	0.931369	0.296221	0.701269	0.02541	3.23453	0.01641	1.59705	1.68144	1.5485	0.177653	0.0202073	0.130737	0.857636	0.316096	0.118547	0.166618	5.59503	0.315302	0.095029	0.118531	0.332423	4.80337	0.073897	0.40719	0.104518	2.62402	0.600445	0.295851	0.23564	0.31626	0.377859	0.599474	0.0352099	5.65937	1.35994	1.15765	0.954437	1.13601	0.111589
Training	F3	2861	drought	7.90839	0.145755	0.239032	0.524792	2.77909	0.102459	0.148815	1.88646	0.132486	0.775333	0.0558568	3.20551	0.0358438	1.88749	1.50684	2.38154	0.367106	0.0152984	0.254692	1.0861	0.203583	0.154362	0.100406	4.60606	0.364504	0.0986778	0.207251	0.497599	4.67158	0.134891	NA	0.116471	3.30344	1.07985	0.604678	0.450752	0.189655	0.41625	1.34905	0.0827711	3.02695	1.24202	0.360366	4.33206	1.33047	0.197473
Training	F3	2862	control	9.29608	0.0143984	0.317542	0.449648	1.56471	0.186923	0.699794	1.89268	0.411528	0.701238	0.0755711	5.12677	0.0203755	1.42115	2.46029	1.92698	0.0558188	0.0159376	0.0713012	1.10338	0.200152	0.310805	0.264124	4.59062	0.999597	0.0707132	0.155524	0.124857	7.7999	0.123083	0.679217	0.00799968	2.08699	0.75507	0.45141	0.266024	0.536063	0.541261	0.608667	14.3783	18.3794	1.14779	0.280761	0.236816	0.922024	0.121042
Training	F3	2862	drought	6.69159	0.00184601	0.224331	0.45924	0.678335	0.0798673	0.0625698	2.01377	0.137265	0.741187	0.0421637	2.07245	0.00794732	1.2338	1.40557	1.33432	0.0716477	0.00287394	0.0875235	0.832144	0.313083	0.243695	0.0861231	3.8444	0.55857	0.0778621	0.066958	0.0942863	5.25055	0.135584	0.231386	0.0103976	2.82656	0.50332	0.346594	0.13407	0.246853	0.39636	0.425639	25.478	8.45982	0.652983	0.111575	2.12714	0.623096	0.162956
Training	F3	2863	control	11.0732	0.00807833	0.326731	0.375872	3.63044	0.786604	0.038019	1.36515	0.321789	0.410152	0.17553	5.26971	0.01543	0.344352	3.01988	2.20631	0.023653	0.0495848	0.0654021	1.22271	0.322916	0.110459	0.616475	3.58533	0.0181928	0.109362	0.0215227	0.159189	3.20053	0.0607816	0.520901	0.00676002	1.86661	0.0127955	0.0107747	0.276696	0.673071	0.901306	0.109339	6.40071	21.6509	1.19073	1.1882	0.544648	0.909288	0.102861
Training	F3	2863	drought	10.3503	0.00908617	0.290402	0.554012	2.19965	0.886458	0.0537822	1.38014	0.211302	0.539083	0.181945	7.12891	0.0250009	0.630727	2.82606	3.08696	0.10539	0.0591163	0.0918586	1.65087	0.505194	0.168488	0.68845	3.70279	0.0562842	0.18825	0.0267727	0.198474	3.37908	0.139658	0.908085	0.00656721	2.19708	0.0250342	0.0302181	0.459446	0.878721	0.378109	0.214462	8.13009	12.971	1.30429	1.43218	2.50497	0.946162	0.174339
Training	F3	2864	control	0.515983	0.0311432	0.0879061	0.676095	1.39786	0.351267	0.91828	0.385381	0.0970729	0.391369	0.0260187	0.863308	0.0180728	0.461246	1.54034	3.1869	0.261151	0.0455486	0.0413265	0.716777	0.108098	0.0735623	0.303693	7.31053	0.0458551	0.0302829	0.242095	0.152318	2.27763	0.0719295	0.942927	0.0197406	2.5493	0.0648262	0.151175	0.413596	0.578562	0.695562	0.0624782	2.14912	11.5705	0.556078	1.57124	0.461383	0.474632	0.051627
Training	F3	2864	drought	1.49657	0.0175329	0.151704	0.370913	1.97359	0.116707	0.327996	0.428076	0.0952693	0.372463	0.0501216	1.15353	0.0131316	0.524895	1.43253	3.52464	0.229612	0.0533186	0.0484124	0.828976	0.161104	0.0801817	0.252721	4.38502	0.0408554	0.0638753	0.284012	0.132721	2.40823	0.0854723	1.33652	0.0606675	4.64466	0.0732481	0.0872691	0.532239	0.490863	0.655244	0.0547992	3.20178	9.04292	0.485221	0.789551	1.95121	0.420656	0.055502
Training	F3	2865	control	5.21226	0.149778	0.559386	0.317401	2.47288	0.237141	6.87967	0.496322	0.248046	0.0149114	0.042558	4.85562	0.00692039	0.558717	2.1688	2.60101	0.0224821	0.0308152	0.0345584	0.129542	0.412793	0.178265	0.29624	5.64364	0.470856	0.0857382	0.0642109	0.150554	3.85332	0.189936	0.207262	0.00346282	1.04063	0.341678	0.183415	0.590216	0.223246	0.593547	0.387084	11.6329	23.9575	0.734087	2.64232	0.510438	0.612276	0.0354074
Training	F3	2865	drought	2.89658	0.0833734	0.46324	0.0816031	1.4361	0.0423308	6.53234	2.26378	0.0820893	0.016018	0.0292849	2.50587	0.0061051	0.387258	3.24537	0.931304	0.0550681	0.0289753	0.00536023	0.478178	0.440299	0.0576441	0.131706	2.44149	0.483431	0.0902488	NA	0.114447	1.08253	0.143842	0.00630055	0.0108803	1.80964	0.420135	0.0741685	0.30141	0.137764	0.393302	0.591673	9.21567	0.713977	0.447938	1.28346	2.1639	0.470258	0.0282172
Training	F3	2866	control	0.60576	0.0315866	0.227317	0.858652	4.1854	0.604642	0.0489923	1.27589	0.398229	0.00605694	0.0586513	1.29881	0.0273496	0.731651	1.98892	1.91978	0.148621	0.0909032	0.0458073	1.59889	0.510797	0.113692	0.0752396	3.00653	0.189529	0.0849619	0.140533	0.204601	3.88664	0.0217326	0.625757	0.00918749	1.12018	0.12904	0.195735	0.271715	0.258359	0.168306	0.806907	7.37211	10.6715	1.10144	0.868476	0.670219	1.13516	0.0379367
Training	F3	2866	drought	1.28375	0.0234776	0.434676	0.468014	4.55413	0.702089	0.051518	2.52842	0.231219	2.90944e-05	0.0539739	2.29359	0.00501881	0.755751	4.08314	3.68875	0.219937	NA	0.158228	2.48936	0.555617	0.258174	0.0743759	1.81864	0.254153	0.103268	0.0317739	0.145716	3.75575	0.0738387	0.635113	0.0127579	1.93713	0.206426	0.227101	0.267967	0.294929	0.28781	0.869911	6.75939	4.73697	1.50675	0.73024	1.90688	0.973717	0.0624633
Training	F3	2867	control	47.8745	0.144106	0.213636	1.6375	4.97384	0.425862	0.118677	0.52351	0.0821422	0.809295	0.136981	2.99608	0.0158046	0.226213	2.7016	17.5762	6.60111e-05	0.0202435	0.0717339	3.33498	0.24902	0.25467	0.226605	4.20037	0.184964	0.0761873	0.0729705	0.0699101	4.01831	0.0895922	1.27471	0.133013	1.72724	0.160901	0.097461	0.202074	0.20578	0.324496	0.82423	7.42928	27.4839	1.35626	1.88799	0.469553	1.07253	0.0425611
Training	F3	2867	drought	31.6482	0.175043	0.394757	0.581535	2.97879	0.135335	0.121628	1.95841	0.0467392	0.535431	0.0816779	2.53588	0.00171312	0.323191	2.03505	8.1431	0.0362056	0.0157877	0.0375487	2.40847	0.0844755	0.430631	0.0937713	2.83217	0.0764787	0.12366	0.0758618	0.0823381	2.83079	0.0944629	0.880828	0.148388	1.69129	0.111992	0.0559685	0.272914	0.174781	0.328995	1.05183	5.24563	11.6187	0.949507	0.68864	2.64348	0.989036	0.0281101
Training	F3	2868	control	9.28606	0.0797664	0.402583	0.296585	2.96787	0.346024	0.0207826	2.67265	0.165768	0.00609134	0.0563754	0.631367	0.00717014	0.327128	2.5859	5.2124	0.0269132	NA	0.203486	1.23876	0.260836	0.24041	0.187317	2.97777	0.0291273	0.0431253	0.11971	0.189429	4.24539	0.0457157	1.30688	0.0250668	1.72222	0.105891	0.0419821	0.424642	0.349474	0.478082	0.373268	7.09852	9.72144	0.80885	0.524417	0.590152	0.775813	0.0287868
Training	F3	2868	drought	8.0035	0.142724	0.408073	0.361182	2.21865	0.28534	0.0293826	2.14263	0.12114	0.0364135	0.0930025	0.496818	0.00825179	0.538958	1.92015	4.52728	0.057923	0.0410739	0.272547	1.18338	0.366972	0.289199	0.166914	2.57197	0.0600557	0.0766477	0.229393	0.282588	3.75951	0.10568	2.1716	0.0993038	2.48286	0.248491	0.0813553	0.323475	0.303262	0.581805	0.428088	7.06896	7.88283	0.839541	0.418773	3.3814	0.525911	0.0698126
Training	F3	2869	control	1.50398	0.138728	0.363125	0.358045	5.19394	0.223247	0.0572278	1.33608	0.279154	0.0356795	0.0622249	6.18127	0.0124939	0.300455	2.77145	4.52253	0.104602	0.0462602	0.209596	0.612009	0.450884	0.164493	0.492594	2.66168	0.182028	0.148568	0.179005	0.000263591	4.3834	0.0944049	1.42845	0.0151052	1.7602	0.289793	0.112111	1.04723	0.435416	0.610762	0.413604	11.3236	17.8912	0.924945	2.30172	0.775821	1.07974	0.0635637
Training	F3	2869	drought	1.38421	0.130084	0.395109	0.411497	7.35746	0.268517	0.100338	1.88323	0.144281	0.057535	0.0639482	3.44023	0.0114738	0.372189	2.65444	6.27549	0.151319	0.0647181	0.207441	0.682891	0.652045	0.176083	0.372678	3.18015	0.17249	0.235761	0.177234	0.00169202	4.61362	0.0933458	1.77144	0.0112649	2.52215	0.238999	0.087405	1.2219	0.475847	0.624335	0.578301	18.3359	25.0532	0.876022	1.73671	2.55439	1.02323	0.0928172
Training	F3	2870	control	8.41409	0.113759	0.385269	0.446118	3.19425	0.717924	32.1253	2.34382	0.308824	0.476261	0.0951991	0.341057	0.0137385	0.100046	1.39923	4.06091	0.0931549	0.00441949	0.101792	1.04706	0.388699	0.237534	0.248053	5.91498	0.226283	0.0974578	0.188615	0.157225	7.64986	0.126347	0.944808	0.0278371	3.70691	0.128198	0.0799216	0.547567	0.389746	0.884493	0.199406	8.31775	23.6202	0.707173	0.234481	0.479373	0.951206	0.0594675
Training	F3	2870	drought	6.06358	0.161303	0.37546	0.329554	1.63935	0.386367	16.0124	2.68039	0.155996	0.613908	0.0844942	0.450771	0.00440157	0.200382	1.67202	3.68523	0.151703	0.0100524	0.293162	0.425597	0.651988	0.304662	0.175615	4.39881	0.19584	0.166645	0.219561	0.159747	6.86249	0.235072	1.57527	0.0875477	2.51325	0.18401	0.162138	0.224413	0.38173	0.614393	0.209612	8.71228	32.6644	0.593915	0.212434	2.16827	0.795122	0.0504402
Training	F3	2871	control	7.69972	0.0828254	0.173181	0.384505	1.73937	0.162606	0.0377894	0.2859	0.0726134	0.00259135	0.0511175	1.14584	0.00969916	0.2136	1.94768	0.741069	0.0100282	0.0214884	0.0130439	0.553326	0.193709	0.193348	0.150996	2.68065	0.130393	0.0820793	0.130998	0.0614796	4.45429	0.299191	0.00131086	0.0565242	0.972055	0.110037	0.0589165	0.238341	0.373606	0.569309	0.0746922	1.33085	11.3732	1.14441	0.357512	0.431023	0.816704	0.0424783
Training	F3	2871	drought	8.92928	0.0939228	0.233247	0.267632	1.68285	0.0622285	0.0886225	0.872731	0.0550327	0.00381504	0.067976	0.711194	0.0125728	0.225282	2.1983	1.36464	0.0115644	0.0174699	0.0505181	0.625211	0.200755	0.119628	0.0858186	3.08571	0.101523	0.13346	0.14816	0.06661	4.95	0.271111	0.00470119	0.0599047	1.75813	0.0957612	0.0539238	0.260909	0.217046	0.404627	0.040175	1.74669	10.5789	1.24874	0.192698	1.8749	0.873638	0.039953
Training	F3	2875	control	11.3856	0.276457	0.30592	0.393956	5.13685	1.65533	23.5085	0.970541	0.226281	0.506117	0.102094	0.93042	0.0118855	0.200113	1.95576	3.05149	0.0372973	0.030207	0.134738	0.405279	0.660121	NA	0.289901	4.91388	0.35783	0.128746	0.0540176	0.0585201	4.63286	0.210319	0.206889	0.0397903	0.855868	0.208101	0.132146	0.617281	0.576116	1.0215	0.343959	5.77184	18.6991	1.45145	0.33204	0.46829	0.611102	0.0660003
Training	F3	2875	drought	8.02384	0.178943	0.215064	0.312073	2.85513	0.474356	19.9197	1.65392	0.121125	0.531707	0.0927914	0.496818	0.0064259	0.161384	1.44105	4.09928	0.0688021	0.0311294	0.145847	0.521541	0.595432	0.229789	0.151541	4.09704	0.196768	0.109723	0.0678466	0.0705794	4.78249	0.317559	0.254606	0.0460731	1.18429	0.135632	0.0771847	0.624735	0.422273	0.893342	0.38627	5.99796	13.6325	1.02942	0.135642	2.11418	0.572551	0.0672646
Training	F3	2876	control	10.27	0.0911172	0.251782	0.435834	3.79299	0.289479	5.35816	0.931924	0.103717	0.411049	0.0387226	4.5906	0.00723802	0.24587	1.27197	1.25212	0.178853	0.023806	0.123585	1.05952	0.312372	0.0756394	0.416405	2.53282	0.16426	0.0919648	0.0766339	0.154605	3.16819	0.0917863	0.676811	0.0110451	1.06875	0.065112	0.0541485	0.997373	0.280224	0.395363	0.0355709	4.59868	10.064	0.554026	2.00371	0.775305	0.603062	0.095028
Training	F3	2876	drought	8.14424	0.0826458	0.197919	0.232749	2.11283	0.251836	3.38299	1.92408	0.0647443	0.477357	0.026042	1.87837	0.00320446	0.158457	1.22511	1.13077	0.212343	0.0268489	0.201566	1.26343	0.365215	0.0489553	0.153879	3.53882	0.0896742	0.0769688	0.049455	0.154473	3.47767	0.106575	0.342967	0.0164234	1.29403	0.0385566	0.0343102	0.742887	0.241622	0.665355	0.0234745	5.24641	6.87171	0.743481	1.14208	1.39833	0.656613	0.0896645
Training	F3	2877	control	8.87426	0.256416	0.157319	0.511609	7.03084	0.39942	0.0461788	1.13611	0.170961	0.0323473	0.0563634	5.64449	0.0136681	1.38293	1.17577	1.27365	0.0186359	0.0756506	0.201665	1.47111	0.242268	0.148554	0.227829	2.39591	0.182253	0.0604125	0.211312	0.0754549	4.32198	0.228442	0.513744	0.00704556	1.80105	0.439185	0.334416	0.0880257	0.312219	0.518429	0.760985	8.02723	16.3599	0.869001	1.25601	1.09832	0.80106	0.118522
Training	F3	2877	drought	7.70647	0.264021	0.192044	0.374613	5.88609	0.385617	0.619555	0.95694	0.122933	0.102042	0.067483	5.21565	0.0112894	1.51541	0.923382	1.62029	0.0608867	0.111149	0.283012	1.13118	0.373604	0.16393	0.22194	2.72252	0.227939	0.0922794	0.268046	0.123225	4.71756	0.340003	1.21052	0.00894504	2.27067	0.693634	0.291222	0.163138	0.253742	0.541727	0.856803	11.1776	8.66284	0.755736	1.3765	3.28114	0.71658	0.129441
Training	F3	2878	control	0.53697	0.152062	0.228402	0.396732	0.49995	1.32306	10.4181	1.06666	0.0810843	0.0551952	0.097507	4.57432	0.0249646	1.17656	1.44858	1.85533	0.00721873	0.0810372	0.131033	0.639762	0.200457	0.0752337	0.660305	2.81787	0.474528	0.129771	0.430765	0.181115	5.04205	0.171766	0.266663	0.0105313	2.45396	0.4955	0.330578	0.599643	0.41333	0.618541	0.299575	2.13122	15.449	0.835309	1.94286	0.431042	0.805442	0.0694916
Training	F3	2878	drought	0.758915	0.171055	0.196968	0.362529	0.624496	0.454793	15.0675	0.547465	0.0434749	0.0627181	0.0178577	2.6172	0.0126142	1.6832	1.36047	2.69742	0.0195309	0.114902	0.153602	0.736321	0.32108	0.080184	0.39009	2.13781	0.489719	0.164554	0.429517	0.227574	7.05675	0.221464	0.324411	0.0156163	3.11817	0.46127	0.381583	0.729508	0.375541	0.685165	0.482945	2.22146	12.1833	0.676825	0.6939	2.70186	0.674706	0.0694155
Training	F3	2879	control	7.76189	0.157776	0.417308	0.462157	5.74308	0.259426	9.11431	2.12174	0.0664336	0.554298	0.148466	0.82961	0.0150159	0.179283	2.66813	0.936716	0.00957588	0.0374831	0.0190888	1.16216	0.146208	0.0597851	0.355337	5.78159	0.37299	0.159606	0.124164	NA	5.10071	0.175461	1.62533	0.00353853	2.66865	0.163344	0.0899752	0.677195	0.24965	0.600819	0.488982	5.5313	16.8405	1.11346	2.29236	0.511269	1.04981	0.0887331
Training	F3	2879	drought	6.17071	0.154939	0.408092	0.307733	3.4876	0.151402	15.2113	1.44982	0.0805258	0.654288	0.141264	0.747881	0.00488395	0.254634	1.46612	1.15516	0.031691	0.0409177	0.0654744	0.990042	0.200777	0.104803	0.246405	6.58471	0.244496	0.183934	0.128313	0.0273453	4.43058	0.225098	2.22128	0.0646727	3.11816	0.221057	0.133073	0.640126	0.220783	0.575452	0.759035	11.8712	17.0379	0.856233	0.623812	2.10899	0.890438	0.124549
Training	F3	2880	control	6.54789	0.276082	0.27735	0.20013	2.19653	0.990376	7.22313	1.13642	0.187173	0.0627499	0.0605737	0.53081	0.0442083	0.430397	2.03129	1.17043	0.0377236	0.0523573	0.131863	0.765754	0.327131	0.102533	0.157528	3.97043	0.0768357	0.0777759	0.126323	0.134186	2.90196	0.13186	0.0862165	0.00197085	1.19773	0.0837005	0.0510328	0.575054	0.227461	0.696597	0.170043	3.34247	22.1796	0.655228	0.145411	0.706572	1.04773	0.092297
Training	F3	2880	drought	5.89529	0.260357	0.266666	0.175478	1.99963	0.193067	5.05246	1.11963	0.146353	0.135816	0.0456805	0.828952	0.0115565	0.759396	2.0141	1.1422	0.0632349	0.0644886	0.159827	0.971275	0.453059	0.110935	0.137666	3.6538	0.128304	0.142127	0.197074	0.0853847	2.76929	0.146663	0.39313	0.00039374	1.25811	0.160876	0.0783583	0.545477	0.239422	0.738543	0.194892	3.23281	12.7501	0.574238	0.256322	2.18026	0.857961	0.122827
Training	F3	2881	control	5.72594	0.0271497	0.223547	0.536746	3.69199	0.494905	0.164721	0.907912	0.0169478	0.0339694	0.0391561	0.591873	0.00602783	1.03987	1.21218	4.97979	0.113584	0.00896362	0.00859376	0.94573	0.271679	0.0634528	0.0438374	5.46978	0.160794	0.0660588	0.104352	0.083733	2.52695	0.0712532	1.60983	0.0143779	1.07814	0.188366	0.154441	1.10947	0.299393	0.600726	0.698464	0.218106	6.08682	1.2999	0.545628	0.349718	1.07185	0.0951786
Training	F3	2881	drought	4.81651	0.0362428	0.223577	0.494118	3.32132	0.298632	0.559683	1.03256	0.0335049	0.128786	0.0496429	0.791987	0.000349973	1.36783	1.26583	5.43837	0.12079	NA	0.0498764	1.19935	0.293032	0.0726037	0.0541458	5.12829	0.195549	0.109686	0.111926	0.0871278	3.20617	0.100809	2.2883	0.0206648	1.53949	0.276227	0.160885	0.94726	0.230495	0.576251	0.896187	0.517991	2.16379	1.19042	0.470753	2.52932	0.836448	0.0604222
Training	F3	2882	control	1.79161	0.13038	0.348734	0.429197	1.13454	2.00313	0.777372	2.70311	0.362425	0.487766	0.0464423	0.360116	0.0476822	0.570893	2.65402	2.10627	0.14132	0.0203619	0.0788025	0.166597	0.212281	0.126708	0.152218	4.10231	0.292277	0.0192991	0.121765	0.144004	5.27757	0.0641253	0.914629	0.0143993	2.99452	0.317003	0.177567	0.251998	0.306369	0.40553	0.358127	9.11206	9.57938	0.901605	0.414486	0.280414	0.566332	0.0825396
Training	F3	2882	drought	2.09916	0.125679	0.356523	0.365321	0.812564	0.467812	0.174322	1.20074	0.117575	0.494549	0.0341763	0.0827442	0.0340196	0.690683	1.68033	3.74488	0.303147	0.0270329	0.0442464	0.139942	0.244838	0.288457	0.123254	4.0515	0.292333	0.0366915	0.0757577	0.0983504	8.32151	0.0911191	0.901205	0.00638892	3.71365	0.245727	0.120133	0.183532	0.261115	0.599175	0.369114	18.2914	10.292	0.868059	0.204485	2.1817	0.565455	0.0945474
Training	F4	382	control	0.614525	0.151321	0.369551	1.6692	0.855655	1.60049	7.38064	2.15524	0.374074	0.432028	0.110341	3.72919	0.0422062	2.91935	2.5623	1.48247	0.103251	0.0876722	0.381852	1.27344	0.304586	0.198832	0.510574	4.67619	0.706578	0.0446498	0.351887	0.353287	4.01973	0.220542	4.28102	0.0203782	2.69388	0.687246	0.433489	0.79399	0.871804	0.809344	0.647824	1.54565	16.5562	0.678768	1.7528	0.168099	1.45633	0.0513481
Training	F4	382	drought	1.33182	0.103644	0.202556	1.86657	0.970792	0.29592	3.72041	0.669834	0.238214	0.59578	0.0911984	1.72764	0.02463	2.14889	3.05437	1.33921	0.208388	0.0527325	0.440029	0.91668	1.16821	0.21103	0.432877	4.46479	0.99942	0.0833246	0.314837	0.146652	3.70508	0.224025	6.06899	0.0292922	4.1788	0.801602	0.385206	0.62046	0.649933	0.643601	0.453968	0.886153	10.3228	0.604786	3.07016	0.462126	1.02621	0.0834063
Training	F4	2673	control	2.27176	0.163446	0.132691	0.415974	0.722828	0.131831	0.0770521	1.65772	0.0704346	0.0208628	0.0518824	3.13941	0.00440406	0.554741	1.35434	0.768847	0.0287809	0.0567199	0.0873399	0.00958219	0.172265	0.076305	0.0647748	2.39513	0.0916088	0.0516715	0.126505	0.103728	1.73753	0.058012	0.880858	0.010861	1.19943	0.127943	0.0618947	0.18184	0.289906	0.470503	0.261667	0.00406596	8.54343	0.132408	0.586577	0.0708462	0.71518	0.0510072
Training	F4	2673	drought	3.38661	0.13482	0.122036	0.26826	0.714927	0.00921498	0.0144048	0.207214	0.072616	0.0331842	0.0890974	0.537136	0.0062308	0.617247	2.9935	1.16359	0.0456115	0.0976223	0.16801	1.00293	1.13605	0.0900838	0.022785	2.80511	0.15521	0.0628316	0.12597	0.0880107	1.00807	0.159947	2.25519	0.0406528	1.80188	0.105691	0.0392106	0.282567	0.290981	0.430834	0.445594	0.000817024	4.41911	0.387072	0.336909	0.852392	0.41657	0.141622
Training	F4	2674	control	3.46924	0.0648701	0.107613	0.33408	0.404647	0.00913033	0.0931253	0.294726	0.521855	0.0109156	0.0351492	0.542026	0.00791814	0.333508	0.963997	1.1415	0.0466266	0.00991556	0.0115538	0.67559	0.15304	0.0990711	0.0749609	1.83769	0.0300472	0.012446	0.020479	0.00179774	2.85787	0.0447351	0.534425	0.0200909	0.942551	0.120334	0.0283837	0.108209	0.22067	0.337933	0.0482424	0.707678	3.05703	0.131813	0.55131	0.117115	0.646929	0.026559
Training	F4	2674	drought	7.2192	0.123393	0.116796	0.659467	0.751084	0.0187405	0.0296199	0.0808414	0.415724	0.020133	0.194756	1.15298	0.0331314	0.507179	1.68402	0.727109	0.0370139	0.0145555	0.0469814	0.93173	0.592978	0.0716424	0.165385	1.97424	0.0986114	0.0271167	0.0347313	2.21948e-05	2.69915	0.0839507	1.14101	0.0151862	1.14861	0.585377	0.101179	0.152946	0.44645	0.368303	0.0388004	0.117868	3.69638	0.138809	1.3082	0.54267	0.378658	0.120848
Training	F4	2675	control	6.66985	0.239126	0.465867	0.582367	2.73951	0.342689	2.85759	1.24408	0.239283	1.08429	0.133977	8.96055	0.141762	0.505358	2.94711	3.86931	0.215159	0.0443382	0.369006	0.749502	0.30103	0.144921	1.24243	2.27647	0.305572	0.12429	0.119003	0.625085	4.80052	0.231079	1.16272	0.00861969	3.37622	1.49928	0.140888	0.819257	0.988591	0.606801	0.583665	4.20652	20.6087	0.654229	0.954675	0.0656755	0.815297	0.0734448
Training	F4	2675	drought	18.0111	0.419511	0.401231	0.776755	6.02551	0.387352	3.74237	0.497045	0.158982	1.039	0.292089	10.8623	0.179411	0.55085	6.05888	2.97912	0.442921	0.0787366	0.69887	0.512702	1.11623	0.169224	1.20537	2.70545	0.420896	0.118535	0.493224	0.36536	3.56055	0.3462	1.51413	0.00141015	3.42515	1.78781	0.202247	0.765074	1.07628	0.737885	0.489491	1.23203	12.4112	0.420306	3.34103	0.53181	1.49893	0.161306
Training	F4	2853	control	0.261265	0.00414175	0.200455	0.744857	5.85519	0.931766	0.0656222	1.23554	0.0654447	0.0170413	0.281596	4.35564	0.00814596	1.83023	2.03738	2.00041	0.0311971	0.0861335	0.0480096	1.12228	0.446938	0.146208	0.131716	2.42102	0.300643	0.0962015	0.207739	0.150458	4.22267	0.0829321	0.0933608	0.0290417	2.11018	0.320963	0.242572	0.66764	0.767473	1.18738	0.385003	2.23494	22.5347	0.543045	1.40788	0.226897	1.42072	0.0387294
Training	F4	2853	drought	0.258926	3.21118e-05	0.177428	0.377737	2.27858	0.510587	0.115788	0.486631	0.0538396	0.00459223	0.197376	6.29511	0.0150489	2.84738	1.19872	1.48584	0.0326579	0.0691902	0.0348238	0.768794	0.82172	0.0735749	0.119274	2.85421	0.544825	0.0788129	0.0729648	0.0593893	2.82646	0.0944924	0.0574042	0.0272467	2.11778	0.543289	0.185774	0.577828	0.673308	0.848513	0.254071	2.29155	20.3984	0.513392	1.79542	0.44669	0.695335	0.110971
Training	F4	2854	control	1.17545	0.0882999	0.461406	0.61437	0.622471	0.226232	0.0429242	1.95209	0.172719	0.38407	0.0582775	11.4496	0.014653	0.646013	1.23693	1.66305	0.208882	NA	0.223285	0.709974	0.09506	0.236681	0.611801	5.93266	0.654224	0.0824182	0.104533	3.80671e-05	3.28003	0.138357	4.04545	0.371853	3.71578	0.280993	0.175044	0.894131	0.667617	0.460516	0.323032	2.85676	21.6128	1.03039	0.68965	0.26042	1.0134	0.0559037
Training	F4	2854	drought	2.37013	0.10351	0.435417	0.76338	0.807962	0.33214	0.00530922	0.931622	0.128542	0.469048	0.120751	9.48188	0.0219906	0.740853	1.903	1.70661	0.270824	0.0586476	0.49785	0.650068	0.565526	0.20135	0.967319	5.97999	1.04731	0.103902	0.0648158	2.83609e-05	3.12764	0.145112	5.51421	0.383155	4.07135	0.659944	0.400744	0.84755	1.19326	0.521869	0.226877	1.09361	13.1737	1.34479	1.72759	0.543699	0.691426	0.0760345
Training	F4	2855	control	7.68237	0.189561	0.221957	0.832108	0.981332	0.117196	0.134208	1.66304	0.158837	0.0324723	0.0918858	4.53059	0.00627403	1.70834	1.34405	1.65054	0.00714022	0.10661	0.0323628	0.59263	0.088446	0.133549	0.354584	4.37432	0.338915	0.0777484	0.223006	0.0917631	3.16999	0.0843853	2.47707	0.0283667	2.04095	0.33743	0.168294	0.622851	0.646116	0.53586	0.608082	2.91766	14.9439	0.598992	1.45155	0.190613	0.744054	0.0418611
Training	F4	2855	drought	14.8399	0.213163	0.145129	1.3485	2.58484	0.270474	0.00462438	0.540053	0.13945	0.0437613	0.282198	7.84005	0.0506053	1.80801	2.76737	1.81482	0.0160689	0.256124	0.103581	1.02045	0.295929	0.197009	0.510849	4.88035	0.789669	0.0820943	0.193535	0.0414294	3.82971	0.119699	3.63029	0.0168265	2.78701	0.477127	0.320081	0.744771	1.19677	0.683795	0.423316	1.33961	18.5678	0.670736	5.76511	0.374206	0.656096	0.0634444
Training	F4	2856	control	0.559839	0.0939917	0.231096	0.886574	1.46239	0.0279227	12.2839	1.06215	0.314053	0.038322	0.0232266	2.35181	0.0121896	0.232442	1.01007	1.21984	0.137112	0.00678919	0.0147133	0.457266	0.249096	NA	0.0249116	2.52852	0.044105	0.0187746	0.118208	0.415851	3.50029	0.241278	0.483055	0.105651	3.24934	0.0274898	0.0195753	0.710885	0.766457	0.305083	0.49033	7.09389	5.34601	0.831372	0.105762	0.268363	1.06594	0.048844
Training	F4	2856	drought	0.844533	0.124607	0.179171	1.2825	0.945005	0.0614537	6.67988	0.266289	0.174193	0.118414	0.0465925	2.33997	0.0195036	0.246814	1.43936	0.542321	0.294469	NA	0.0266576	0.140507	0.796838	0.0770547	0.0192397	3.12845	0.139388	0.0276351	0.142406	0.292076	4.6354	0.263355	0.826097	0.0381252	4.96301	0.0875425	0.0506711	0.857021	0.816728	0.436559	0.594545	2.10278	2.86025	0.489829	0.293551	0.578577	0.735987	0.082157
Training	F4	2857	control	3.98442	0.14835	0.205058	0.551606	0.951985	0.13196	10.6412	0.782522	0.138098	0.0362503	0.0280144	0.658661	0.0111081	1.3923	1.06833	0.726486	0.0147837	0.04735	0.032047	0.456513	0.223456	NA	0.518293	1.87858	0.461076	0.0262568	0.0846333	0.30147	2.49652	0.0724247	0.771571	0.0233209	1.02673	0.323713	0.162313	1.13838	0.903593	0.724516	1.25916	4.50648	7.45032	0.891423	0.0830781	0.23071	0.831483	0.0767732
Training	F4	2857	drought	7.26982	0.144254	0.188408	0.800676	0.817423	0.0882084	7.95802	0.195479	0.0667401	0.0626509	0.104069	0.555259	0.0114016	2.21114	1.29959	0.593926	0.0569131	0.0683788	0.0807189	0.364475	0.987912	0.0119384	0.54617	3.18061	1.1099	0.0544209	0.0710466	0.196476	3.19971	0.149156	1.53165	0.0149748	1.62666	0.558348	0.204007	1.52913	1.09882	0.733061	1.57258	2.48695	6.98969	0.766914	0.20665	0.906256	0.589731	0.183639
Training	F4	2858	control	6.09212	0.162436	0.257177	0.401405	1.04876	0.0732802	0.0479428	1.12232	0.12718	0.0865886	0.0399519	1.75282	0.0109759	0.874943	0.999509	0.994689	0.0155288	0.0316333	0.00594235	1.4551	0.0989864	0.0482265	0.270641	1.98991	0.141118	0.0250629	0.0195367	0.131237	1.83959	0.0289253	0.843275	0.0133767	1.43395	0.182188	0.0834625	0.662667	0.488766	0.281999	0.157132	0.0241779	8.15663	0.457774	0.343569	0.213132	0.692373	0.0559164
Training	F4	2858	drought	12.7768	0.212685	0.216873	1.10769	2.03056	0.061716	0.0360273	0.332421	0.12509	0.0983481	0.12059	3.44688	0.0279631	0.641375	1.4175	0.625633	0.0141312	0.0597084	0.0260501	1.18984	0.676274	NA	0.16028	2.83284	0.425363	0.0698576	0.0409875	0.0280096	2.9564	0.0912836	0.939296	0.00641228	2.24562	0.39325	0.139485	1.86666	0.589873	0.296734	0.148123	0.0167255	2.55656	0.610139	1.08089	0.627412	0.696602	0.070942
Training	F4	2859	control	3.30013	0.235221	0.155354	1.12938	2.15571	0.0444589	0.114641	0.397133	0.340006	0.061873	0.0878878	0.33308	0.0243022	2.22607	1.13563	1.13821	0.0179341	0.0444831	0.0359013	0.897583	0.140533	0.122562	0.0556471	2.13826	0.660615	0.0635168	0.138281	0.266291	3.20924	0.0974926	0.252543	0.0611428	2.56462	0.854456	0.564317	0.18278	1.0582	0.594463	0.0967198	1.43178	9.74363	0.563726	0.424865	0.339532	1.39221	0.0748206
Training	F4	2859	drought	5.71832	0.193943	0.1222	1.49596	1.52511	0.0405053	0.127204	0.172811	0.199876	0.108453	0.10057	0.839079	0.0362141	3.12301	1.42732	1.20811	0.0391122	0.063585	0.0974131	1.10215	0.590435	0.118024	0.0452519	2.28814	1.31127	0.0864543	0.171911	0.155239	3.1069	0.0884438	0.566237	0.0331994	4.13081	0.962918	0.664033	0.340201	1.17864	0.537209	0.118349	1.51855	5.06253	0.53167	0.526599	1.05663	1.08798	0.124598
Training	F4	2860	control	2.11299	0.00284374	0.3859	1.44419	0.878722	0.491427	0.0967508	0.483124	0.133781	0.072927	0.0674515	6.88955	0.0351705	3.27852	1.11637	2.09598	0.0119648	0.0264939	0.0650016	0.432729	0.178901	0.137839	0.43484	2.66661	0.80162	0.0268738	0.122545	0.113989	2.56481	0.0822915	1.07697	0.072159	1.73864	0.490098	0.282756	0.607222	0.894248	0.827212	0.613241	1.38633	17.6971	1.27636	0.401493	0.285437	1.16558	0.127421
Training	F4	2860	drought	4.01527	2.14093e-05	0.278683	2.11396	0.716557	0.454018	0.0186851	0.20548	0.0705086	0.0395171	0.123805	13.2184	0.0151606	3.27376	1.32584	2.0045	0.0217362	0.0374676	0.158285	0.313248	0.363564	0.172765	0.447424	2.76547	1.05413	0.0353411	0.064616	0.0635026	1.83314	0.0602264	0.98793	0.0390906	1.91238	0.680385	0.274155	0.913648	1.29199	0.665649	0.514785	0.814913	15.1866	0.808979	1.0562	0.803631	0.756195	0.15337
Training	F4	2861	control	2.43469	0.110625	0.182345	0.919228	0.875332	0.0443718	0.257778	0.718824	0.150136	0.426628	0.0311126	0.963386	0.0175657	1.4893	0.983611	1.3159	0.113505	0.0128981	0.0426273	0.770436	0.121516	0.0365077	0.142148	3.60555	0.189971	0.0642157	0.0720824	0.378038	2.43794	0.0546739	0.268938	0.0671542	2.47264	0.412392	0.188404	0.272946	0.267257	0.278716	0.340722	0.0143339	5.60423	0.916317	0.405096	0.31939	1.0461	0.082667
Training	F4	2861	drought	4.72665	0.21062	0.16648	1.41379	0.701293	0.0632126	0.280432	0.511302	0.128421	0.635795	0.0664278	5.43571	0.0225622	2.61969	1.31954	0.845677	0.317541	0.0251175	0.120705	0.716849	0.42011	0.06836	0.301272	5.77242	0.81599	0.110035	0.143087	0.259036	3.19958	0.14426	0.769551	0.0635065	5.49689	0.718934	0.488545	0.584275	0.687472	0.361366	0.562973	0.013711	10.1111	0.915394	0.6258	1.40455	1.25175	0.17339
Training	F4	2862	control	5.39833	0.00138908	0.192547	0.198255	NA	0.0525862	0.136363	1.39738	0.210869	0.0512047	0.049275	4.25183	0.018997	1.60649	1.17724	0.489567	0.0378763	0.0084357	0.0581982	0.749092	0.163944	0.228115	0.303185	3.38412	0.964323	0.0523133	0.0679641	0.129186	3.74593	NA	0.129253	0.0128452	2.23452	0.530421	0.29842	0.245863	0.786795	0.308553	0.270786	6.47067	11.4037	0.772699	0.0942226	0.1455	0.981335	0.08528
Training	F4	2862	drought	9.62897	0.000596023	0.137287	1.48526	0.561048	0.0466325	0.0344413	0.490884	0.155483	0.468592	0.0689852	5.5956	0.0182755	2.37184	1.72053	0.702765	0.025124	0.010382	0.121263	0.558139	0.686271	0.210968	0.412699	3.006	1.82469	0.0654024	0.00898564	0.0660325	3.28896	0.0671763	0.205004	0.0198638	9.92658	1.05941	0.61037	0.362836	1.20517	0.416049	0.184499	3.00981	10.7537	0.702566	0.359402	0.342065	0.721841	0.0943672
Training	F4	2863	control	4.615	0.017384	0.264336	0.579037	1.14377	0.135989	0.0911316	1.56354	0.288598	0.476769	0.0821683	1.80133	0.0199685	0.548184	1.42893	1.40366	0.0420823	0.0442237	0.00560048	1.17658	0.208589	0.0889587	0.829965	2.95849	0.0213598	0.0801932	0.0535063	0.306633	2.35271	0.0738491	0.864126	2.52121e-05	1.92412	0.0298184	0.0185083	0.37985	1.16002	0.687395	0.122532	3.76724	13.266	1.11139	0.379525	0.216095	1.16169	0.121108
Training	F4	2863	drought	7.88624	0.00634136	0.170801	0.757375	0.488778	0.157914	0.0723176	0.356759	0.165419	0.55488	0.227058	3.75179	0.0319786	0.983169	1.72134	1.02465	0.054073	0.0435351	0.0446483	0.513504	0.88514	0.152121	0.962359	3.65074	0.0476916	0.119439	0.0376536	0.157519	2.33306	0.0943249	1.44942	0.0024139	2.66431	0.025906	0.0201948	0.495714	1.543	0.657516	0.103244	1.46911	10.7294	0.766261	1.02592	1.10556	0.753737	0.220701
Training	F4	2864	control	1.22566	0.0714185	0.139461	0.680212	1.19683	0.0983033	0.161984	1.02123	0.0803326	0.356714	0.110793	0.642668	0.0114255	1.41324	1.21304	1.51389	0.200684	0.071893	0.0155464	1.4015	0.0450147	0.0441528	0.325298	4.24816	0.0207932	0.0443158	0.353282	0.25945	1.30776	0.0616957	1.67003	0.0280981	2.67534	0.0803994	0.158546	0.572674	0.874753	0.735521	0.0654048	1.48361	15.4811	0.375472	0.677076	0.20851	0.634781	0.0879478
Training	F4	2864	drought	2.19448	0.0557875	0.100589	1.21753	0.895536	0.0465868	0.113196	0.139121	0.0968093	0.395097	0.157572	0.634418	0.0214567	1.12545	1.1862	2.22753	0.416582	0.0604349	0.0533088	0.828665	0.370992	0.0771552	0.225586	4.21331	0.0395164	0.0539884	0.355379	0.173705	1.18227	0.0899058	1.90604	0.0309791	3.62294	0.135886	0.307601	0.51474	0.641078	0.573521	0.0588019	1.23623	9.33606	0.500732	1.17969	0.590165	0.322726	0.156464
Training	F4	2865	control	3.32948	0.165026	0.495782	0.939858	1.11896	0.215674	7.50616	0.826794	0.293724	0.00299653	0.0727938	4.25506	0.00804926	1.18357	2.07036	1.37554	0.0242574	0.043495	0.0215663	1.36832	0.668886	0.101291	0.229345	5.24049	0.440166	0.0625657	0.127722	0.229932	2.57173	0.17724	0.196317	0.00887819	2.31893	0.382099	0.253887	0.634355	0.316477	0.668133	0.434462	5.48733	15.7925	0.632182	0.974138	0.183803	0.965882	0.054304
Training	F4	2865	drought	4.01834	0.253727	0.416272	1.08864	0.36688	0.183989	9.38207	0.335884	0.200418	0.0173923	0.0776306	5.21041	0.00276813	1.19788	2.41632	0.894013	0.0528554	0.0573389	0.0194733	0.532996	1.34628	0.100937	0.28124	6.06847	0.77801	0.06327	0.135827	0.139842	2.13956	0.258987	0.146157	0.00225686	2.58782	0.464348	0.274769	0.873716	0.446889	0.652649	0.364688	4.78423	20.9159	0.709719	1.81044	0.705605	1.07935	0.106694
Training	F4	2866	control	0.201778	0.0576377	0.231299	0.590094	2.0795	0.690821	0.105537	2.37996	0.328284	0.00747755	0.0436222	0.905255	0.0034102	0.771096	2.42134	1.39446	0.080415	0.0254406	0.0525131	0.811535	0.172251	0.043598	0.0285704	2.42409	0.0649001	0.0671675	0.112579	0.294648	2.80243	0.037135	0.651109	0.00332227	0.901916	0.0891459	0.119283	0.129162	0.386203	0.295725	0.332446	2.07658	5.24707	0.926442	0.467445	0.247757	0.923772	0.062051
Training	F4	2866	drought	0.535866	0.067797	0.173577	0.780937	1.21128	0.0925065	0.0735387	0.54525	0.236648	0.00346565	0.117198	0.842305	0.00557561	1.02328	1.99687	0.470427	0.177344	0.0429919	0.0389135	0.544422	0.784672	0.0512205	0.0616904	3.2808	0.174234	0.0784891	0.134553	0.156814	3.8323	0.0326892	1.40065	0.0102917	1.28985	0.272501	0.364481	0.306321	0.513898	0.265065	0.358465	0.880647	8.73209	0.715414	0.35997	0.72641	0.748874	0.109778
Training	F4	2867	control	17.8597	0.20013	0.338956	0.870517	1.9555	0.112153	0.162657	1.56984	0.0746934	0.451303	0.199959	2.10327	0.00506589	0.716728	1.72208	4.5164	0.0188371	NA	0.00759535	1.41208	0.0883953	0.21704	0.248184	3.55737	0.158499	0.079486	0.0948947	0.159091	2.95068	0.0535922	1.92475	0.100663	1.32114	0.292512	0.104371	0.237936	0.527633	0.313847	0.487601	1.81851	22.1131	0.749731	0.778703	0.261981	1.23565	0.0599506
Training	F4	2867	drought	24.9471	0.296754	0.249478	1.23067	2.65175	0.0297693	0.083762	0.502182	0.0837974	0.666083	0.283893	2.90025	0.000315915	0.732286	2.48058	5.9203	0.0316092	NA	0.0367881	2.14384	0.334097	0.174697	0.290738	4.74252	0.286897	0.126831	0.092658	0.0894783	2.35032	0.133674	2.28866	0.162703	1.55542	0.642971	0.1786	0.257724	0.63368	0.337408	0.445074	0.937867	12.4929	0.795246	2.47177	0.900303	0.960261	0.111909
Training	F4	2868	control	5.84489	0.14954	0.331241	0.63736	1.78644	0.633278	0.152021	3.57887	0.151171	0.00253961	0.0964001	1.04273	0.010595	1.17767	2.78226	2.99127	0.0382056	0.0284836	0.260454	1.0653	0.272891	0.202879	0.158025	2.68977	0.0557175	0.040827	0.190757	0.274105	3.63549	0.0330067	1.51081	0.0202753	1.92744	0.231244	0.0571199	0.194673	0.667359	0.523288	0.281154	2.71522	10.3046	0.803683	0.670854	0.162482	0.879227	0.0299124
Training	F4	2868	drought	9.55475	0.176398	0.33127	0.833547	1.68164	0.492465	0.0394826	0.7587	0.1488	0.00241882	0.120993	0.874578	0.0204448	0.901055	3.15739	1.5081	0.055365	0.0386433	0.295018	0.787474	1.0896	0.207745	0.308224	3.81162	0.13219	0.0621134	0.188256	0.256364	3.43355	0.0771211	2.5183	0.0667832	2.63359	0.585808	0.141167	0.446801	0.826081	0.438677	0.349414	1.30257	8.55477	0.526433	1.22361	0.682109	0.577179	0.0716316
Training	F4	2869	control	1.82452	0.231197	0.384282	0.655378	5.08463	0.492405	0.0953175	1.45515	0.154751	0.0370998	0.130667	5.70121	0.0201449	0.831584	2.86437	2.13158	0.146726	0.0842252	0.292618	0.582295	0.977476	0.122379	0.71513	2.34189	0.373831	0.136868	0.156326	2.16552e-05	3.24912	0.14482	1.97016	0.0248925	2.20568	0.68001	0.204498	1.64652	0.858063	0.814413	0.395151	2.6988	18.1748	0.704364	2.21337	0.65809	1.06604	0.0918455
Training	F4	2869	drought	2.35104	0.216162	0.393471	1.20958	5.84318	0.477465	0.0912783	0.731707	0.168285	0.0339069	0.16897	6.74544	0.0292428	0.821536	3.15648	2.15083	0.196003	0.105935	0.415992	0.70001	1.42901	0.193177	0.672699	3.16697	0.411269	0.143014	0.181692	1.82846e-05	2.9975	0.131599	2.39471	0.0254256	2.6928	0.865288	0.210961	1.97218	1.0704	0.743404	0.358484	2.47817	19.8571	0.598822	2.93647	0.85022	1.53138	0.14016
Training	F4	2870	control	4.66632	0.194831	0.355282	0.54929	0.96383	0.751197	34.8876	2.5791	0.181108	0.506839	0.0839759	0.644435	0.0170197	0.133338	1.09927	2.21819	0.09542	0.014807	0.090982	1.0945	0.326209	0.271801	0.327327	5.65416	0.244575	0.0929008	0.25032	0.37539	5.03161	0.127438	0.626205	0.0564885	1.95087	0.142997	0.123976	0.232546	0.677285	0.726671	0.185361	7.07909	13.9154	0.626691	0.205693	0.151053	1.25542	0.0779649
Training	F4	2870	drought	6.16676	0.153269	0.256679	0.565179	0.568739	0.0883683	23.5263	0.761988	0.0322733	0.691825	0.141444	0.840352	0.0110293	0.258056	1.14405	1.63674	0.241336	0.00789604	0.156488	0.765932	1.09912	0.250524	0.190832	6.10193	0.353468	0.105449	0.269356	0.200649	4.91264	0.196339	1.12672	0.0776003	2.69389	0.259734	NA	0.321958	0.555717	0.515151	0.161995	5.09051	13.5132	0.498987	0.0852023	1.14078	0.793182	0.126964
Training	F4	2871	control	6.64696	0.19993	0.174377	0.568272	0.532789	0.342051	0.162216	0.584806	0.0652118	0.00692631	0.0511278	2.04587	0.012667	0.443118	2.19779	0.452906	0.0126822	0.020637	0.0334399	0.81661	0.140071	0.098374	0.176846	3.42872	0.134882	0.0645449	0.147998	0.099082	3.95349	0.175126	0.0046955	0.0704853	1.34232	0.129416	0.0647352	0.314372	0.6065	0.600433	0.0420997	1.27719	12.1234	0.995536	0.268897	0.152591	1.42013	0.0352357
Training	F4	2871	drought	13.5593	0.223507	0.114711	0.889336	1.30975	0.353956	0.0896195	0.162843	0.0500397	0.00422248	0.099973	1.39413	0.0050311	0.464207	3.34362	1.55324	0.0145619	0.0163514	0.0704778	0.933378	0.73128	0.063932	0.154704	3.63537	0.218894	0.0698699	0.129894	0.0785241	3.34992	0.370536	0.00366574	0.132566	2.27878	0.130023	0.0901117	0.325282	0.603999	0.55355	0.0488615	0.62301	12.2402	0.997235	0.456565	0.817985	1.20175	0.0354883
Training	F4	2875	control	5.73911	0.323767	0.253278	0.532333	1.55956	0.603104	18.9809	1.55605	0.15798	0.368222	0.110521	1.10565	0.0137267	0.627391	1.05131	2.55024	0.023124	0.0337427	0.131663	0.370973	0.288764	0.161478	0.355376	3.61266	0.33359	0.0921131	0.178669	0.135067	3.26949	0.191503	0.340045	0.0628543	0.94659	0.329884	0.131315	0.722283	0.908921	0.789623	0.299281	2.66289	11.0646	1.30138	0.0796314	0.212134	1.06154	0.0609243
Training	F4	2875	drought	8.93124	0.450501	0.108339	0.613183	1.61828	0.0670962	8.00456	0.588072	0.132248	0.611267	0.160755	1.34904	0.0167496	0.631213	2.36737	2.34439	0.0650039	0.0532925	0.304053	0.37253	1.88816	0.172822	0.718173	4.17171	0.890667	0.112726	0.130959	0.0541079	3.34425	0.216198	0.298163	0.0384601	1.39174	0.97035	0.322404	1.08851	1.81208	0.847357	0.268346	0.907579	9.60978	0.971329	0.228357	0.991048	0.691935	0.16406
Training	F4	2876	control	6.55836	0.183066	0.218902	0.938086	2.14891	0.326313	12.7993	0.972182	0.0844267	0.441192	0.0420724	1.89295	0.0127632	0.361578	0.872289	0.860824	0.14836	0.0253067	0.0854625	1.21724	0.227337	0.119186	0.192023	3.23671	0.0752762	0.0523226	0.137523	0.294232	2.7047	0.0574452	0.612289	0.022759	1.06671	0.0388163	0.0284725	1.30309	0.251051	0.710775	0.0434601	3.55659	16.1078	0.495412	1.54273	0.104614	1.07098	0.0718236
Training	F4	2876	drought	5.76851	0.184423	0.0850606	0.643457	1.52211	0.0237714	1.69597	0.44671	0.0316595	0.506866	0.0508676	1.42743	0.00389731	0.336226	0.780464	0.885917	0.267766	0.0639559	0.234576	1.85869	0.70752	0.122701	0.195214	3.23948	0.117203	0.0847992	0.0728562	0.0830917	2.38946	0.0895335	0.913245	0.0159075	1.24208	0.0816909	0.0309544	1.14842	0.351038	0.444933	0.0303357	0.523178	7.61179	0.292899	0.81933	0.670119	0.692315	0.115242
Training	F4	2877	control	5.89539	0.346072	0.308991	1.03253	5.89601	0.242977	0.291263	1.69953	0.166224	0.0386683	0.0781081	2.69571	0.00743757	2.34782	1.24168	2.02944	0.0319726	0.103266	0.0839927	1.81154	0.219618	0.0320596	0.396552	3.31798	0.306525	0.0716814	0.29822	0.265154	4.61754	0.208934	0.742407	0.00732297	3.87069	0.575917	0.389891	0.221096	0.634961	0.695438	0.775213	8.42772	18.0184	0.929849	0.641718	0.450101	1.81396	0.128239
Training	F4	2877	drought	5.01298	0.280215	0.121532	1.02092	2.4528	0.191295	0.248439	0.33846	0.0515641	0.0413819	0.125283	4.11498	0.0122508	2.01241	0.914085	0.674847	0.0515573	0.100182	0.18865	1.02474	0.462894	0.120442	0.263904	2.94539	0.364408	0.0803243	0.181906	0.124783	3.38849	0.297913	0.836409	0.0104887	2.6927	0.366529	0.131335	0.158731	0.655643	0.350496	0.578407	4.00673	11.3693	0.651216	0.935724	1.04992	0.738558	0.21614
Training	F4	2878	control	0.410864	0.143003	0.238042	0.934903	0.207236	1.38193	11.9729	0.877948	0.0573878	0.0217397	0.0817596	4.39453	0.0237122	1.04374	1.11809	1.53263	0.0201168	0.100242	0.13553	0.833916	0.238509	0.051946	0.490926	2.77764	0.396627	0.0977955	0.464215	0.299324	2.81296	0.166029	0.211319	0.0176086	3.34925	0.290046	0.256844	0.663538	0.545961	0.605654	0.245244	1.72945	9.86734	0.726152	1.12458	0.207976	1.0925	0.0430666
Training	F4	2878	drought	0.199383	0.152354	0.169787	1.04851	0.0876659	0.119091	2.52877	0.172301	0.0546955	0.0379683	0.149273	2.80266	0.0144685	1.4287	0.961094	1.61309	0.0141655	0.102081	0.145656	1.27968	0.878294	0.0243134	0.330547	3.7709	0.479878	0.117389	0.538305	0.0840601	1.94195	0.248161	0.390608	0.0167294	4.91693	0.422646	0.26616	0.592179	0.407733	0.336122	0.172597	0.687772	6.59345	0.642023	0.691985	0.543926	0.759395	0.061908
Training	F4	2879	control	4.69492	0.173432	0.369214	0.592998	2.14214	0.247968	10.1246	3.54452	0.020768	0.42823	0.11767	0.931909	0.00508896	0.109522	2.34169	0.918569	0.0121105	0.0330934	0.00896591	0.901989	0.0639878	0.0500925	0.343838	5.37807	0.310054	0.0616617	0.0827992	2.45042e-05	3.78144	0.207472	1.42113	0.00199387	2.77175	0.160885	0.0893159	0.72256	0.338224	0.521464	0.601462	2.80714	17.1867	0.734066	1.67741	0.272188	1.53831	0.0522384
Training	F4	2879	drought	8.39444	0.216336	0.337248	1.3297	1.89243	0.174609	4.48125	0.71198	0.029213	0.583827	0.190128	1.59486	0.00797899	0.149903	3.6803	0.526413	0.0129911	0.0474878	0.0237584	1.11057	0.507989	0.046536	0.521479	8.06353	0.659317	0.0978702	0.106767	5.14572e-05	3.86431	0.312329	2.62109	0.00925226	5.73748	0.43924	0.209261	0.980595	0.625568	0.502006	0.440334	1.32465	17.9756	0.853256	1.32486	0.675513	1.33835	0.0969761
Training	F4	2880	control	4.62986	0.410543	0.320547	0.500112	0.999096	0.276753	13.2527	1.53183	0.0758928	0.0244438	0.0338602	0.341776	0.0207628	1.16204	2.10263	1.04233	0.0407391	0.0509476	0.111129	0.817363	0.221659	0.0982184	0.211698	3.9576	0.106041	0.0551027	0.216808	0.195664	2.03539	0.119067	0.0789156	3.0194e-05	1.15226	0.0857751	0.0291405	0.846106	0.462296	0.602132	0.171178	1.41165	18.7116	0.456178	0.0656318	0.300726	1.62399	0.0776694
Training	F4	2880	drought	8.64859	0.405906	0.253219	0.627261	0.828666	0.137386	4.81346	0.4762	0.0432294	0.0496224	0.10289	0.994738	0.0250659	0.96692	2.94816	0.813303	0.0718432	0.0643748	0.295262	1.55646	1.64942	0.126457	0.248365	4.32219	0.243236	0.0480473	0.213128	0.160641	3.19207	0.16982	0.0824943	0.00363683	1.50837	0.242742	0.0860222	0.773985	0.581712	0.647729	0.169893	0.999457	10.8741	0.502438	0.134239	1.26291	1.0781	0.19611
Training	F4	2881	control	4.85026	0.0668327	0.270727	1.10139	2.35108	0.496291	0.0769519	1.76544	0.010418	0.0204276	0.10045	0.858878	0.00209211	1.50886	1.93001	3.26569	0.0835649	0.0115088	0.0263107	1.07708	0.450733	0.0536003	0.0543955	3.35986	0.241195	0.0899781	0.133846	0.144883	1.57559	0.0807313	1.52042	0.0103727	0.935387	0.263601	0.328841	1.43615	0.575577	0.524163	0.578882	0.0878968	8.04668	0.737005	0.873977	0.249198	1.09365	0.0753903
Training	F4	2881	drought	7.08825	0.0830896	0.221392	1.50311	1.61133	0.212861	0.0770352	0.450432	0.00489446	0.0331671	0.237254	1.08812	0.00351171	3.09129	2.14698	2.46781	0.263614	0.0190432	0.065572	0.541482	0.897968	0.0793493	0.0678888	4.36878	0.49235	0.0844347	0.15467	0.0654421	1.4183	0.143364	2.77992	0.005426	1.58626	0.361455	0.909621	1.56496	0.7439	0.636536	0.90965	0.0374948	4.90009	0.570184	0.981308	0.82388	1.01572	0.189914
Training	F4	2882	control	2.20673	0.163984	0.300921	0.920161	0.721797	0.688268	0.132199	1.63235	0.206547	0.448331	0.0699033	0.24449	0.0681294	1.07095	2.90578	2.58163	0.181695	0.0363089	0.0354356	0.183006	0.223623	0.301377	0.19975	5.08192	0.39837	0.0290928	0.171214	0.152397	5.19318	0.0852051	0.833288	0.0368886	3.81322	0.256469	0.185595	0.285626	0.609318	0.545313	0.297437	2.79452	16.7697	0.88339	0.312927	0.120834	0.946396	0.0688973
Training	F4	2882	drought	3.76548	0.154492	0.259146	1.08544	0.550444	0.0743639	0.11959	0.308582	0.103591	0.605526	0.0939569	0.204632	0.0697379	1.56043	1.94551	2.53963	0.290869	0.0394753	0.076417	0.17258	0.795856	0.24129	0.1733	6.5505	0.571105	0.0323287	0.128073	0.0994497	5.43583	0.0723227	1.5046	0.0204463	6.87732	0.318637	0.251367	0.197507	0.716607	0.42503	0.281731	2.53543	14.2151	0.741116	0.146797	1.18997	0.480761	0.173045
Validation	A14	382	NA	0.70377	0.232229	0.39785	3.84398	0.746067	1.19155	17.8142	0.521719	0.140166	0.288473	0.072559	4.13246	0.0145903	2.59343	2.40959	2.17289	0.200902	0.136466	0.176484	0.403514	1.09283	0.17629	0.67383	5.78467	1.13138	0.0506675	0.316719	0.165805	2.38116	0.154112	2.55889	0.129678	3.34478	0.549989	0.425648	1.42498	0.561965	1.15157	0.482091	1.69655	13.9024	0.49583	5.7264	NA	NA	NA
Validation	A14	2673	NA	2.37555	0.146107	0.183778	0.591761	NA	0.0704433	0.187234	0.303048	0.0536793	0.00358324	NA	2.01121	0.00311906	0.272232	2.07463	0.867617	0.0329568	0.0932801	0.0275147	0.316708	0.30647	0.0483013	0.0426483	2.88708	0.115676	0.0263016	0.0730303	0.100947	1.20035	0.0226331	1.01002	0.0152059	1.022	0.0763353	0.0567332	0.215614	0.154997	0.43873	0.208353	0.28462	2.0553	0.204818	1.11095	NA	NA	NA
Validation	A14	2674	NA	5.80967	0.10816	0.143107	1.19616	0.554426	0.0348574	0.276156	0.116078	0.162343	0.00750998	NA	0.51982	0.0123882	0.144998	0.962996	0.702109	0.0362645	0.00970546	0.00114584	0.38694	0.297334	0.0585847	0.0454236	NA	0.0296327	0.0110557	0.0314866	NA	2.0474	0.0305029	0.72592	0.0570924	1.18171	0.147771	0.0275806	0.188679	0.135199	0.218988	0.0344811	0.34383	2.26747	0.15781	0.666732	NA	NA	NA
Validation	A14	2675	NA	23.8889	0.516278	0.440428	1.38153	3.18565	0.447849	23.3077	NA	0.102508	0.52717	NA	9.87873	0.095852	NA	6.26449	2.80464	0.193713	0.201994	0.278549	0.37244	1.28782	NA	0.605255	3.23984	0.206219	0.0741267	0.293081	0.435065	5.24967	0.212236	0.967897	0.0297998	2.8192	1.02337	0.10738	1.27823	0.351219	0.59715	0.96213	8.51451	21.2159	0.568978	1.98257	NA	NA	NA
Validation	A14	2853	NA	1.37645	0.0275104	0.323545	1.23549	1.36373	1.02002	0.608236	0.402211	0.0806115	0.0868879	0.115014	6.07946	0.0217253	1.10368	1.93987	1.91887	0.0656727	0.100992	0.0305399	0.408538	0.840569	0.124244	0.166544	4.48635	0.515586	0.0652116	0.179146	0.0823338	3.04563	0.0590048	0.59053	0.032055	2.53128	0.149937	0.135605	0.984458	0.440406	0.757984	0.327382	7.69201	18.0921	0.664692	2.86492	NA	NA	NA
Validation	A14	2854	NA	2.73594	0.0992338	0.399627	1.11566	NA	0.363715	6.945	0.467735	0.107813	0.350225	0.064304	7.14678	0.0184392	0.555727	1.28308	2.12804	0.28257	0.0438408	0.0958511	0.398082	0.674514	0.165937	0.379426	6.87101	0.512577	0.0427856	0.100115	0.0445738	1.94438	0.0787389	3.22507	0.124424	2.60743	0.271574	0.178193	0.969437	0.464992	0.423133	0.282765	5.40682	16.741	0.707917	1.08094	NA	NA	NA
Validation	A14	2855	NA	11.614	0.201996	0.239353	1.76251	2.28626	0.0759537	0.191751	0.506725	0.0680775	0.00707672	0.118953	4.23257	0.0100105	1.05287	1.86513	1.88529	0.0118853	0.188463	0.00517182	0.440836	0.203944	0.0958195	0.371813	6.68085	0.297005	0.0281961	0.251322	0.0942117	2.91309	0.0466211	1.70223	0.028147	2.51937	0.138807	0.115774	1.05069	0.62284	0.63861	0.477999	3.81202	23.5483	0.530049	2.22116	NA	NA	NA
Validation	A14	2856	NA	0.782361	0.134423	0.170867	3.64062	1.10161	0.0861755	22.6264	0.218095	0.0759638	0.0090798	0.0262294	3.01116	NA	0.201834	1.15583	1.05122	0.0998722	0.0097143	0.00633237	0.259014	0.609308	0.0327666	0.0355571	2.67498	0.0758059	0.0137709	0.158166	0.293486	2.33918	0.14277	0.453785	0.0665918	3.90631	0.0418337	0.0343547	1.24112	0.633254	0.389619	0.343054	3.85051	6.65549	0.570888	0.680541	NA	NA	NA
Validation	A14	2857	NA	5.58586	0.161751	0.226372	1.4706	0.633345	0.214027	25.1768	0.369697	0.0503177	0.00520812	0.0241566	2.25102	0.00488086	0.9537	1.07966	0.819872	0.0169398	0.0807495	0.0146232	0.373404	0.602128	0.0279808	0.386655	2.90824	0.522805	0.0215172	0.0978178	0.334662	2.01522	0.0573171	0.744792	0.0549396	0.971203	0.276119	0.189713	2.10233	0.519054	0.576107	1.34381	5.63242	4.09491	0.506928	0.285921	NA	NA	NA
Validation	A14	2858	NA	42.9411	0.268369	0.205093	0.601553	7.6119	1.59022	0.00767987	0.508417	0.104431	0.0311648	0.175435	11.0229	0.00359703	0.288808	11.2973	1.21544	0.0196649	0.19515	0.87182	0.656034	0.847768	0.815356	0.0838716	3.08298	0.213077	0.0909405	0.166388	0.122241	4.35389	0.0860295	1.95247	0.0068524	1.68496	0.0942572	0.0637653	0.207605	0.186113	0.797535	1.30065	0.0191401	17.5016	0.127451	4.63975	NA	NA	NA
Validation	A14	2859	NA	3.90348	0.227556	0.195669	3.27299	1.30839	0.213204	0.288856	0.127165	0.0823074	0.0252401	0.0416699	0.988942	0.00729778	1.13311	1.32274	2.0291	0.0285728	0.044631	0.0145852	0.397285	0.379491	0.112686	0.0989273	2.97984	0.518047	0.0568503	0.054315	0.224602	1.81879	0.0517649	0.321037	0.0635568	2.95901	0.364602	0.247745	0.45345	0.656535	0.475066	0.0829794	1.95194	8.6388	0.468096	0.973885	NA	NA	NA
Validation	A14	2860	NA	1.80531	0.0146626	0.377312	2.25995	0.492169	0.482293	0.310845	0.424271	0.0427092	0.0416822	0.0532676	9.20193	0.0126671	1.46833	0.9954	1.05982	0.0237458	0.0333466	0.0246325	0.251584	0.201591	0.145245	0.336211	3.59395	0.559909	0.0234985	0.100289	0.084346	1.60695	0.0434889	0.669132	0.0421836	1.22201	0.212293	0.142818	1.01533	0.76632	0.588316	0.34737	2.60164	13.9875	0.931655	1.52255	NA	NA	NA
Validation	A14	2861	NA	2.88984	0.189615	0.219659	2.70576	0.581471	0.0371884	0.436441	0.173668	0.0385473	0.349013	0.00907355	0.533442	0.00729281	0.904356	0.759885	1.58437	0.131372	0.011307	NA	0.391878	0.234865	0.0409651	0.12274	4.58057	0.139406	0.0397849	0.0467342	0.428149	1.70743	0.0346434	0.359331	0.0763027	3.24521	0.183517	0.140088	0.446422	0.15825	0.222069	0.309192	NA	3.27996	0.686977	0.826756	NA	NA	NA
Validation	A14	2862	NA	7.35671	0.0331692	0.217219	1.73246	0.418513	0.310369	6.46835	0.512786	0.131516	0.375977	0.0577685	9.60158	NA	1.32454	1.77137	0.689708	0.0657638	0.0141237	0.0355647	0.331787	0.673864	0.267747	0.414933	5.1093	1.44278	0.0604783	0.0852056	0.100687	3.26627	0.0775154	0.27399	0.0687998	2.50211	0.542131	0.320306	0.384792	0.944751	0.471837	0.286194	6.15579	15.3983	0.714723	1.20295	NA	NA	NA
Validation	A14	2863	NA	8.42458	NA	0.228448	1.17484	0.626462	0.442164	0.458169	0.23352	0.11407	0.320041	0.0748741	NA	NA	0.415182	2.27923	2.09609	0.0590798	0.0449328	0.021986	0.57848	0.571857	0.120552	0.533115	4.0931	0.029029	0.0648333	0.0132613	0.352734	NA	0.09207	1.23423	0.00762313	2.06403	0.0290241	0.0222987	NA	0.857624	0.787888	NA	7.02209	8.14506	1.04144	1.79971	NA	NA	NA
Validation	A14	2864	NA	1.26576	0.0501275	0.159629	1.64649	0.50195	0.0729506	0.168222	0.0976477	0.0320525	0.304963	NA	0.686328	0.0160179	0.660939	2.09377	2.28321	0.28288	0.0883894	0.00416547	0.573255	0.251718	0.0456246	0.157097	6.57901	0.0138985	0.0341386	0.164196	0.229421	0.45097	0.0707463	1.34283	0.0541894	3.08297	0.0408761	0.133405	1.00287	0.355969	0.696861	0.0291696	NA	12.3699	0.361517	1.51868	NA	NA	NA
Validation	A14	2865	NA	2.29354	0.201235	0.504073	1.65235	0.4183	0.107076	17.8381	0.273809	0.25027	0.00187641	0.0585379	8.06876	0.00432814	0.638666	1.79097	0.69144	0.0276255	0.0486659	0.00797115	0.357304	1.16643	0.057655	0.280808	6.50522	0.381301	0.0382021	0.0666622	0.146371	2.00497	0.210559	0.076768	NA	2.26075	0.237895	0.143357	1.13146	0.326561	0.780394	0.319311	5.77001	17.4766	0.634567	1.84498	NA	NA	NA
Validation	A14	2866	NA	0.187873	0.0838899	0.255956	1.25107	3.48786	0.207767	0.293237	0.27701	0.220286	0.00118065	0.0396432	1.29733	0.00402927	0.490046	1.70629	1.19677	0.175488	0.032524	0.0130589	0.397201	0.479224	0.0969808	0.0470307	3.42707	0.0796179	0.0378272	0.101802	0.268117	2.98147	0.0341761	0.477246	0.0197231	0.943069	0.0616506	0.147698	0.344596	0.279298	0.256922	0.28233	2.43794	5.09979	0.497809	1.34223	NA	NA	NA
Validation	A14	2867	NA	19.1996	0.220746	0.302664	3.76102	1.25661	0.0793578	0.363342	0.241686	0.0604276	0.450655	0.085648	1.58333	0.00490415	0.532139	1.80872	9.71032	0.0164617	0.0145253	0.00614179	1.12434	0.168019	0.105114	0.17668	4.72508	0.0734065	0.0392895	0.0589908	0.131439	1.46778	0.0556748	0.985782	0.0500921	1.31018	0.2773	0.0666314	0.269802	0.284547	0.324415	0.401143	3.53918	17.7662	0.740977	1.42902	NA	NA	NA
Validation	A14	2868	NA	7.47141	0.110565	0.338495	1.95541	0.74914	0.68726	0.2068	0.18504	0.0685187	0.468131	0.0400752	0.0540007	0.118593	0.614063	3.54744	2.08613	0.464753	0.0755294	0.0136236	0.103872	0.334932	0.378453	0.202071	6.06512	0.274002	0.028477	0.0225687	0.271479	4.58509	0.110606	1.25296	0.0681096	5.68241	NA	0.147285	0.274188	0.3627	0.770375	1.03136	23.8208	24.0773	1.2198	0.188581	NA	NA	NA
Validation	A14	2869	NA	1.74675	0.366691	0.310273	1.73975	3.37378	0.527356	0.128765	0.257968	0.131194	0.0147324	0.143391	8.48687	0.0213474	0.655327	5.00876	2.42488	0.222822	0.187889	0.0787061	0.348044	1.4099	0.246127	0.9708	4.02451	0.376113	0.135998	0.0688583	NA	0.873071	0.0763978	1.49159	0.0417172	2.45772	1.00095	0.254627	1.91334	1.08949	0.902806	0.503071	4.54092	11.7997	0.73021	8.6674	NA	NA	NA
Validation	A14	2870	NA	5.41541	0.257764	0.287324	1.5731	NA	1.50393	60.1873	0.645481	0.0836417	0.333637	NA	0.519266	0.0109005	0.137894	2.10979	2.11244	0.228096	0.0183911	0.0341207	0.390604	1.39064	0.228181	0.260419	8.97555	0.308004	0.0604023	0.064328	0.210507	3.07391	0.138097	0.592824	0.141831	2.45284	0.199823	0.156598	0.368511	0.606785	1.37424	0.172296	5.32562	15.4148	0.484833	1.22951	NA	NA	NA
Validation	A14	2871	NA	10.6773	0.320456	0.104342	0.612571	1.42566	0.39333	0.389061	0.274559	NA	NA	0.0765334	2.36464	0.0146899	0.207107	3.0508	1.80521	0.0024946	0.0280647	0.00163229	0.367646	0.576782	0.0846956	0.132037	3.03762	0.249342	0.049519	0.0679454	0.0832884	1.82169	0.138958	0.0328958	0.0876116	1.36912	0.125834	0.0544563	0.313578	0.388948	0.440662	0.0570872	1.22217	6.98671	0.554941	NA	NA	NA	NA
Validation	A14	2875	NA	4.83884	0.501639	0.213923	1.29105	1.57356	0.463355	32.9107	0.255014	0.0442912	0.253558	0.0627944	1.45508	NA	0.00282666	1.66935	2.08772	0.0196497	0.0465081	0.0253815	0.20441	1.00854	0.126547	0.291904	4.84434	0.252085	0.0583408	0.0569587	0.0929373	1.43783	0.134416	0.237346	0.102107	1.21787	0.151887	0.101949	1.38364	0.511656	1.02782	0.253363	2.99965	NA	0.831548	0.53121	NA	NA	NA
Validation	A14	2876	NA	16.5348	0.133226	0.0215095	NA	1.71585	0.148264	3.47189	0.214744	NA	0.156194	0.0262826	2.12744	NA	NA	0.583693	0.791257	0.238915	NA	NA	0.965985	0.391888	NA	0.213803	1.08546	0.118927	0.0202006	0.0488594	NA	2.35572	NA	2.06504	0.0922825	1.61343	0.0318851	NA	0.793162	0.283463	0.820027	0.0559222	6.52986	3.55625	0.164895	0.262385	NA	NA	NA
Validation	A14	2877	NA	4.39822	0.282476	0.16139	1.25184	2.90916	0.107025	0.336594	0.226768	0.0337521	0.00468152	0.0379437	2.33591	0.0160584	0.562517	1.00099	1.25198	0.0342728	0.105918	0.0194501	0.544771	0.312863	NA	0.200282	3.02192	0.169626	0.028659	0.118862	0.138225	0.572621	0.136026	0.500147	0.00579998	1.84888	0.127287	0.116109	0.18508	0.334524	0.389856	0.392048	4.95364	6.0713	0.578674	0.995838	NA	NA	NA
Validation	A14	2878	NA	0.204114	0.153303	0.174222	1.25973	NA	0.399657	17.4044	0.141608	0.0174287	0.00410098	0.0373592	2.16927	0.0137313	0.970196	0.983592	1.90057	0.0200029	0.118258	0.0183586	0.452662	0.488347	0.0562899	0.417075	3.56114	0.413898	0.0713687	0.114152	0.214528	0.90485	0.177226	0.189285	0.0123528	3.2323	0.19634	0.202954	0.910218	0.385094	0.344105	0.219087	1.05182	NA	NA	2.87134	NA	NA	NA
Validation	A14	2879	NA	7.70718	0.250077	0.389037	1.82507	2.21444	0.136839	21.1098	0.39958	0.0384326	0.478646	0.0918544	1.56309	0.0170186	NA	2.95727	0.767953	0.00910192	0.0608096	NA	0.723702	0.670849	NA	0.408108	9.07989	0.160712	0.0786317	0.100811	0.0336059	3.06304	0.136926	1.35243	0.0391332	3.50252	0.13213	0.0965435	0.981808	0.204024	0.384189	0.243916	3.06056	13.6383	0.78711	2.40947	NA	NA	NA
Validation	A14	2880	NA	4.3216	0.49641	0.202438	0.777877	0.449331	0.365629	22.6061	0.279157	0.0811718	0.0112318	0.0317648	0.513683	0.0129457	0.410071	2.02836	0.507868	0.0365663	0.0527447	0.0468196	0.428752	0.595908	0.0497571	0.205707	5.13243	0.0811443	0.0379924	0.118453	0.13687	2.22283	0.0963935	0.0665526	NA	0.819631	0.0704439	0.0222568	0.822675	0.325498	0.643646	0.107919	2.00587	7.96093	0.34606	0.364331	NA	NA	NA
Validation	A14	2881	NA	3.09419	0.0680199	0.305283	1.99704	1.91755	0.14861	0.307987	0.247793	0.000802398	0.0151321	0.0666183	0.641559	0.00660971	1.2619	1.26316	NA	0.152973	0.0144625	0.00337427	0.476603	0.817017	0.0653076	0.0713441	7.3314	0.174028	0.0661014	0.147565	0.176305	1.05959	0.0734829	1.65947	0.0303943	1.03503	0.158614	0.284736	2.99507	0.283712	0.547188	0.584734	0.2504	2.81609	0.444599	0.957019	NA	NA	NA
Validation	A14	2882	NA	1.87547	0.234949	0.240184	1.26035	0.333071	0.810352	0.149259	0.265509	0.0990205	0.296362	0.0305243	0.321751	0.0431697	0.449376	2.71169	1.18763	0.125396	0.030094	0.0134052	0.0966939	0.42407	0.210226	0.217881	5.11278	0.394807	0.0145633	0.0515903	0.102146	3.04645	0.0426365	0.530294	0.0313414	3.96256	0.156326	0.138511	0.351042	0.623312	0.395132	0.202416	4.16524	15.1079	0.695511	1.95713	NA	NA	NA
Validation	A15	382	NA	0.230335	0.0643624	0.130441	0.143662	0.171631	0.0428737	1.18324	0.425334	0.0175664	0.0530141	0.00256505	0.679393	0.000223123	0.345007	0.958436	1.13923	0.0439773	0.0116926	0.00882548	0.16765	NA	0.0339456	0.0660059	1.41384	0.432596	0.0282207	0.104204	0.150761	1.23976	0.0517637	0.396632	0.0226524	0.213271	0.050971	0.083754	0.712593	0.469366	0.551159	0.617386	NA	24.7651	1.10379	2.80946	NA	NA	NA
Validation	A15	2673	NA	0.599294	0.0616458	0.121514	0.101223	0.324356	0.138208	0.356769	2.941	0.0692805	0.0223786	NA	2.67948	0.00351002	0.33604	2.32773	0.73924	0.0462792	0.0691693	0.0643432	0.583114	0.0843205	0.0921479	0.0525487	2.64964	0.0366907	0.0150941	0.0628282	0.0858096	1.54582	0.0224624	0.913477	0.03249	0.916681	0.0416052	0.016584	0.269968	0.128241	0.37237	0.423535	0.349274	4.49925	0.130838	0.40476	NA	NA	NA
Validation	A15	2674	NA	4.80162	0.0539517	0.116179	0.43041	0.324784	0.0127046	0.191697	0.267546	0.381581	0.00844789	0.0295429	0.579154	0.0128418	0.25829	2.6054	1.00674	0.0549483	0.0232512	0.0206287	0.664516	0.186963	0.166058	0.0926324	2.60213	0.0112399	0.0175233	0.019032	0.00063286	2.89935	0.0762759	1.05113	0.0209449	1.22147	0.111838	0.0177863	0.232897	0.16805	0.419059	0.0685624	3.51057	3.24855	0.388876	0.770392	NA	NA	NA
Validation	A15	2675	NA	15.2478	0.0353567	0.336161	0.633897	2.56306	1.08485	3.90959	2.01823	0.140128	0.367545	NA	14.7602	0.0543913	0.505441	6.0051	3.61427	0.345558	0.115052	0.395187	1.29612	0.218131	0.160586	0.688939	3.29236	0.285706	0.0712583	0.238506	0.58153	4.17961	0.192033	1.07626	0.0236975	2.00277	0.932616	0.121845	1.47723	0.624639	0.669864	0.695326	13.5805	29.4619	0.637121	1.05246	NA	NA	NA
Validation	A15	2853	NA	0.124862	0.00643511	0.136758	0.445356	3.09945	0.541044	0.487553	0.662428	0.0427265	0.00766314	0.0770334	4.00162	0.000448478	0.686327	1.28458	3.49937	0.0249347	0.101879	0.00372723	0.63124	0.155746	0.233362	0.109261	2.30998	NA	0.0601619	0.166812	0.20461	7.32337	0.060097	0.0500885	0.0395003	1.62079	0.198918	0.167791	1.24478	0.339118	0.746902	0.67536	35.5525	27.8162	0.850279	0.75384	NA	NA	NA
Validation	A15	2854	NA	3.02553	0.0492069	0.369556	0.61241	0.787654	1.55492	1.9043	3.22359	0.112594	0.35138	0.0434168	10.2282	0.0160512	0.37063	2.0867	2.3715	0.17992	0.0378269	0.1772	1.38519	0.166173	0.218251	0.242819	4.25118	0.312388	0.0439236	0.0809184	0.043402	2.89418	0.136566	2.45786	0.347987	2.72873	0.120497	0.0585474	1.21226	0.332891	0.619911	0.350009	11.5753	16.2929	1.23344	1.44964	NA	NA	NA
Validation	A15	2855	NA	20.0056	0.15591	0.167759	1.9518	1.88063	0.456684	0.0698493	2.88619	0.15982	0.0258998	NA	8.45443	NA	1.0785	6.06015	1.94849	0.0200087	0.17216	0.0288896	0.720501	0.11968	0.185731	0.288055	2.37241	0.410963	0.0385044	0.131353	0.110172	3.46696	0.059433	1.33367	0.0659443	1.70611	NA	0.16943	1.21381	0.55905	1.2634	0.600038	4.26105	21.575	0.598895	2.69524	NA	NA	NA
Validation	A15	2856	NA	0.949804	0.116713	0.205488	1.12608	2.63777	0.0862544	7.50177	0.441142	0.305756	0.034988	0.016961	4.16075	0.0161685	0.212945	2.22265	2.63291	0.194343	0.0288121	0.029269	0.658813	0.369354	0.123275	0.0309187	3.00306	0.0952181	0.0191873	0.144884	0.520545	5.51691	0.238927	0.730185	0.128022	3.33784	0.0429947	0.0227287	1.88577	0.650985	0.550552	1.00333	16.4151	7.92532	1.34696	0.553283	NA	NA	NA
Validation	A15	2857	NA	9.49229	0.130499	0.196387	0.659547	1.56286	0.487156	8.48635	0.631975	0.190795	0.027663	0.0220906	1.87226	0.00470828	0.500157	1.99176	0.663862	0.0138684	0.0738114	0.0495944	0.650602	0.265119	0.027813	0.445595	2.32878	0.595046	NA	0.0966105	0.343458	5.75073	0.0557029	0.946259	0.0723465	0.854639	0.229272	0.201607	2.01507	0.649626	0.643662	2.8517	19.9593	24.0705	1.16985	0.118038	NA	NA	NA
Validation	A15	2858	NA	11.5596	0.121515	0.318102	0.719785	2.7574	0.104107	0.203378	0.573167	0.135243	0.0510086	0.0320344	2.88074	0.00543257	0.303911	1.69118	0.885737	0.0210363	0.038654	0.00919307	1.52821	0.133544	0.0770597	0.316276	2.33469	0.195849	0.0289136	0.0246444	0.15674	3.80017	0.0659358	0.387606	0.0181181	0.965241	0.0476741	0.0569059	0.944352	0.288828	0.432048	0.235531	0.236222	25.7376	0.513894	0.364497	NA	NA	NA
Validation	A15	2859	NA	4.82196	0.131457	0.0826238	0.407117	1.9758	0.125032	0.0818413	0.255991	0.122442	0.048318	0.0467121	0.476828	0.0827008	0.265671	2.20637	1.61297	0.0479271	NA	0.0977755	0.506188	0.088046	0.501753	0.115557	0.802625	0.273093	0.118386	0.0227077	0.398924	5.5718	0.0527553	0.194761	0.0995096	2.67373	0.287439	0.0683843	0.164885	1.35541	0.712329	0.0822247	33.4472	4.19036	0.241852	0.504433	NA	NA	NA
Validation	A15	2860	NA	0.472461	NA	0.00271471	0.246267	NA	0.236094	0.0172512	0.0704389	NA	NA	0.0174465	2.6629	0.0254847	0.00405828	NA	0.397561	0.0117518	NA	NA	0.0979707	NA	0.0530611	NA	0.071248	0.0641869	NA	0.0190527	NA	0.258461	NA	0.132939	0.0640313	0.258519	0.0405974	0.0144767	0.137687	0.465557	0.194109	0.183209	5.11909	1.47254	0.0284122	0.0436182	NA	NA	NA
Validation	A15	2861	NA	2.52893	0.0980923	0.0845742	NA	0.588973	0.0565795	0.0964244	0.279723	0.0494674	0.232038	0.00647508	1.90925	NA	0.226914	1.23272	0.971652	0.28133	0.00444338	0.0699335	0.496796	0.123924	NA	0.221703	1.0367	0.187957	0.0753282	0.0184725	0.256441	4.96607	0.000428624	0.350505	0.1076	2.03102	0.121997	0.0599446	NA	0.234373	0.170662	0.5203	0.318502	0.982604	0.345206	0.327552	NA	NA	NA
Validation	A15	2862	NA	13.5083	NA	0.219496	NA	0.362188	0.705269	0.291873	0.602873	0.197185	0.157685	0.0153293	26.4558	0.0815228	0.200874	2.29508	0.770638	0.000544685	0.0133775	0.0223214	0.408817	0.118117	NA	0.465741	0.479254	2.13259	0.0813006	0.00103547	0.20498	14.1458	0.0424817	0.272152	0.0873065	1.47456	0.406361	0.212228	NA	0.853999	NA	0.707876	240.308	5.05104	0.287921	0.129231	NA	NA	NA
Validation	A15	2863	NA	1.19156	NA	0.0547578	0.249843	0.551213	0.0590226	0.0229771	0.257017	0.058996	0.112163	0.0167043	0.577853	0.00410538	0.0697167	0.458996	0.527386	0.0175145	0.0100484	0.000235813	0.252259	0.0161566	0.0370219	0.0946964	0.619471	0.00665486	0.0516575	0.0029505	0.255351	1.69386	0.0196447	0.21487	0.000917188	0.179089	0.00108693	0.000954156	0.0458231	1.22631	1.34282	0.266962	21.2477	24.7307	1.57016	0.560751	NA	NA	NA
Validation	A15	2864	NA	0.733289	0.0496588	0.087285	0.814453	0.676693	0.222226	0.225506	0.289085	0.0632951	0.259578	0.0338194	0.443476	0.00939336	0.117572	1.68905	NA	0.314557	0.0686794	NA	0.94239	0.0447818	0.129899	0.231294	6.31193	0.00519436	0.0195206	0.134407	0.473221	1.04414	0.0594561	1.2203	0.0517078	2.36543	0.0217614	0.0686096	1.41662	0.404401	0.519783	0.0683188	7.33401	22.8296	0.395958	0.766183	NA	NA	NA
Validation	A15	2865	NA	3.11426	0.244834	0.218164	0.322243	0.387146	0.128484	2.90831	0.406397	0.00597565	0.0100509	0.0103404	3.38813	0.00181147	0.0816062	2.10696	0.809908	0.0222747	0.0389351	0.000974955	0.101088	0.0681448	0.113958	0.0635313	0.252504	0.252835	0.0288182	0.0901051	0.22081	2.70384	0.0611696	0.0188423	NA	0.554438	0.0148772	0.011801	0.685899	0.583887	1.18555	3.92071	199	38.0233	0.702496	1.17329	NA	NA	NA
Validation	A15	2866	NA	0.231046	0.0356424	0.248237	0.704594	2.14905	0.24309	0.204923	1.55442	0.18968	0.00546789	NA	0.595803	0.00376393	0.172257	2.51052	0.824157	0.146035	0.0420927	0.0254512	0.872597	0.193853	0.0606877	0.035173	3.102	0.0735957	0.0405206	0.0835048	0.253842	3.59321	0.0244032	0.532139	0.0222125	0.847554	0.0457682	0.0891883	NA	0.198723	0.257127	0.330669	8.07669	3.89791	0.610308	0.362585	NA	NA	NA
Validation	A15	2867	NA	15.4256	0.0999027	0.237099	0.712222	1.41788	0.245806	0.403709	2.2758	0.0666408	0.407064	0.0569956	2.53626	0.00431726	0.371284	3.91141	NA	0.0230456	0.0134444	0.0291786	1.84369	0.058359	0.370653	0.155628	3.92589	0.0561787	0.0545779	0.0274069	0.149075	2.04027	0.0459239	0.880741	0.0436164	0.942565	0.097946	0.0346259	0.286892	0.289524	0.399056	0.591453	8.24097	28.747	0.931892	1.77958	NA	NA	NA
Validation	A15	2868	NA	0.249955	0.0704344	0.0905832	0.0979931	0.308672	0.474962	0.157409	0.562784	0.0162561	NA	0.00573463	0.0966146	0.00545319	0.0414621	1.60362	2.11446	0.0248727	0.0097117	0.0113745	0.10609	0.0086773	0.0627679	0.0486258	0.850574	0.00606013	0.0125969	0.122436	0.243518	1.40702	0.00472927	0.399124	0.0148101	0.255003	0.0132333	0.00330361	0.139272	0.537984	0.751616	1.20081	19.2107	8.35996	1.57521	1.0132	NA	NA	NA
Validation	A15	2869	NA	1.88649	0.199891	0.272375	0.835949	7.56308	0.283595	0.0954879	0.95686	0.230229	0.0225396	0.0497566	7.13455	0.0217186	0.439996	5.47243	4.30854	0.139625	0.0862623	0.177981	0.435985	0.581818	0.232711	0.747508	2.29415	0.307136	0.121319	0.174319	0.0125483	5.18875	0.0748451	1.62572	0.0282915	1.57546	0.417742	0.106718	2.32193	0.531137	0.671061	0.691614	33.2673	18.5944	0.768163	1.9099	NA	NA	NA
Validation	A15	2870	NA	5.52933	0.125	0.256844	0.311467	1.18411	0.328321	9.61041	2.73446	0.0745079	0.183764	0.0281203	0.17169	0.00551556	0.132672	1.86075	2.47402	0.0777917	0.0110062	0.0413978	0.663049	0.0964108	0.147979	0.0628144	2.241	0.133524	0.0379284	0.0756323	0.365882	3.77336	0.0570106	0.378883	0.0436613	0.766694	0.0339482	0.0364229	0.0872358	0.320927	0.677059	0.369146	27.4292	21.5518	1.01065	0.107029	NA	NA	NA
Validation	A15	2871	NA	14.2124	0.0837469	0.0608397	0.563335	1.29867	0.152346	0.307676	1.40505	0.0810737	0.00314078	0.0266918	1.89615	0.0624688	0.561508	4.4921	1.39413	0.0194828	NA	0.00816184	0.70369	0.026281	NA	0.160782	2.62388	0.180833	0.0463633	0.0118174	0.280969	3.6872	0.0929674	0.478463	0.205255	1.30012	0.114223	0.0493968	0.426829	0.408867	0.576631	0.280621	22.1928	10.8799	NA	1.46248	NA	NA	NA
Validation	A15	2875	NA	16.2218	0.498217	0.2254	0.748401	3.46717	0.867691	21.0033	2.13659	0.153881	0.305843	0.0693613	0.468909	0.0202383	0.197151	2.54036	1.65998	0.0333958	0.0663601	0.0372112	0.0182633	0.297319	0.274887	0.302296	5.90698	0.318844	0.0882252	0.143555	0.214524	4.0137	0.182191	0.374004	0.117289	1.29263	0.141246	0.0956538	1.27507	0.390495	0.963897	0.45121	14.1705	13.2982	1.66951	0.0836705	NA	NA	NA
Validation	A15	2876	NA	6.62649	0.11378	0.183529	0.688135	1.47819	0.147616	5.69002	0.819601	0.107145	0.361026	0.022874	3.56628	0.00685019	0.190406	1.38939	0.884214	0.199016	0.0344732	0.0618653	0.872307	0.183393	0.0856679	0.240517	3.58215	0.0806755	0.039194	0.102523	0.280728	2.79005	0.0605696	0.710258	0.0343911	1.13779	0.0293974	0.0285841	1.81061	0.174807	0.568743	0.0643526	17.1053	8.78962	0.656112	1.0665	NA	NA	NA
Validation	A15	2877	NA	3.29868	0.14418	0.0820042	0.210962	1.47448	0.224735	0.455557	1.20689	0.0617268	0.0199911	0.0153287	0.462045	0.00267657	0.522034	1.21467	1.15595	0.0285594	0.00876877	0.0282233	0.519721	0.0246701	0.0266005	0.0448229	0.982701	0.0777187	0.0323537	0.133818	0.140743	NA	0.0595421	0.239645	0.0113998	0.534501	0.0570184	0.0676186	0.0332102	0.247949	0.577874	1.25681	35.5924	3.55058	1.13399	0.188092	NA	NA	NA
Validation	A15	2878	NA	0.199206	0.0706853	0.0820692	0.18448	0.0920554	0.254586	1.48635	0.141896	0.0287473	0.0029827	0.00943469	2.00402	0.00485316	0.152497	0.769989	0.368913	0.00738288	0.0304163	0.0192114	0.178434	0.0460328	0.0180761	0.137453	0.633394	0.219142	0.0495254	0.0951036	0.170673	2.40085	0.0470484	0.0190399	0.00605439	0.420999	0.0230365	0.0278443	0.180554	0.669475	0.745922	1.09953	11.0075	22.8746	0.855227	1.18725	NA	NA	NA
Validation	A15	2879	NA	2.67799	0.075903	0.157797	0.0870318	1.81749	0.0749721	1.00207	0.454712	0.0174542	0.0704197	0.0215028	0.230734	0.00477374	0.0347335	1.67789	0.230049	0.0034884	0.0185314	0.00334097	0.207391	0.0106229	0.0163224	0.151956	1.45616	0.372287	0.0691095	0.048517	0.000709268	1.73987	0.0658276	0.455797	0.000163629	0.519809	0.0207863	0.0170382	0.23669	0.309778	0.42827	0.40555	8.69094	23.5779	1.02482	1.89622	NA	NA	NA
Validation	A15	2880	NA	14.8325	0.538219	0.2866	0.814451	1.4943	1.09186	8.807	2.25839	0.134646	0.0173071	0.0615333	1.84814	0.030533	0.52222	4.59222	1.45036	0.0517337	0.166875	0.162469	0.97873	0.280468	0.181996	0.174115	4.70213	0.163645	0.041655	0.136047	0.23529	3.88655	0.114399	0.365025	0.0198897	1.2313	0.102071	0.0435313	1.83806	0.301581	1.0086	0.215352	6.64758	15.0866	0.47161	0.757759	NA	NA	NA
Validation	A15	2881	NA	4.96467	0.071237	0.214079	0.963946	3.01702	0.291577	0.112358	0.799036	0.0122215	0.0268403	0.0623178	0.774953	0.00581045	1.19227	2.53895	3.45014	0.134282	NA	0.0186721	0.9944	0.393522	0.113776	0.105036	5.35975	0.224756	0.0570081	0.0686715	0.175048	2.01619	0.0652628	1.44862	0.016669	0.972953	0.209533	0.304022	3.04853	0.463366	0.61525	1.11567	0.185399	10.6177	1.24409	0.917707	NA	NA	NA
Validation	A15	2882	NA	0.778791	0.0624338	0.125818	0.316948	0.29376	0.516448	0.105115	0.314624	0.0196959	0.104185	0.00425247	0.0730874	0.0124519	0.133866	1.24136	0.92562	0.113088	0.0144026	0.00111024	0.0587367	0.00924944	0.0575819	0.0673454	0.996675	0.229709	0.015142	0.0354231	0.0806332	3.65652	0.0205919	0.187738	0.00531826	0.602887	0.0219851	0.0170723	0.0785319	0.722084	0.627099	0.614359	35.4658	20.0526	1.28943	0.419185	NA	NA	NA
Validation	A5	382	NA	186.612	0.743531	0.0128504	1.54474	12.1729	28.2117	14.2399	0.459098	1.2237	0.0165483	0.358302	34.2975	0.353146	0.731511	11.787	2.30081	0.522598	NA	6.74568	0.344758	0.00906115	1.05581	1.42221	1.37969	4.89659	0.229994	3.54821	0.757982	24.5396	NA	9.24682	0.506621	1.70871	0.359741	0.478091	6.86608	0.0943997	NA	9.6165	0.685557	46.3731	NA	3.85458	NA	NA	NA
Validation	A5	2673	NA	9.1684	0.178105	0.266314	0.535291	1.80002	0.117104	0.0629416	0.277234	0.119105	0.00225388	0.0880054	5.5962	0.00731588	0.435611	2.40262	0.924337	0.0421935	0.0906853	0.145875	0.260773	0.270352	0.172798	0.109018	3.51006	0.277895	0.0609575	0.127772	0.150167	2.27964	0.0459642	1.55721	0.0241996	0.989105	0.118527	0.073516	0.23047	0.323537	0.790943	0.552461	0.00877838	8.50759	0.126291	1.48399	NA	NA	NA
Validation	A5	2674	NA	17.3647	0.131115	0.314715	1.63166	1.62955	0.0157759	0.129956	0.162798	0.203972	0.00688176	0.0715827	0.976002	0.0289687	0.213269	3.26209	0.699012	0.0622904	0.028764	0.0232489	0.616464	0.539862	0.216612	0.0946201	2.58171	0.112287	0.00748635	0.0683046	0.00686543	0.863556	0.0910719	2.03509	0.0476573	1.61276	0.381165	0.0491142	0.287362	0.268176	0.584564	0.118937	0.0632028	4.82914	0.496486	2.86863	NA	NA	NA
Validation	A5	2675	NA	55.9437	0.435302	1.17674	3.88057	9.72361	0.409444	20.5656	0.408917	0.182514	1.34967	0.634706	26.4707	0.215587	0.367919	10.0758	2.23359	1.04616	0.269272	0.800054	0.354073	1.18331	NA	1.0684	7.00092	1.39155	0.0498818	0.54974	1.27648	7.00438	0.535122	4.19281	0.049287	4.76326	3.34368	0.311081	2.13703	0.958557	1.81763	1.92901	0.332307	52.0823	1.08815	6.39865	NA	NA	NA
Validation	A5	2853	NA	22.421	0.0950288	0.589132	2.45715	13.1569	0.637784	0.19949	0.470162	0.0661507	0.200698	0.40164	12.2184	0.0255199	0.403884	4.77711	2.94635	0.0411297	0.28131	0.019029	0.930326	0.485016	0.243288	0.199058	10.1667	1.02252	0.00303299	NA	0.553978	4.12607	0.101808	NA	0.0683936	3.94214	0.510517	NA	1.39018	0.937769	NA	NA	0.443731	26.1329	1.54926	NA	NA	NA	NA
Validation	A5	2854	NA	8.51985	0.260492	0.988447	2.04198	1.71728	0.555707	0.0685286	0.74277	0.0940527	0.439106	0.198813	24.2389	0.0518886	0.999132	3.39856	1.14496	0.595398	0.123361	0.730452	0.781509	0.52357	0.524675	0.576661	6.68379	1.7469	0.0268551	0.257027	0.0034168	4.21383	0.318597	16.3725	1.25645	3.80417	0.496365	0.248507	3.25716	1.43012	0.945432	1.20286	0.306085	48.8922	1.77226	4.47694	NA	NA	NA
Validation	A5	2855	NA	52.445	0.32449	0.45755	3.67168	7.07944	0.152565	0.0924953	0.531482	0.112848	0.00494939	0.389331	17.6395	0.0346543	1.73229	6.061	1.13484	0.0252646	0.382805	0.105316	0.795507	0.254231	0.472345	0.624307	8.76791	1.40481	0.0103516	0.285563	0.206392	4.80836	0.117327	4.55323	0.0671338	2.69155	0.203517	0.436259	1.87214	1.54912	1.92077	1.77325	0.367196	54.0345	1.52021	8.78124	NA	NA	NA
Validation	A5	2856	NA	2.21101	0.0596543	0.215568	3.03374	2.17095	0.087539	25.1987	0.487303	0.350452	0.0494451	0.0366731	6.79792	0.0226151	0.337401	1.37935	1.08088	0.446569	0.0228599	0.0297972	0.367418	0.456324	0.0999432	0.0265741	3.93486	0.0796244	0.0161444	0.128068	0.46502	1.43258	0.155488	0.651536	0.10319	3.63657	0.0491433	0.0269873	1.19271	0.520228	0.582414	0.634734	8.96144	17.9158	1.14504	0.538037	NA	NA	NA
Validation	A5	2857	NA	16.9244	0.078301	0.305323	1.15272	2.14774	0.177956	35.6234	0.124325	0.10803	0.00396691	0.0207963	2.10171	0.0155498	0.888478	1.33307	0.536983	0.0349374	0.0849301	0.0258968	0.352761	0.41297	0.0554672	0.362082	3.11845	1.16825	0.00318781	0.0821864	0.458512	3.49067	0.0932463	1.07648	0.0186479	0.811767	0.38628	0.327447	2.54105	1.0477	0.796182	3.73929	0.201054	12.7135	0.807953	0.289055	NA	NA	NA
Validation	A5	2858	NA	31.0334	0.138766	0.440122	3.07735	4.62457	0.113149	0.322668	0.346886	0.0331933	0.000923627	0.125432	5.11719	0.0114727	0.0940377	2.37145	0.563947	0.0306501	0.102389	0.00391334	0.320943	0.5692	0.052025	0.12379	1.48599	0.381006	0.0421883	0.00431491	0.188051	5.46874	0.0303242	0.547019	0.0306395	1.11315	0.0573631	0.0125822	1.003	0.404422	0.562913	0.562255	0.0354123	10.8609	0.856458	0.460029	NA	NA	NA
Validation	A5	2859	NA	11.0556	0.0989888	0.185591	NA	3.30952	0.015244	0.24462	0.091519	0.215528	NA	0.101923	0.175802	0.0499033	0.167548	2.12168	1.82316	0.0256335	0.0879323	0.104758	0.344012	0.28565	0.108747	0.0591994	1.65119	1.2903	0.0306792	0.0410206	0.427184	4.06216	0.167315	1.13194	0.0345702	3.72856	0.787639	0.541956	0.354763	1.02471	0.852815	0.0756515	0.277608	7.97258	0.778553	0.760148	NA	NA	NA
Validation	A5	2860	NA	9.00322	NA	NA	5.47251	1.27795	0.273932	0.195032	0.174774	0.0791141	0.0149562	0.142914	15.1365	0.0409735	0.913528	1.97166	1.81142	0.0125291	0.104523	0.0370755	0.343091	0.362011	0.20131	0.331101	4.85818	1.45408	0.0108121	0.163623	0.153039	2.3339	0.0580823	2.0949	0.0880071	1.16672	0.707491	0.418572	1.26982	0.896017	1.21612	0.790988	0.240392	19.9355	1.74141	1.29779	NA	NA	NA
Validation	A5	2861	NA	13.2731	0.383599	0.87153	3.14961	3.92335	0.0298939	0.822378	0.238248	0.201855	0.549117	0.0715992	2.57725	0.0366168	0.589489	2.28964	2.75286	0.774917	0.0794743	0.176941	0.475441	0.255232	0.192701	0.304469	8.07917	1.40017	0.0129332	0.107056	1.69973	3.73713	NA	2.62601	0.173488	4.33887	1.3684	0.990876	1.01048	0.76018	0.576468	0.909828	NA	4.7973	2.28431	2.00945	NA	NA	NA
Validation	A5	2862	NA	39.1784	NA	0.288478	3.11987	NA	0.0632753	0.344664	NA	0.0531484	0.388803	0.164721	12.648	0.00427031	0.230512	2.34549	0.320389	0.0897728	0.0363702	0.0448279	0.420231	0.59797	NA	0.178015	3.82542	1.32017	0.0225445	0.00157877	0.255211	4.58079	0.150481	0.207911	0.0352648	3.01893	0.423263	0.332215	0.367979	0.496789	NA	1.03843	0.680994	18.8704	1.03018	0.281018	NA	NA	NA
Validation	A5	2863	NA	16.5419	0.000218114	0.449618	1.8558	0.928223	0.140137	0.158191	0.365435	0.099142	0.56448	0.198061	6.86962	0.041607	0.219525	3.06239	1.17312	0.0328239	0.166658	0.0335086	0.672798	0.510298	0.15296	0.560104	3.33012	0.0837315	0.032423	0.0040316	0.409005	3.2988	0.0679176	2.09035	0.0119505	2.51316	0.018827	0.0458779	0.492477	0.84307	1.28139	0.139928	0.132102	17.1433	1.1073	1.26122	NA	NA	NA
Validation	A5	2864	NA	3.65815	0.0260695	0.114359	1.6774	1.20763	0.0336463	0.228434	0.0654895	0.0784959	0.550369	0.055067	0.69172	0.0289981	0.100114	1.96265	2.65672	0.519434	0.104446	NA	0.424572	0.183595	0.0454378	0.247769	4.85765	0.0180732	NA	0.100823	0.481496	1.24496	0.0427379	1.65433	0.0717642	2.44658	0.0162894	0.13689	0.821441	0.509329	0.770757	0.0591522	0.696708	8.89748	0.545331	0.536883	NA	NA	NA
Validation	A5	2865	NA	15.569	0.502553	1.32474	2.8031	1.48452	0.234505	30.9609	0.619324	0.163348	0.0175849	0.104025	10.6619	0.0166149	0.658125	4.56544	0.953939	0.0799061	0.162059	0.0241769	0.495939	1.03119	0.641159	0.477688	7.18415	2.8384	0.0159441	0.121889	0.48747	3.61057	0.206754	0.304893	0.000279835	2.73336	0.906739	0.573172	1.92996	0.674474	1.76123	1.60346	0.549025	14.6839	1.12613	8.25168	NA	NA	NA
Validation	A5	2866	NA	2.1527	0.0589499	0.506213	1.25679	5.43274	0.077744	0.328066	1.14024	0.201926	NA	0.0844492	0.34037	0.00375412	0.324699	3.01049	1.55769	0.294941	0.039672	0.0109446	0.95784	0.37376	0.0710116	0.0365787	2.69925	0.241988	0.0161036	0.138479	0.747309	5.70482	0.0319727	0.902928	0.0271321	1.36815	0.0511043	0.123444	0.304932	0.265871	0.352762	0.981682	0.0375034	7.22072	1.96664	0.367184	NA	NA	NA
Validation	A5	2867	NA	65.8668	0.226182	0.731898	3.40613	10.8432	0.0482307	0.27509	0.498744	0.0648005	0.720116	0.275729	5.541	0.00805319	0.259427	NA	4.48215	NA	0.0408913	0.00487495	1.78018	0.175338	0.722819	0.37803	7.00308	0.636715	0.0152123	0.0630686	0.26488	2.61399	0.177521	3.24364	0.13365	1.71006	0.508701	0.112062	0.563467	0.474227	0.68285	0.906419	0.248179	35.6439	1.79069	5.23541	NA	NA	NA
Validation	A5	2868	NA	7.1788	0.192021	0.75421	3.60065	3.64826	2.48518	15.6317	1.49126	0.287623	0.393288	0.0841415	10.0286	0.0337946	0.477777	7.09702	1.33188	0.356762	0.232558	0.539903	0.743019	0.452831	0.202672	0.827184	7.55217	2.8481	0.00383895	0.197856	0.495854	4.7416	0.274459	6.29184	0.423297	3.80582	1.00861	0.718933	1.79095	0.872987	1.73232	1.34989	0.646342	9.06366	0.801561	12.9334	NA	NA	NA
Validation	A5	2869	NA	6.7885	0.179827	0.621649	2.13142	8.80004	0.190783	0.160113	0.555636	0.107019	0.00233844	0.172762	10.4676	0.0149543	0.376416	5.71228	2.63115	0.24663	0.276732	0.0889719	0.564469	0.704001	0.237305	0.78051	3.07026	0.785751	0.0195233	0.0757879	NA	4.50092	0.0529574	3.28374	0.03778	2.09774	0.823913	0.187366	2.54851	0.982942	1.29115	0.643	0.339622	14.401	1.32414	5.98957	NA	NA	NA
Validation	A5	2870	NA	8.98521	0.138606	0.272535	0.969437	1.71335	0.292093	49.4243	0.96687	0.0944188	0.274664	0.0858033	0.336221	NA	0.173294	1.1147	2.43995	0.14415	0.0229336	0.0642656	0.570347	0.256869	0.370548	0.216451	7.54954	0.412466	0.0668769	0.118149	0.341055	6.29802	0.104907	0.719503	0.05868	1.38417	0.135278	0.130482	0.366621	0.289346	0.963849	0.194685	9.39287	11.9992	0.757678	0.367087	NA	NA	NA
Validation	A5	2871	NA	12.4445	0.112303	0.0743854	0.770412	0.976843	0.118972	1.32702	0.0189492	0.0931093	NA	0.00912688	2.55615	0.0522741	0.0207908	1.70585	1.30171	0.0821661	0.23255	NA	0.515934	0.299681	0.0874102	0.108666	NA	0.099919	NA	0.0420124	NA	0.89888	0.137396	0.575888	0.242556	1.77423	0.0138268	0.0515454	0.376148	0.300372	0.863365	0.0414441	0.383164	10.1674	0.319442	0.0872713	NA	NA	NA
Validation	A5	2875	NA	34.3807	0.833783	0.793312	1.72646	11.1155	0.277767	73.0839	0.65789	0.0656702	0.428085	0.341712	1.20585	0.0252395	0.347244	4.3301	2.92052	0.102679	0.176388	0.0709898	0.497473	1.33026	0.667671	0.58684	9.84081	2.32759	0.0206816	0.154208	0.360232	4.40983	0.310848	0.419488	0.0988676	1.76553	0.341211	0.277121	1.77467	1.28626	3.0866	1.55041	0.336654	25.228	2.81711	0.3512	NA	NA	NA
Validation	A5	2876	NA	12.3106	0.126196	0.340398	1.39765	2.28155	1.99421	21.6029	0.854841	NA	0.363088	0.0141396	6.89028	NA	0.227134	1.38043	0.689975	0.33286	0.0653636	0.0718279	0.924916	0.201004	0.254142	0.174655	6.22454	0.289931	0.00605161	0.139416	0.561312	2.59323	0.112887	0.731671	0.0304527	1.38203	0.0525412	0.0562729	1.59647	0.198505	1.08727	0.0365668	0.216447	12.1338	0.895771	3.54105	NA	NA	NA
Validation	A5	2877	NA	20.0369	0.488839	0.326538	2.13633	6.77128	0.0475186	0.767778	0.483528	0.137482	0.00870458	0.0310876	2.78414	0.0126785	1.77288	1.13538	0.929221	0.05516	0.161835	0.0759454	1.05662	0.392258	0.123989	0.189486	2.77625	0.351243	0.0224244	0.243647	0.369001	4.49945	0.297446	1.53272	0.0185288	1.92519	0.490755	0.4371	0.284287	0.418424	0.502601	2.32408	0.887305	13.0043	1.15876	0.393998	NA	NA	NA
Validation	A5	2878	NA	2.8721	0.169382	0.433182	1.40797	0.450243	0.304093	24.5465	0.172387	0.0791686	NA	0.0787502	3.85961	0.0488584	0.301844	2.19523	1.26135	0.0404724	0.210312	0.0471949	0.32732	0.485063	0.0828846	0.674279	2.11089	1.07969	0.031515	0.0500895	0.60324	3.90087	0.107335	0.247853	0.0579146	3.92911	0.372543	0.286197	1.2536	0.864586	0.959193	1.29449	0.31539	12.0159	0.765391	1.65474	NA	NA	NA
Validation	A5	2879	NA	38.4598	0.703179	1.37173	3.21701	15.8582	0.125972	26.336	0.978643	0.0547158	0.519605	0.503049	2.95321	NA	0.138294	9.4231	1.29507	0.114451	0.316958	0.0389002	1.12009	0.38889	0.404291	0.832258	12.1514	2.24248	0.0557921	0.250001	NA	7.07551	0.458636	9.6168	0.0540253	6.96648	0.361763	0.433631	2.38478	0.822396	1.25372	3.13664	0.296985	33.3542	1.94673	4.40534	NA	NA	NA
Validation	A5	2880	NA	33.1325	0.719762	0.806305	1.39706	7.26054	0.22613	13.4392	0.498362	0.0644384	NA	0.140749	7.91701	0.244501	0.489669	8.06333	0.924272	0.0845826	0.24367	1.00227	0.928392	0.669256	0.155164	0.684257	6.54334	1.33123	0.00732617	0.238969	0.294152	4.83761	0.242522	0.0870587	0.00105767	1.26744	0.325933	0.253942	2.17806	2.57618	3.47593	0.306335	0.137777	18.1269	0.693266	0.969594	NA	NA	NA
Validation	A5	2881	NA	14.0672	0.0773037	0.453912	2.5922	4.66393	0.289416	0.623606	0.871721	0.00424088	NA	0.0791236	0.594914	NA	0.778554	2.42051	2.1607	0.252731	0.0522236	0.0118055	0.78483	0.444137	0.0640186	0.0489067	5.06086	0.525683	0.0288616	0.044944	0.235747	1.91383	0.0911536	2.45707	NA	1.51419	0.250597	0.332807	2.00452	0.370371	1.0118	1.25204	0.0120912	6.77789	1.7206	0.910161	NA	NA	NA
Validation	A5	2882	NA	73.1751	0.40079	0.598818	2.13173	3.66677	0.206808	3.7319	0.769654	0.131449	0.49427	0.1332	0.663992	0.0596922	0.268026	10.9776	1.80945	0.732101	0.127359	0.00165322	0.255509	0.630973	NA	NA	7.90456	2.0402	0.0270954	0.122002	0.247642	6.83131	0.0510068	3.45227	0.0187839	7.50263	0.456349	0.350604	0.539499	0.851575	1.96472	0.875319	0.480336	23.5595	1.10386	3.06696	NA	NA	NA
Validation	A6	382	NA	48.3989	1.48695	3.54574	38.2387	12.213	11.4229	590.375	1.23607	NA	3.30809	0.525748	44.4836	0.290334	3.57665	18.871	5.80876	3.72886	1.2958	3.5207	3.81032	2.21856	NA	0.69366	12.285	6.5142	0.0502736	2.3266	5.91919	9.68845	0.894915	87.0478	3.53571	21.3134	1.89708	2.82995	13.2308	4.76724	7.7202	15.8411	3.16567	92.9718	3.04395	22.4245	NA	NA	NA
Validation	A6	2673	NA	30.6227	0.827855	1.18022	4.33768	2.43379	0.429235	2.62183	0.276286	NA	NA	0.356059	34.3692	0.0328941	0.420974	8.26285	1.32494	0.377951	NA	0.264224	1.0983	0.616058	0.391609	0.0499674	11.9747	0.713713	NA	0.591062	0.853387	1.64466	0.169036	17.7992	0.086915	4.34635	0.00864657	0.0505812	3.35481	0.641801	0.892704	2.40385	0.00923165	18.8785	0.532001	3.22036	NA	NA	NA
Validation	A6	2674	NA	7.8882	0.0382242	0.186315	1.69219	0.253758	0.0275816	0.230805	0.0858231	0.249137	0.00799152	0.0189478	0.621384	0.0121195	0.205705	0.856461	1.30175	0.0344279	0.0036913	0.00951297	0.246032	0.168791	0.0832815	0.0511502	NA	0.0189244	0.00915143	0.0260908	NA	2.40537	0.0430943	0.888495	0.0193176	0.995689	0.13438	0.0498216	0.134376	0.126221	0.3249	0.0341366	0.970732	2.94813	0.166802	0.910028	NA	NA	NA
Validation	A6	2675	NA	8.57537	0.125176	0.378526	1.28878	1.28937	0.517331	23.3927	0.309756	0.125079	0.846753	NA	10.1248	0.124949	0.288862	1.68636	3.40885	0.191181	0.0498968	0.14155	0.329034	0.331365	0.109628	0.726225	4.21503	0.158503	0.112708	0.203358	0.391955	3.65338	0.180595	1.18865	0.0146653	1.95924	0.846501	0.0738909	1.02538	0.562998	0.492956	0.681928	10.6554	13.6382	0.61015	1.70288	NA	NA	NA
Validation	A6	2853	NA	0.98466	NA	0.177039	1.09307	4.17966	1.26084	0.194709	0.296227	0.09376	0.0150466	0.175437	30.1964	0.0485366	0.348224	1.55016	2.6357	0.0446927	0.140122	0.0630014	0.28816	0.22485	0.259727	0.249146	3.03374	0.292763	0.125609	0.0582903	0.130085	9.46276	0.0614408	0.0908516	0.0502446	2.33593	0.139713	0.142552	0.44829	0.553559	0.85454	0.966614	61.4597	9.21895	0.486842	1.92783	NA	NA	NA
Validation	A6	2854	NA	12.86	0.198823	4.4003	8.47864	NA	3.32107	1.52148	1.08371	0.09028	1.87106	0.312759	80.9327	0.289056	0.296226	8.3435	5.11667	1.81111	0.436994	0.727724	2.59381	0.878365	0.620349	0.841517	28.6246	3.65589	0.0271335	0.522178	0.00365006	6.51318	0.437324	51.7545	3.36741	23.6817	0.344483	0.602659	9.61611	2.21882	3.49812	3.01646	1.57401	68.1541	5.58535	12.1326	NA	NA	NA
Validation	A6	2855	NA	16.8575	0.120354	0.255953	1.39469	1.73623	0.235935	0.248585	0.301795	0.113434	0.0188832	0.0924368	7.23338	0.00678763	1.03406	1.77611	1.81401	0.0176329	0.131959	0.0204676	0.270156	0.118113	NA	0.333843	7.31692	0.401171	0.0651671	0.161642	0.0603606	2.49702	0.0603953	2.92533	0.0338611	2.32717	0.188358	0.148396	0.916532	0.626627	0.511036	0.734324	9.95046	18.258	0.572644	3.66093	NA	NA	NA
Validation	A6	2856	NA	5.68729	0.175298	0.413373	7.31269	NA	0.146286	137.922	0.402188	0.0129714	NA	0.0856458	18.4661	0.0139553	0.0471976	2.39243	1.41113	0.780101	0.0533959	NA	1.21722	0.92199	0.0627229	0.00156439	6.19137	0.214709	NA	0.29273	1.64047	2.73891	0.180731	7.54091	0.318823	14.6038	0.0127808	0.140544	3.59001	0.781004	0.877791	3.13321	0.0869399	21.8864	2.0089	0.572023	NA	NA	NA
Validation	A6	2857	NA	99.0273	0.636686	1.08434	8.45324	NA	1.51764	368.624	0.237342	0.0244388	NA	0.101179	11.6634	0.0948235	1.32452	4.18734	2.78315	0.162581	0.425691	0.0445848	1.53159	2.22551	0.327672	NA	16.2048	2.80968	NA	0.454352	2.31558	3.54868	0.106626	22.5319	0.312894	4.11874	0.435816	0.599091	8.95762	2.25102	2.8855	17.1197	0.0431152	30.6187	2.89443	0.955968	NA	NA	NA
Validation	A6	2858	NA	186.867	1.23206	2.06233	14.1788	9.76231	3.77138	2.41258	0.637008	0.0271954	NA	0.317566	45.2089	0.198409	0.485449	9.84822	3.71691	0.136009	0.587615	0.106548	2.92147	1.30402	0.240916	0.376719	22.051	2.59444	0.0123914	0.114876	1.68253	4.24096	0.342823	6.20528	0.183465	6.44359	0.282632	0.255838	6.54223	1.38917	2.95671	2.18784	0.0459387	23.6851	3.12074	11.0856	NA	NA	NA
Validation	A6	2859	NA	131.212	2.10017	0.909799	25.4921	10.9633	0.804084	3.42003	0.317211	0.0323567	NA	0.366649	3.0548	0.102115	3.05533	13.622	7.8472	0.177164	1.21297	0.887992	3.18605	1.87717	1.66661	0.108881	15.9332	3.96375	NA	0.209261	5.78385	5.60519	0.232077	15.2586	1.18661	26.2042	1.25234	2.01042	6.53268	6.29773	3.56608	1.15509	1.39736	47.9892	5.54831	9.09493	NA	NA	NA
Validation	A6	2860	NA	32.4353	NA	0.743879	13.5844	NA	3.24145	0.491453	0.0614966	0.0131521	NA	0.349626	69.9821	0.0789162	0.54247	2.75216	3.4467	0.0567664	0.263342	0.0984893	0.600291	0.691091	0.447648	0.336634	6.01125	2.66445	0.134716	0.245935	0.67902	0.82814	0.111714	9.12396	0.129485	3.53459	0.30065	0.46078	4.63313	1.96004	1.59736	2.03865	0.592468	81.5123	2.82323	2.44704	NA	NA	NA
Validation	A6	2861	NA	36.325	0.484259	0.249609	4.04234	4.54341	1.21296	0.473809	0.0380418	0.0218272	0.361337	0.100959	19.9665	0.0503167	NA	2.63931	0.998244	0.66453	0.0493148	0.625956	0.470088	0.344883	0.437294	0.172371	4.73437	0.643823	NA	0.147321	0.575598	7.2603	0.0511346	3.16546	0.721462	2.04726	0.154751	0.152568	1.81757	0.37876	0.115023	4.68123	NA	49.5237	1.95932	2.76168	NA	NA	NA
Validation	A6	2862	NA	6.79093	NA	0.242777	1.55187	NA	0.0567223	0.407717	0.196756	0.117305	0.55457	0.0134627	5.22558	0.0155162	1.03296	0.788413	0.737681	0.0565973	0.000687631	0.0187957	0.378726	0.259363	0.170332	0.165266	5.44027	0.72791	0.0341688	0.0514842	0.22441	4.18662	0.0623983	0.135496	0.0318185	2.95831	0.306923	0.197187	0.265246	0.337466	0.293853	0.397212	29.6223	10.1676	0.495834	0.305486	NA	NA	NA
Validation	A6	2863	NA	8.20819	0.0174156	0.24248	1.19644	0.56883	0.305658	0.452702	0.269548	0.137509	0.372133	0.065402	5.7332	0.0283964	0.349378	1.67485	2.10501	0.0437687	0.0347428	0.0190167	0.527751	0.503794	0.0785415	0.547926	2.87234	0.029832	0.0670937	0.00852729	0.319774	2.2537	0.0861951	1.27357	NA	2.15698	0.0209601	0.0158842	0.394376	0.928803	0.411802	0.13731	5.52257	8.65929	0.502245	1.48645	NA	NA	NA
Validation	A6	2864	NA	19.8435	0.162888	0.409053	10.7995	NA	0.589485	2.6868	0.226939	NA	1.38397	0.153572	4.12109	0.0171956	0.538864	8.44876	6.47103	2.14574	0.419552	0.0109373	2.56402	0.508283	0.253175	0.27852	32.8299	0.0479488	0.002785	0.51349	1.79276	1.66688	0.0339739	14.8973	0.332997	13.1584	0.0300328	0.290674	3.63269	1.49579	3.34113	0.120322	1.00714	21.5911	1.32606	6.2797	NA	NA	NA
Validation	A6	2865	NA	21.1472	0.364743	0.455111	1.85604	1.45172	0.646779	52.9868	0.274453	0.160667	NA	0.0629448	24.4137	0.000352025	0.566451	2.97378	1.50451	0.0684731	0.124861	0.0369194	0.493273	1.38893	0.633001	0.278103	9.65251	0.58988	0.0686841	0.216122	0.39304	2.30464	0.280531	0.13502	0.00904939	3.02097	0.181414	0.18129	2.00153	0.283182	0.720959	2.17194	49.0386	29.5792	0.732755	3.5192	NA	NA	NA
Validation	A6	2866	NA	3.13125	0.120127	0.145104	1.87165	1.58136	0.477819	0.318932	0.186788	0.108507	NA	0.0721942	1.12031	0.0194775	0.359048	2.0803	1.37426	0.249206	0.0253949	0.00890876	0.366086	0.429721	0.311644	NA	2.45044	0.118857	0.127101	0.0621142	0.506713	1.06921	0.0371854	1.04276	0.0187366	1.35785	0.00434148	0.0716761	0.22325	0.0891602	0.322525	NA	15.6256	5.54969	0.293594	0.677451	NA	NA	NA
Validation	A6	2867	NA	329.706	1.03083	2.63553	23.5788	7.07369	1.07186	7.03841	1.11537	NA	3.64171	0.31844	24.0892	NA	1.95078	8.1577	11.7151	0.248968	0.101128	0.0262621	7.99413	0.578357	1.05661	0.346421	49.679	0.463794	0.0365658	0.606639	1.42013	2.59189	0.60929	23.8985	1.70467	8.0145	0.52255	0.443544	3.25638	0.907082	1.60171	5.05039	1.18257	73.4509	4.72986	7.69365	NA	NA	NA
Validation	A6	2868	NA	137.664	1.22946	2.67261	21.2917	6.22543	2.95616	6.47703	2.05462	NA	NA	0.320179	4.97941	0.0892552	1.93183	24.9725	5.73709	1.21147	0.158597	0.549312	5.22535	3.04451	1.70686	0.562836	49.2797	0.272718	NA	1.12062	6.98902	8.14407	0.242009	41.9372	0.572641	12.0527	0.360169	0.172045	6.28551	2.07654	3.44234	9.1312	0.899547	89.0229	3.77293	10.598	NA	NA	NA
Validation	A6	2869	NA	27.3566	0.447146	0.941983	4.43124	17.7175	2.9002	0.32249	0.572171	0.0586081	0.0114708	0.528145	49.7872	0.0725394	0.148576	15.4451	8.08481	0.664332	0.566126	0.159916	1.07101	1.82075	0.316106	1.04511	5.75911	1.76486	0.0134979	0.131392	0.00316301	3.49216	0.0527201	9.24901	0.150763	6.76906	0.804394	0.456166	4.89086	1.98694	3.77429	1.1919	0.564751	28.141	1.49277	16.8995	NA	NA	NA
Validation	A6	2870	NA	175.622	1.44093	2.79982	15.111	NA	4.92086	661.734	2.53881	0.143165	2.55029	1.11548	5.0813	0.16042	0.59158	18.0231	6.88971	3.83217	NA	0.729015	3.55078	3.34505	3.41405	0.407599	70.4123	6.39622	0.0772841	1.6866	4.69531	12.1273	0.553327	8.90737	0.750818	14.624	0.609408	1.04461	4.30173	3.08736	7.57173	3.41914	2.04084	115.314	4.13629	2.4369	NA	NA	NA
Validation	A6	2871	NA	3.88994	0.121215	0.186724	0.999282	0.194198	0.113482	0.487558	0.130859	0.015657	0.00259633	0.0240316	1.06916	0.00228874	0.299025	0.963739	0.555276	0.0306821	0.0165064	0.00639309	0.449152	0.0709202	0.0605742	0.0891271	3.85071	0.0619385	0.0381685	0.0736439	0.12622	1.88534	0.153082	0.00187719	0.114644	1.1898	0.0405547	0.0391192	0.305774	0.303593	0.376728	0.0662586	6.58787	8.37839	0.682764	0.283032	NA	NA	NA
Validation	A6	2875	NA	177.678	2.15	0.252441	5.98251	5.98614	2.49064	869.08	0.559339	NA	0.773699	0.284937	2.24108	0.00707309	1.25004	4.91043	2.09692	0.360036	0.302496	0.106831	0.511841	1.91564	2.35259	0.101788	14.6348	0.287459	NA	1.00599	1.36455	5.38406	0.899463	1.053	0.999524	1.13529	0.047176	0.00289037	11.5378	0.406872	0.702564	9.29736	0.696177	NA	1.48958	0.283264	NA	NA	NA
Validation	A6	2876	NA	96.4479	0.832355	1.68504	11.2112	10.3506	2.03964	168.369	0.928487	NA	2.36407	0.106772	32.5933	NA	0.493289	6.6055	3.13398	1.6183	0.551857	0.167084	3.01608	1.24851	0.955338	0.371398	40.5718	0.766623	NA	0.698712	2.46035	1.79437	0.227667	3.2941	0.156274	5.973	0.112585	0.113323	9.69764	0.949333	2.91822	0.24095	0.30684	50.0348	1.94107	16.6137	NA	NA	NA
Validation	A6	2877	NA	5.68204	0.153894	0.145124	1.32042	3.58959	0.150155	0.319641	0.0932917	0.130812	0.0100666	0.0197584	4.5496	0.00393975	0.918159	0.681361	0.744588	0.0388506	0.0563495	0.0571562	0.696409	0.309635	0.0852373	0.250018	2.5938	0.170426	0.0595003	0.125375	0.114405	2.60728	0.179232	0.75953	0.00277906	1.91572	0.246667	0.187194	0.128728	0.315501	0.341292	0.795472	10.383	8.83545	0.662097	0.715046	NA	NA	NA
Validation	A6	2878	NA	79.058	1.52922	2.0035	22.1592	2.90434	23.2319	271.216	0.507063	NA	NA	0.507877	117.688	0.285437	3.95446	18.1115	3.46691	0.322068	1.94131	0.764342	3.2694	2.87402	2.74455	0.830102	44.4829	5.64187	0.0121271	0.29842	2.55545	1.34306	1.52405	6.07846	0.387745	22.0424	0.810043	1.78371	13.4732	2.19343	3.69517	8.1405	0.469588	75.8969	4.09129	67.8181	NA	NA	NA
Validation	A6	2879	NA	5.6154	0.109368	0.385575	1.25437	0.7871	0.174337	32.7099	0.196722	0.0181758	0.429107	0.0226543	0.526165	0.0016749	0.0340179	1.3447	0.605634	0.0199501	0.0237264	0.0012275	0.440192	0.112553	0.0256159	0.221912	10.3042	0.11694	0.0876628	0.0435128	0.000479715	2.87456	0.137134	1.91149	0.0135691	3.51614	0.0935919	0.0365567	0.718193	0.152593	0.385061	0.351223	11.9091	10.2273	0.765453	1.12383	NA	NA	NA
Validation	A6	2880	NA	6.13468	0.199906	0.292663	0.97732	0.519708	0.450587	29.411	0.24411	0.0756776	0.011897	0.0216211	0.672844	0.0162	0.426607	1.43499	0.776275	0.0326884	0.0506053	0.0604009	0.582081	0.41407	0.0692517	0.191983	5.38544	0.0915032	0.0707878	0.0862832	0.134392	2.33629	0.0827619	0.0457568	0.00109695	0.963329	0.095474	0.051379	0.689391	0.335283	0.540276	0.114391	3.16568	6.66757	0.382286	0.320899	NA	NA	NA
Validation	A6	2881	NA	163.973	0.500118	2.31676	28.5348	21.487	3.27428	16.9313	1.7452	0.0215422	0.560783	0.390615	12.2961	0.0970181	4.08067	17.544	8.07272	2.62666	0.187152	0.0565259	3.87807	2.70797	0.887092	0.0819096	87.6918	0.985506	NA	0.38649	2.89381	1.76521	0.738897	28.668	0.400834	6.63419	0.309906	0.917463	21.8956	1.54729	4.2135	12.8556	0.0790482	58.7261	3.78663	10.3092	NA	NA	NA
Validation	A6	2882	NA	1.55825	0.089974	0.295656	0.832801	0.19988	0.394375	0.275139	0.184955	0.065897	0.333283	0.012748	0.0804194	0.0215669	0.483698	0.84474	1.41474	0.214543	0.0130264	0.00773371	0.111578	0.170233	0.161297	0.11509	5.00835	0.202967	0.00936898	0.0567918	0.136947	3.75236	0.0512889	0.955073	0.0229384	3.22576	0.094191	0.0779478	0.152767	0.244817	0.349235	0.400375	18.2665	11.8011	0.615269	0.304685	NA	NA	NA
Validation	A8	382	NA	2.5571	0.144466	0.675921	2.50296	3.04091	1.3251	12.4916	0.490734	0.112448	0.345469	0.101909	7.82722	0.0278364	0.475157	6.64783	1.58469	0.426902	0.21238	0.279988	0.593953	0.371387	0.231777	0.467829	11.2578	1.64139	0.0143342	0.0971232	0.620084	3.5847	0.181158	7.04242	0.183864	3.88732	0.502484	0.64708	1.48117	0.738999	2.57482	1.42577	0.499434	16.2441	0.670365	5.10619	NA	NA	NA
Validation	A8	2673	NA	39.6512	0.18354	0.345266	1.00209	2.41121	0.146027	3.4599	0.270886	0.129299	0.250479	0.183158	9.12189	0.0500369	0.322005	5.49003	1.34444	0.287707	0.161678	0.25891	0.401247	0.423638	NA	0.145604	6.02674	0.675476	0.00895454	0.101764	0.371284	2.94412	0.111873	2.97571	0.0736291	1.93649	0.623262	0.0700435	0.717612	0.528274	1.00327	1.05187	0.0914818	19.3816	0.567861	3.03023	NA	NA	NA
Validation	A8	2674	NA	5.44424	0.0291059	0.138021	1.06489	0.490266	0.00491987	0.831274	0.0520611	0.424714	0.0149983	0.0375448	0.368301	0.0140263	0.193996	1.46719	0.895489	0.0339714	0.00582743	0.006884	0.305014	0.419217	0.101954	0.0602789	2.09737	0.0388303	0.0200399	0.0443057	0.0049529	2.75937	0.0523432	0.846237	0.0175999	NA	0.17007	0.0291469	NA	NA	0.215271	0.0387184	0.412388	4.61463	0.125523	0.292198	NA	NA	NA
Validation	A8	2675	NA	123.141	0.724706	0.54731	NA	12.4952	0.468528	9.0585	0.224941	0.180939	0.450757	0.551497	20.8425	0.105951	0.0225637	6.68114	2.18999	0.709665	0.200991	0.951643	0.314539	0.1912	0.227018	0.55431	0.606914	0.136901	NA	1.11051	1.09927	7.70841	0.0992289	2.9475	0.118543	0.783746	0.185129	0.121902	1.36483	0.369292	NA	5.03701	1.59525	68.6582	0.700777	0.732038	NA	NA	NA
Validation	A8	2853	NA	0.322375	NA	0.0695968	NA	NA	0.127185	NA	NA	0.0639179	NA	0.0021813	1.18682	0.107053	0.00467095	0.308921	NA	NA	0.162823	NA	0.0994714	NA	0.0160068	0.167609	0.103115	0.132795	0.116556	0.00280995	0.00823394	1.09038	NA	0.118199	0.00284706	0.740516	0.00552365	NA	NA	0.0469924	0.116212	0.177438	8.57467	2.25907	0.172323	0.0196879	NA	NA	NA
Validation	A8	2854	NA	7.65739	0.0306652	0.442026	1.44541	1.00687	0.251809	0.123306	0.303449	0.150572	0.544866	0.0870889	6.19031	0.0165684	0.308246	3.09937	3.13762	0.261627	0.0796105	0.0976958	0.659624	0.530662	0.156157	0.245161	8.00658	0.309926	0.0375015	0.0916109	0.216309	4.097	0.118908	2.75541	0.576165	4.62005	0.150274	0.0670185	0.72037	0.558209	0.73007	0.417999	11.9783	29.9597	1.54745	1.28792	NA	NA	NA
Validation	A8	2855	NA	15.993	0.0186844	0.19559	1.27569	1.66306	0.039753	0.158961	0.636546	0.0755767	0.248965	0.195595	5.46984	0.0110479	0.104704	2.05103	0.951487	0.0195463	0.0935189	0.00117422	0.227588	0.299154	0.198429	0.119746	2.18557	0.577182	0.00754157	0.0127802	0.160971	3.25919	0.0361456	1.71073	0.00839179	3.39689	0.324888	0.259306	0.739498	0.447488	NA	1.11045	0.558315	15.5938	0.781703	0.634562	NA	NA	NA
Validation	A8	2856	NA	25.3197	0.338394	0.820607	10.429	16.8504	0.0295096	116.751	0.332662	0.0232432	NA	0.0620506	6.52505	0.0498429	0.155549	6.05833	2.0325	1.76422	0.0827661	0.0224245	0.68756	1.57054	0.253876	0.0221373	6.15008	0.232705	NA	1.26985	2.96027	11.6691	0.657713	7.51928	0.711421	10.6934	0.0337254	0.127022	2.9714	1.81878	1.51394	4.5411	NA	16.1139	3.40215	0.258675	NA	NA	NA
Validation	A8	2857	NA	32.2347	0.118223	0.354013	1.78882	3.4247	0.0917019	43.1016	0.118448	0.0255783	NA	0.0589746	2.79805	0.00345548	NA	3.58994	1.1611	0.05302	0.207303	0.0265222	0.595373	0.792005	0.0161475	0.483945	2.83601	1.74733	0.0112119	0.133242	1.0476	4.59136	0.0637934	4.25585	0.0996278	1.90099	0.63987	0.511121	2.34241	1.20706	2.04079	6.99615	0.0390728	12.5969	2.44023	0.090198	NA	NA	NA
Validation	A8	2858	NA	51.0873	0.250853	0.414962	2.89074	5.28955	0.0333188	0.333873	0.385205	NA	NA	0.0812545	6.39655	0.0329415	0.12195	3.79974	1.71693	0.104194	NA	0.00131592	1.07974	0.706088	NA	0.224488	3.86384	0.285091	0.0130747	NA	0.426553	4.21036	0.0242085	1.31425	0.0422344	3.40146	0.0953451	0.0344499	1.07506	0.564927	0.621044	0.683467	0.0183095	18.5767	1.69288	0.219389	NA	NA	NA
Validation	A8	2859	NA	23.6818	0.342524	0.364806	7.49908	6.49412	0.0410465	0.544631	0.0360084	0.206235	NA	0.218789	0.548732	0.0669735	0.588972	5.0633	2.67354	0.0418556	0.206762	0.0847546	0.724915	0.698115	0.234948	0.0563061	3.36942	1.89624	NA	0.159328	0.886616	5.16893	0.138409	2.79259	0.140752	8.03472	0.92911	0.915083	1.01924	0.969998	1.38598	0.16249	0.240139	19.0527	1.39573	0.665863	NA	NA	NA
Validation	A8	2860	NA	18.7945	NA	1.18612	7.14096	NA	0.488548	0.327619	0.0845691	NA	0.0563573	0.146346	20.2036	0.012758	0.778633	2.63865	3.09082	0.0299164	NA	NA	0.455201	0.393218	0.290291	0.363307	4.97856	1.96311	NA	0.350855	0.352575	2.22238	0.0731801	3.46408	0.110867	2.14257	0.677859	0.435105	1.51654	1.0078	1.71913	1.22294	0.329726	44.1223	2.45646	0.659986	NA	NA	NA
Validation	A8	2861	NA	53.807	0.322769	0.760717	5.84747	6.85663	0.129618	1.17224	0.388073	NA	1.35539	0.06999	7.11786	0.163241	0.389824	3.95547	3.31205	1.28841	0.0888936	0.242771	1.04896	0.431921	0.175221	0.0843388	10.5227	1.40614	0.0711394	0.266017	2.29111	5.88237	0.21556	7.01728	0.335677	7.02118	0.550206	0.628131	1.37645	0.323883	0.418022	2.84984	0.0236009	10.652	2.81865	1.35615	NA	NA	NA
Validation	A8	2862	NA	555.55	0.00718975	2.45757	58.7764	12.1717	3.72567	0.426275	4.027	NA	5.55452	1.31066	150.712	0.10715	9.99317	44.9941	4.32004	0.312004	NA	0.829726	4.78609	4.00973	5.50225	0.248411	62.3725	12.351	NA	0.228207	2.78423	21.6232	0.867319	2.36017	0.458052	20.5734	1.78206	4.53316	3.53925	3.91332	4.46067	9.43553	1.41375	304.202	10.5807	4.49776	NA	NA	NA
Validation	A8	2863	NA	65.5733	NA	1.14848	6.02668	10.1105	0.334339	0.257104	0.28657	0.0346937	1.60634	0.970453	10.7913	0.0423366	0.317587	14.386	3.65707	0.139739	0.402222	0.0394398	2.19228	1.60508	0.265615	0.907618	11.1081	0.0721844	0.00780479	0.00707296	2.45417	3.14521	0.161921	6.21094	NA	5.66566	NA	0.1173	1.90075	2.50373	2.67256	0.957389	NA	36.6961	4.27899	2.25634	NA	NA	NA
Validation	A8	2864	NA	6.18423	0.0739336	0.1534	2.70328	2.15869	0.115756	0.502467	0.130718	0.0850657	0.545781	0.0812588	0.505927	0.0214619	0.255819	2.10671	3.42186	0.551582	0.132998	0.0142632	0.73594	0.120221	NA	0.199574	7.48046	0.0096985	NA	0.280303	0.739449	1.88934	0.0756876	3.62594	0.025893	4.80346	0.0340363	0.141875	0.72467	0.697642	1.28323	0.0439638	0.408658	10.5293	0.841414	0.308039	NA	NA	NA
Validation	A8	2865	NA	56.5635	0.673924	1.95473	5.29596	4.91833	0.884745	56.584	0.30344	0.0787373	NA	0.213454	45.8182	NA	0.295991	10.0914	2.81058	0.0592011	0.305798	0.0316182	0.80449	1.97314	1.52887	0.668981	15.1346	4.48427	0.0132584	0.192181	0.895955	2.85831	0.495566	0.681682	NA	6.22138	0.958119	0.817957	2.6163	0.518117	2.96676	2.08178	0.757417	37.4998	1.55981	22.4696	NA	NA	NA
Validation	A8	2866	NA	15.2252	0.110426	1.02132	6.57678	28.2614	0.499782	1.43724	1.41549	NA	0.00990636	0.574988	5.10262	0.0448663	1.41172	13.4226	5.73811	1.06401	0.491757	NA	2.40578	1.32491	0.221269	0.0842849	14.4077	1.19888	0.0523216	0.458553	2.75339	2.80187	0.250002	5.24034	0.143595	5.88877	0.480984	1.00248	2.00025	0.603133	1.97568	3.63069	0.303318	51.3432	5.68582	2.52363	NA	NA	NA
Validation	A8	2867	NA	152.547	0.350826	0.982836	6.57175	6.19385	0.0548315	4.93967	0.492409	NA	1.95185	0.372501	6.23383	0.0296322	0.191127	6.90263	9.32044	0.157658	0.038858	0.0250356	2.2543	0.232702	0.299113	0.107283	5.46563	0.292375	0.00955209	0.192774	0.546602	1.67036	0.131504	10.957	0.17122	2.92604	0.240502	0.27461	1.0337	0.496017	1.14658	1.83727	0.64327	48.4696	3.30613	1.56508	NA	NA	NA
Validation	A8	2868	NA	61.7628	0.283691	0.383117	1.57203	NA	0.523587	0.114614	0.292063	0.0144739	NA	0.506249	3.93325	0.108189	0.0882166	10.1074	6.44061	NA	NA	0.354289	0.704236	0.72913	0.43077	0.10418	0.93808	0.0524335	NA	0.974502	1.99481	8.50513	0.0743263	7.75381	0.198004	1.70676	0.0492935	0.091784	1.48994	0.641337	NA	3.8804	0.812246	23.66	0.409386	0.267582	NA	NA	NA
Validation	A8	2869	NA	15.7292	0.270943	0.634443	3.58537	11.1864	0.468846	0.198018	0.518593	0.148775	0.0796563	0.445218	17.598	0.037215	0.294025	14.3663	4.21844	0.623993	0.376538	0.199574	0.647211	1.6078	0.464559	0.757879	3.46992	1.42904	0.0218003	0.0747058	0.0459782	6.7206	0.0715346	7.57006	0.0742512	3.84685	1.77196	0.362505	3.3391	1.57457	2.35517	1.02713	0.456653	20.0984	1.1318	NA	NA	NA	NA
Validation	A8	2870	NA	34.603	NA	0.520185	1.3331	2.89638	0.129346	78.0067	0.375311	0.111517	0.516998	0.0696868	5.20735	0.0816188	0.249782	4.51102	2.06321	0.296499	NA	0.204519	0.651025	0.352344	0.185719	0.210641	8.76638	0.869196	NA	0.175938	0.470323	4.92266	0.0974462	0.604378	0.0443174	2.64494	0.161042	0.190925	1.46995	1.07106	2.2143	0.280625	0.525361	17.027	1.0013	0.331472	NA	NA	NA
Validation	A8	2871	NA	99.0413	0.893828	0.72489	5.82344	5.71212	0.64616	0.507684	0.461597	0.0297664	NA	0.445418	5.24604	NA	0.412399	14.3651	2.85954	0.0792081	0.265398	0.00291029	1.17038	0.90198	0.789007	0.237186	11.0323	0.740006	NA	0.887839	0.641841	6.46687	0.753681	NA	0.128523	4.06654	0.321547	0.215027	1.59401	2.65183	2.89073	0.48645	0.156073	89.5917	2.85623	1.37925	NA	NA	NA
Validation	A8	2875	NA	124.706	0.985232	0.574999	3.96916	16.3595	1.24658	215.145	0.357854	0.0044963	1.17787	0.509755	3.36107	0.0246985	0.209966	8.39206	3.90097	0.494818	0.792161	0.0533912	0.941704	3.27729	0.424344	0.265188	9.25288	1.45521	NA	0.334269	1.60821	1.89828	0.744475	0.532863	0.441469	3.81913	0.0821646	0.227449	4.53831	0.94892	1.96579	1.18415	0.251579	NA	1.98388	NA	NA	NA	NA
Validation	A8	2876	NA	205.009	0.948902	1.30492	10.9185	23.394	1.12744	200.138	1.20658	0.354441	3.73062	0.161803	11.0813	0.0916364	0.27735	8.52131	4.54418	2.92906	0.23151	0.282442	2.70787	1.26909	0.876041	NA	29.9838	0.740007	0.00720011	0.962186	2.709	3.78527	0.221189	2.82926	0.10186	6.45213	0.0109152	0.0877594	7.9608	0.526126	5.19973	0.280502	0.108929	99.1904	2.01876	13.0994	NA	NA	NA
Validation	A8	2877	NA	7.49188	0.147233	0.145859	1.36885	6.22017	0.0963178	0.592492	0.303453	0.0691407	0.00923399	0.0366456	1.02295	0.00128229	1.69934	1.04796	0.887105	0.0785346	0.069252	0.0170687	0.840093	0.330522	0.0699745	0.118927	NA	0.162152	0.0402928	0.10436	0.208056	2.57772	0.11328	0.734779	0.0114979	1.63574	0.195061	0.203371	0.630358	0.268185	0.387503	0.819166	6.96327	6.91716	1.09702	0.350747	NA	NA	NA
Validation	A8	2878	NA	14.1705	0.521697	0.596961	5.2472	1.07632	1.08252	127.965	0.119249	0.0650447	0.0260855	0.165251	9.73942	0.0717167	1.04201	4.29715	2.30009	0.083936	0.49478	NA	0.801595	0.769859	0.269175	0.597205	9.28529	2.23231	0.0123751	0.120356	0.963917	2.94788	0.355961	1.32047	0.0878862	9.87726	0.8295	0.627718	3.42701	1.23133	1.49734	2.33862	0.458775	27.7774	2.11456	6.598	NA	NA	NA
Validation	A8	2879	NA	162.17	1.31307	3.41241	17.8721	45.6594	0.474064	85.6107	2.3206	0.046691	3.36376	1.86488	5.3999	0.12333	0.443393	39.435	4.8233	0.0662128	1.96474	0.426255	3.18249	1.63709	0.416922	0.968787	39.0089	4.21145	0.00626063	0.680386	NA	14.3465	1.21107	42.9032	NA	27.3659	0.883522	0.604659	5.70201	0.84081	3.70694	8.67237	0.890156	166.888	8.66128	7.706	NA	NA	NA
Validation	A8	2880	NA	67.9056	1.10507	1.10953	2.43371	4.34791	0.308237	83.7742	0.271939	0.0644514	NA	0.144991	0.621373	0.14887	0.114604	6.93783	1.89896	0.148992	0.640087	0.256271	2.20593	1.21159	0.0711598	0.150982	3.55413	1.70292	0.0161404	0.342332	0.872943	4.59041	0.269835	0.30147	0.00343426	3.66196	0.152203	0.0895187	3.90915	0.670262	2.57108	0.737015	0.336422	35.0575	1.21425	0.135283	NA	NA	NA
Validation	A8	2881	NA	93.4698	0.303157	1.03759	9.47109	12.0151	0.40869	0.318435	0.349589	0.0493336	NA	0.392257	1.71848	0.0519498	0.298137	13.1364	9.40597	1.0043	NA	0.00770311	0.773443	2.62385	0.151067	NA	NA	1.96301	0.037473	0.0787361	0.820028	2.70909	0.158022	10.1371	0.0663674	4.054	0.548172	0.868232	9.67732	1.42962	2.49802	5.5131	0.00608695	22.1977	5.57211	1.33867	NA	NA	NA
Validation	A8	2882	NA	6.87632	0.118001	0.429614	1.50077	0.640973	0.613184	0.236063	0.320163	0.105539	0.454521	0.0525339	0.0684903	0.0696804	0.742186	3.38633	1.37632	0.506091	0.0378616	0.0137304	0.0991804	0.269389	0.363548	0.225816	5.20252	0.36995	0.0228272	0.0781954	0.160828	6.412	0.067089	1.47131	0.0426071	5.94133	0.0951786	0.147336	0.275894	0.292407	0.599129	0.79029	35.2331	32.2973	1.16443	0.211631	NA	NA	NA
Validation	A9	382	NA	25.0709	0.17141	0.556999	1.52323	6.01527	18.045	0.800975	0.823347	0.247285	0.091589	0.0926772	7.03471	0.0669526	1.91425	8.82674	1.04013	NA	NA	0.609333	0.40268	0.17391	NA	0.227653	1.70981	1.45781	0.107568	0.2669	0.0763274	2.79157	0.0938005	0.795254	0.0034027	0.549796	0.183103	0.185689	0.396565	1.06399	2.13553	0.811207	0.666337	83.5316	1.1953	13.0716	NA	NA	NA
Validation	A9	2673	NA	1.39078	NA	0.351934	NA	1.59386	NA	0.197671	0.0815203	NA	NA	NA	NA	2.19112	NA	NA	NA	NA	NA	NA	NA	NA	NA	NA	NA	NA	NA	0.999719	NA	NA	0.521526	NA	NA	0.639724	0.267103	NA	0.787892	0.0795267	3.83409	NA	3.24784	NA	NA	NA	NA	NA	NA
Validation	A9	2674	NA	29.9524	0.059012	0.0810461	0.530375	3.38956	0.0247965	0.0128884	0.0964999	0.128743	0.00727983	NA	1.04339	0.0176976	0.257508	3.05617	0.892427	0.0151339	0.00765305	0.0743026	0.23311	0.117055	0.0933361	0.0192413	NA	0.0657971	0.0358558	0.0896275	NA	3.06238	0.0399613	0.400615	0.0174683	0.228808	0.0594578	0.00454647	0.0749607	0.191479	0.591154	0.152679	0.654801	8.95625	0.25782	3.30167	NA	NA	NA
Validation	A9	2675	NA	59.7739	0.371004	0.706377	0.658726	14.0927	6.74297	0.0537025	0.932135	0.103023	0.243556	NA	22.9264	0.11761	0.721838	10.4506	3.28831	0.529926	0.111234	1.10682	0.244019	0.512865	0.267364	0.367262	2.44281	0.698753	0.155955	0.630152	0.155432	8.02938	0.223863	0.496439	0.00702704	0.718006	0.581179	0.0917755	0.57406	0.962742	1.42595	1.50237	1.71818	139.571	1.4165	9.34146	NA	NA	NA
Validation	A9	2853	NA	0.600056	0.00060377	0.203724	0.532487	4.27736	1.02188	0.0588669	0.477626	0.039048	0.00304604	0.0869573	7.49123	0.0116254	0.943393	2.61063	2.44102	0.00717152	0.0464085	0.100785	0.317136	0.1314	0.0991166	0.0529199	1.27193	0.466978	0.092147	0.189678	0.0876662	3.66214	0.044131	0.0302807	0.0192122	0.546219	0.0810167	0.071865	0.208748	1.01774	2.34704	0.885522	21.6162	46.707	1.44249	4.2692	NA	NA	NA
Validation	A9	2854	NA	15.6052	0.0247846	0.642721	1.39374	5.28427	4.56416	0.00539762	2.25817	0.129875	0.239687	0.118843	32.4243	0.0441072	0.469509	7.38308	2.65729	0.276468	NA	1.31774	0.271911	0.416813	0.325402	0.255684	3.44778	1.23286	0.0796458	0.170809	NA	4.96048	0.125492	2.8447	0.491054	1.06709	0.115198	0.102612	0.306209	0.841644	1.58713	0.712051	1.11568	85.5087	1.96812	12.6373	NA	NA	NA
Validation	A9	2855	NA	24.5406	0.145187	0.0829979	0.27686	4.8967	0.301071	0.00425627	0.375434	0.0357589	0.00715018	NA	4.04315	0.0121787	0.420301	5.26886	0.723649	0.00688884	NA	0.173006	0.270618	0.0827827	0.102774	0.0807007	1.17301	0.270374	0.0703829	0.252279	0.0440594	2.68002	0.0465894	1.27463	0.0114837	0.766767	0.0389797	0.0495562	0.383959	0.639553	0.944845	1.71899	3.89153	42.6008	0.920019	4.91683	NA	NA	NA
Validation	A9	2856	NA	13.4428	0.0636815	0.0665646	0.42963	7.86923	0.290339	1.31663	0.145804	0.0886576	0.00739983	0.0475273	3.72763	0.0176196	0.141059	4.5426	0.833185	0.278604	0.00446173	0.162738	0.0878001	0.222753	NA	0.0223715	0.275804	0.277823	0.0403607	0.176913	0.190306	6.8352	0.0652852	0.245831	0.0520182	1.08313	0.0122661	0.0134182	0.326449	0.823805	0.819248	2.68223	12.2897	11.2845	1.17529	1.64667	NA	NA	NA
Validation	A9	2857	NA	16.1214	0.052833	0.165005	0.507456	2.28704	0.655388	2.28906	0.0902981	0.0732599	0.00785089	0.0424066	2.28128	0.00872416	1.10611	1.88079	0.340541	0.00555411	0.0266683	0.12854	0.175733	0.170937	0.0293025	0.23042	1.03327	0.884278	0.0463598	0.11494	0.150273	2.58177	0.0426544	0.23988	0.00996902	0.29333	0.141392	0.0848924	0.899699	0.827844	1.09335	1.83517	3.98073	23.5308	2.0161	0.731484	NA	NA	NA
Validation	A9	2858	NA	54.2284	0.257086	0.270138	0.975093	8.91925	1.04136	0.015497	1.0255	0.083628	0.0391029	NA	10.1796	0.0239576	0.246101	5.02768	0.800359	0.00897021	0.071386	0.151204	0.643219	0.311447	0.295004	0.315769	1.51516	0.737012	0.0954438	0.0455026	0.141229	4.50775	0.0692186	0.41639	0.00604084	1.02088	0.119606	0.0740495	0.675665	0.97795	1.11725	0.980488	0.104943	94.0643	1.23504	8.57337	NA	NA	NA
Validation	A9	2859	NA	24.5672	0.164123	0.0679525	0.572854	7.8609	0.116965	0.0241007	0.0819496	0.146171	0.0247049	0.0612179	0.249914	0.0167955	0.939406	4.74762	1.02387	0.00256956	0.0687497	0.178186	0.400165	0.264973	0.318632	0.0234466	0.623988	0.801416	0.0890512	0.116325	0.23285	1.92344	0.0930334	0.402156	0.0402942	1.34511	0.168091	0.169089	0.104606	0.794295	0.846085	0.221148	4.44715	63.9491	1.20463	1.63583	NA	NA	NA
Validation	A9	2860	NA	NA	5.65455e-05	0.417769	1.76449	1.30419	1.19406	0.018114	0.191335	0.0925849	0.0377111	0.089428	16.0319	0.0298624	2.3163	2.76701	2.25661	0.00149026	0.0198405	0.156332	0.0552216	0.156136	0.0776585	0.186731	0.832138	0.774217	0.0324873	0.10824	0.0645304	2.16818	0.038601	0.277821	0.0258807	0.329329	0.216571	0.143107	0.304308	1.66928	1.55142	0.422341	0.993176	49.3131	2.0026	4.71314	NA	NA	NA
Validation	A9	2861	NA	5.16753	0.0310657	0.121943	0.0664925	1.84264	0.380302	0.0418698	0.266877	0.112475	0.197879	0.0184504	5.70169	0.0753867	0.127528	2.83052	1.63718	0.184123	0.0218388	0.183928	0.347632	0.0778411	0.119004	NA	0.395081	1.00236	0.17007	NA	0.114263	11.4725	0.00694445	0.421435	NA	0.803515	0.249774	0.0540543	0.116574	0.424021	0.220567	0.485652	0.134323	2.09361	0.551832	1.56729	NA	NA	NA
Validation	A9	2862	NA	35.3692	0.000511093	0.0894424	0.885436	2.11789	0.473513	0.00439811	0.326576	0.0688449	0.0816014	0.0255761	4.97127	0.0131573	0.888337	2.64042	0.331802	0.00459747	0.0106682	0.216864	0.146883	NA	NA	0.0767995	2.06906	1.61112	0.10664	NA	0.0111706	1.77096	0.0226951	0.0342792	0.00322594	0.409883	0.14573	0.330719	0.251884	0.42997	0.566917	0.304134	1.60175	47.7097	1.32328	1.42688	NA	NA	NA
Validation	A9	2863	NA	12.0488	0.00654949	0.162323	0.440711	3.10081	1.21642	0.0142566	0.527433	0.100328	0.213977	0.0968207	6.43616	0.0193572	0.220727	4.64818	0.887107	0.0134548	0.0348626	0.0953166	0.471556	0.283911	0.139799	0.433433	1.33002	0.0547349	0.101525	0.013612	0.179851	1.89812	0.0553786	0.560835	0.00118212	0.6011	0.00632142	0.00876852	0.14606	1.54905	1.68291	0.22762	3.71139	46.716	0.870132	3.92526	NA	NA	NA
Validation	A9	2864	NA	7.20491	0.0517759	0.10424	1.29878	5.12052	0.602684	0.00573361	0.356671	0.102179	0.299785	0.151877	3.3696	0.0238039	0.656892	4.54895	3.57902	0.361472	0.0653988	0.0506675	0.542489	0.107206	0.115063	0.246966	2.18534	0.02998	0.0557999	0.355282	0.207278	1.72185	0.0966028	0.884861	0.00955589	0.687756	0.0182149	0.0513995	0.141542	1.63068	1.38576	0.109698	2.34481	46.3809	0.620557	3.7497	NA	NA	NA
Validation	A9	2865	NA	6.18029	0.160345	0.524662	0.508469	1.61149	0.276483	3.21696	0.313326	0.134469	0.00388203	0.0410492	7.22732	0.00110864	0.601623	3.03399	0.49654	0.00361463	0.0321869	0.0193354	0.204469	0.210574	0.218704	0.230704	3.19328	1.03516	0.0820143	0.0594892	0.0660778	1.34066	0.0661296	0.030262	0.00126515	0.423979	0.155168	0.139164	0.817964	0.624724	1.27873	0.327181	7.92005	NA	0.989049	16.9225	NA	NA	NA
Validation	A9	2866	NA	0.958057	0.028139	0.159284	0.574022	5.77662	0.512866	0.0203123	0.990269	0.110141	0.00940064	0.0791636	1.22905	0.00374996	0.268594	4.03881	1.29161	0.136611	NA	0.0692982	0.262081	0.200425	0.0801641	0.0225233	0.667047	0.160524	0.0501469	0.110285	0.224568	3.068	0.020958	0.300273	0.0010784	0.294225	0.0185689	0.0384864	0.0377103	0.419795	0.463124	0.828944	5.34823	8.76755	1.67312	1.86611	NA	NA	NA
Validation	A9	2867	NA	94.2371	0.159488	0.212896	0.477212	9.76073	0.437287	0.0109298	0.47629	0.0309617	0.169071	0.0858409	4.984	0.000943254	0.25031	5.22916	4.22231	0.00323266	0.0110349	0.107649	0.534618	0.105516	0.306936	0.0796103	1.39224	0.450589	0.187419	0.158374	0.0283815	3.17779	0.0151033	0.346417	0.03774	0.393637	0.0829619	0.0218772	0.112947	1.19834	1.4391	2.90189	3.60289	77.1292	3.11063	6.81605	NA	NA	NA
Validation	A9	2868	NA	37.9674	0.124353	0.353225	0.505371	8.35048	5.03011	0.0113059	1.71383	0.154686	0.00572122	NA	2.2089	0.0380056	0.426063	5.50953	2.97052	0.00712835	0.0362962	0.0518776	NA	0.504236	0.270782	0.154727	2.47435	0.179214	0.120793	0.107225	0.0760432	3.63046	0.0287009	0.637103	0.0203637	0.633102	0.184323	0.0607403	0.210235	0.459872	0.916378	0.345743	1.38432	NA	1.09644	2.80801	NA	NA	NA
Validation	A9	2869	NA	1.62925	0.0207649	0.102729	0.281156	2.43976	0.17994	0.00938555	0.125963	0.0419743	0.00486672	0.0198523	3.12144	0.0118631	0.213843	2.60112	0.808076	0.0423796	0.0143106	0.0835929	0.0903292	0.119867	0.0374385	0.136932	0.335283	0.23241	0.0957997	0.0498884	NA	1.45773	0.0126811	0.179644	0.00254973	0.208378	0.0741365	0.0218069	0.193843	1.12899	0.827697	0.416802	5.24607	32.6975	1.61263	11.0377	NA	NA	NA
Validation	A9	2870	NA	24.421	0.140667	0.279884	0.401958	6.78137	2.91826	7.17372	1.11739	0.12659	0.281832	0.122025	0.911885	0.0189752	0.169884	4.58514	2.97309	0.14535	0.00375385	0.26414	0.383908	0.342715	0.262247	0.16095	1.99317	0.551355	0.106782	0.220914	0.174816	6.50286	0.0919114	0.331179	0.0164341	0.614483	0.0588974	0.060171	0.0682155	0.801619	1.66227	0.368255	8.03192	NA	1.18164	0.998589	NA	NA	NA
Validation	A9	2871	NA	31.084	0.138949	0.0538548	0.155725	2.55069	1.25597	0.00387862	0.169153	NA	NA	0.0412329	0.701497	NA	0.130047	4.03214	0.419938	0.0103357	0.0108565	0.477231	0.0726864	0.130272	0.176127	0.0270164	0.135952	0.279102	0.194245	0.134221	0.000861055	3.52821	0.083056	0.0142204	0.0257928	0.322587	0.0914715	0.0253667	0.164629	0.369129	0.830541	0.0618452	2.19148	32.737	0.527062	0.356704	NA	NA	NA
Validation	A9	2875	NA	92.8567	0.391352	0.296977	1.34241	20.7208	9.82081	26.308	0.873679	0.293121	0.448805	0.224042	4.76474	0.0363233	0.492467	6.84442	4.58425	0.0569742	0.0624786	0.386444	0.20504	1.48264	NA	0.273082	4.3288	0.476703	0.101208	0.10937	0.077923	7.22663	0.230258	0.0983331	0.0577747	1.02194	0.15137	0.0798031	0.48651	1.24175	3.07466	0.773069	8.12863	39.2682	3.10819	0.826348	NA	NA	NA
Validation	A9	2876	NA	51.5956	0.261626	0.185242	0.776341	6.25547	9.71048	1.27289	1.38766	0.0613832	0.210716	0.0588978	12.5296	0.0154898	0.587132	3.67565	1.44142	0.279689	0.0849272	0.766931	1.16695	0.468034	0.351982	0.280079	3.23073	0.722364	0.202535	0.250632	0.0897532	4.87395	0.0831248	0.477976	0.021445	0.752238	0.104226	0.08382	0.946373	0.540355	2.53636	0.0654108	3.64089	51.1421	0.96153	10.7824	NA	NA	NA
Validation	A9	2877	NA	11.6321	0.212672	0.14985	0.726757	8.52966	1.20441	0.713828	0.774542	0.117201	0.0358435	0.0934739	15.0073	0.0126688	0.483972	3.69676	0.977898	0.0329793	0.0897606	0.383531	0.770844	0.237073	0.199456	0.248141	1.88744	0.263309	0.0674611	0.16766	0.143963	4.13971	0.175588	0.429319	0.00891851	0.827865	0.153397	0.106745	0.199779	0.634963	0.646766	1.1368	8.77484	28.4954	1.07151	4.84624	NA	NA	NA
Validation	A9	2878	NA	2.66116	0.129485	0.108307	0.400999	1.42933	0.888902	2.67836	0.195784	0.0403435	0.0149472	0.0549783	4.92131	0.026086	0.660462	2.66795	1.09984	0.0102854	0.100335	0.317116	0.436244	0.376542	0.0664175	0.29765	1.20506	0.606955	0.110002	0.111315	0.117554	4.09656	0.0967017	0.275858	0.0174888	1.26704	0.150269	0.117098	0.33269	0.737776	0.870287	0.817585	2.09668	38.8693	0.908269	2.89083	NA	NA	NA
Validation	A9	2879	NA	17.2593	0.0967472	0.179889	0.584459	5.26195	0.491612	0.66894	0.502581	0.0135057	0.136162	0.0728188	NA	0.0108215	0.0547277	7.30957	0.427296	0.00186484	0.0288276	0.0803931	0.502403	0.148444	0.103175	0.15379	1.71041	0.563785	0.0918584	0.238504	2.2191e-05	2.36761	0.0834221	0.357436	0.0017121	0.780057	0.0687207	0.0285214	0.262963	0.706279	1.65123	1.9911	2.61542	80.5825	1.88188	3.80327	NA	NA	NA
Validation	A9	2880	NA	6.90732	0.214315	0.146865	0.387436	2.2463	0.340538	1.22747	0.148568	0.0489523	0.0042801	0.033708	0.76535	0.056485	0.307392	3.5469	0.569108	0.00699643	0.0320591	0.225109	0.320418	0.228416	0.0586933	0.0927707	0.797839	0.215848	0.0903237	0.142313	0.0682733	1.89148	0.071145	0.00662242	NA	0.307876	0.0434567	0.0291675	0.264396	0.957671	1.46873	0.110803	1.48389	35.9856	0.992933	0.858356	NA	NA	NA
Validation	A9	2881	NA	9.48495	0.0380587	0.161356	0.543935	6.46121	0.840212	0.00235399	0.639983	0.0039808	0.00864774	0.10843	2.37355	0.00983772	1.1877	3.14076	1.57682	0.0920242	0.0106811	0.0825109	0.25408	0.235524	0.0918286	0.033877	1.33125	0.327505	0.0849843	0.0689445	0.0527842	0.468689	0.0420108	0.328528	0.00182637	0.207193	0.0633123	0.115455	0.279092	0.939449	1.19037	1.03244	0.0306786	21.1704	1.91373	6.55702	NA	NA	NA
[truncated: 42 more columns]
